# Supplementary material for: Dynamic anti-correlations of water hydrogen bonds
Source: Nat Commun. 2024 Dec 1;15:10453. doi: 10.1038/s41467-024-54804-y (PMC11609289; doi:10.1038/s41467-024-54804-y)
Supplement: Supplementary file 3 — Supplementary Data 1 [file 41467_2024_54804_MOESM3_ESM.zip]

Archive with 304 entries (300 files):
- DFTcoordinates/
- DFTcoordinates/Fig3_FigS8a_Water_2DMF_BLYP_D3/
- DFTcoordinates/Fig3_FigS8a_Water_2DMF_BLYP_D3/water2DMF_150f.001.xyz
- DFTcoordinates/Fig3_FigS8a_Water_2DMF_BLYP_D3/water2DMF_150f.002.xyz
- DFTcoordinates/Fig3_FigS8a_Water_2DMF_BLYP_D3/water2DMF_150f.003.xyz
- DFTcoordinates/Fig3_FigS8a_Water_2DMF_BLYP_D3/water2DMF_150f.004.xyz
- DFTcoordinates/Fig3_FigS8a_Water_2DMF_BLYP_D3/water2DMF_150f.005.xyz
- DFTcoordinates/Fig3_FigS8a_Water_2DMF_BLYP_D3/water2DMF_150f.006.xyz
- DFTcoordinates/Fig3_FigS8a_Water_2DMF_BLYP_D3/water2DMF_150f.007.xyz
- DFTcoordinates/Fig3_FigS8a_Water_2DMF_BLYP_D3/water2DMF_150f.008.xyz
- DFTcoordinates/Fig3_FigS8a_Water_2DMF_BLYP_D3/water2DMF_150f.009.xyz
- DFTcoordinates/Fig3_FigS8a_Water_2DMF_BLYP_D3/water2DMF_150f.010.xyz
- DFTcoordinates/Fig3_FigS8a_Water_2DMF_BLYP_D3/water2DMF_160f.001.xyz
- DFTcoordinates/Fig3_FigS8a_Water_2DMF_BLYP_D3/water2DMF_160f.002.xyz
- DFTcoordinates/Fig3_FigS8a_Water_2DMF_BLYP_D3/water2DMF_160f.003.xyz
- DFTcoordinates/Fig3_FigS8a_Water_2DMF_BLYP_D3/water2DMF_160f.004.xyz
- DFTcoordinates/Fig3_FigS8a_Water_2DMF_BLYP_D3/water2DMF_160f.005.xyz
- DFTcoordinates/Fig3_FigS8a_Water_2DMF_BLYP_D3/water2DMF_160f.006.xyz
- DFTcoordinates/Fig3_FigS8a_Water_2DMF_BLYP_D3/water2DMF_160f.007.xyz
- DFTcoordinates/Fig3_FigS8a_Water_2DMF_BLYP_D3/water2DMF_160f.008.xyz
- DFTcoordinates/Fig3_FigS8a_Water_2DMF_BLYP_D3/water2DMF_160f.009.xyz
- DFTcoordinates/Fig3_FigS8a_Water_2DMF_BLYP_D3/water2DMF_160f.010.xyz
- DFTcoordinates/Fig3_FigS8a_Water_2DMF_BLYP_D3/water2DMF_170f.001.xyz
- DFTcoordinates/Fig3_FigS8a_Water_2DMF_BLYP_D3/water2DMF_170f.002.xyz
- DFTcoordinates/Fig3_FigS8a_Water_2DMF_BLYP_D3/water2DMF_170f.003.xyz
- DFTcoordinates/Fig3_FigS8a_Water_2DMF_BLYP_D3/water2DMF_170f.004.xyz
- DFTcoordinates/Fig3_FigS8a_Water_2DMF_BLYP_D3/water2DMF_170f.005.xyz
- DFTcoordinates/Fig3_FigS8a_Water_2DMF_BLYP_D3/water2DMF_170f.006.xyz
- DFTcoordinates/Fig3_FigS8a_Water_2DMF_BLYP_D3/water2DMF_170f.007.xyz
- DFTcoordinates/Fig3_FigS8a_Water_2DMF_BLYP_D3/water2DMF_170f.008.xyz
- DFTcoordinates/Fig3_FigS8a_Water_2DMF_BLYP_D3/water2DMF_170f.009.xyz
- DFTcoordinates/Fig3_FigS8a_Water_2DMF_BLYP_D3/water2DMF_170f.010.xyz
- DFTcoordinates/Fig3_FigS8a_Water_2DMF_BLYP_D3/water2DMF_180f.001.xyz
- DFTcoordinates/Fig3_FigS8a_Water_2DMF_BLYP_D3/water2DMF_180f.002.xyz
- DFTcoordinates/Fig3_FigS8a_Water_2DMF_BLYP_D3/water2DMF_180f.003.xyz
- DFTcoordinates/Fig3_FigS8a_Water_2DMF_BLYP_D3/water2DMF_180f.004.xyz
- DFTcoordinates/Fig3_FigS8a_Water_2DMF_BLYP_D3/water2DMF_180f.005.xyz
- DFTcoordinates/Fig3_FigS8a_Water_2DMF_BLYP_D3/water2DMF_180f.006.xyz
- DFTcoordinates/Fig3_FigS8a_Water_2DMF_BLYP_D3/water2DMF_180f.007.xyz
- DFTcoordinates/Fig3_FigS8a_Water_2DMF_BLYP_D3/water2DMF_180f.008.xyz
- DFTcoordinates/Fig3_FigS8a_Water_2DMF_BLYP_D3/water2DMF_180f.009.xyz
- DFTcoordinates/Fig3_FigS8a_Water_2DMF_BLYP_D3/water2DMF_180f.010.xyz
- DFTcoordinates/Fig3_FigS8a_Water_2DMF_BLYP_D3/water2DMF_190f.001.xyz
- DFTcoordinates/Fig3_FigS8a_Water_2DMF_BLYP_D3/water2DMF_190f.002.xyz
- DFTcoordinates/Fig3_FigS8a_Water_2DMF_BLYP_D3/water2DMF_190f.003.xyz
- DFTcoordinates/Fig3_FigS8a_Water_2DMF_BLYP_D3/water2DMF_190f.004.xyz
- DFTcoordinates/Fig3_FigS8a_Water_2DMF_BLYP_D3/water2DMF_190f.005.xyz
- DFTcoordinates/Fig3_FigS8a_Water_2DMF_BLYP_D3/water2DMF_190f.006.xyz
- DFTcoordinates/Fig3_FigS8a_Water_2DMF_BLYP_D3/water2DMF_190f.007.xyz
- DFTcoordinates/Fig3_FigS8a_Water_2DMF_BLYP_D3/water2DMF_190f.008.xyz
- DFTcoordinates/Fig3_FigS8a_Water_2DMF_BLYP_D3/water2DMF_190f.009.xyz
- DFTcoordinates/Fig3_FigS8a_Water_2DMF_BLYP_D3/water2DMF_190f.010.xyz
- DFTcoordinates/Fig3_FigS8a_Water_2DMF_BLYP_D3/water2DMF_200f.001.xyz
- DFTcoordinates/Fig3_FigS8a_Water_2DMF_BLYP_D3/water2DMF_200f.002.xyz
- DFTcoordinates/Fig3_FigS8a_Water_2DMF_BLYP_D3/water2DMF_200f.003.xyz
- DFTcoordinates/Fig3_FigS8a_Water_2DMF_BLYP_D3/water2DMF_200f.004.xyz
- DFTcoordinates/Fig3_FigS8a_Water_2DMF_BLYP_D3/water2DMF_200f.005.xyz
- DFTcoordinates/Fig3_FigS8a_Water_2DMF_BLYP_D3/water2DMF_200f.006.xyz
- DFTcoordinates/Fig3_FigS8a_Water_2DMF_BLYP_D3/water2DMF_200f.007.xyz
- DFTcoordinates/Fig3_FigS8a_Water_2DMF_BLYP_D3/water2DMF_200f.008.xyz
- DFTcoordinates/Fig3_FigS8a_Water_2DMF_BLYP_D3/water2DMF_200f.009.xyz
- DFTcoordinates/Fig3_FigS8a_Water_2DMF_BLYP_D3/water2DMF_200f.010.xyz
- DFTcoordinates/Fig3_FigS8a_Water_2DMF_BLYP_D3/water2DMF_210f.001.xyz
- DFTcoordinates/Fig3_FigS8a_Water_2DMF_BLYP_D3/water2DMF_210f.002.xyz
- DFTcoordinates/Fig3_FigS8a_Water_2DMF_BLYP_D3/water2DMF_210f.003.xyz
- DFTcoordinates/Fig3_FigS8a_Water_2DMF_BLYP_D3/water2DMF_210f.004.xyz
- DFTcoordinates/Fig3_FigS8a_Water_2DMF_BLYP_D3/water2DMF_210f.005.xyz
- DFTcoordinates/Fig3_FigS8a_Water_2DMF_BLYP_D3/water2DMF_210f.006.xyz
- DFTcoordinates/Fig3_FigS8a_Water_2DMF_BLYP_D3/water2DMF_210f.007.xyz
- DFTcoordinates/Fig3_FigS8a_Water_2DMF_BLYP_D3/water2DMF_210f.008.xyz
- DFTcoordinates/Fig3_FigS8a_Water_2DMF_BLYP_D3/water2DMF_210f.009.xyz
- DFTcoordinates/Fig3_FigS8a_Water_2DMF_BLYP_D3/water2DMF_210f.010.xyz
- DFTcoordinates/Fig3_FigS8a_Water_2DMF_BLYP_D3/water2DMF_220f.001.xyz
- DFTcoordinates/Fig3_FigS8a_Water_2DMF_BLYP_D3/water2DMF_220f.002.xyz
- DFTcoordinates/Fig3_FigS8a_Water_2DMF_BLYP_D3/water2DMF_220f.003.xyz
- DFTcoordinates/Fig3_FigS8a_Water_2DMF_BLYP_D3/water2DMF_220f.004.xyz
- DFTcoordinates/Fig3_FigS8a_Water_2DMF_BLYP_D3/water2DMF_220f.005.xyz
- DFTcoordinates/Fig3_FigS8a_Water_2DMF_BLYP_D3/water2DMF_220f.006.xyz
- DFTcoordinates/Fig3_FigS8a_Water_2DMF_BLYP_D3/water2DMF_220f.007.xyz
- DFTcoordinates/Fig3_FigS8a_Water_2DMF_BLYP_D3/water2DMF_220f.008.xyz
- DFTcoordinates/Fig3_FigS8a_Water_2DMF_BLYP_D3/water2DMF_220f.009.xyz
- DFTcoordinates/Fig3_FigS8a_Water_2DMF_BLYP_D3/water2DMF_220f.010.xyz
- DFTcoordinates/Fig3_FigS8a_Water_2DMF_BLYP_D3/water2DMF_230f.001.xyz
- DFTcoordinates/Fig3_FigS8a_Water_2DMF_BLYP_D3/water2DMF_230f.002.xyz
- DFTcoordinates/Fig3_FigS8a_Water_2DMF_BLYP_D3/water2DMF_230f.003.xyz
- DFTcoordinates/Fig3_FigS8a_Water_2DMF_BLYP_D3/water2DMF_230f.004.xyz
- DFTcoordinates/Fig3_FigS8a_Water_2DMF_BLYP_D3/water2DMF_230f.005.xyz
- DFTcoordinates/Fig3_FigS8a_Water_2DMF_BLYP_D3/water2DMF_230f.006.xyz
- DFTcoordinates/Fig3_FigS8a_Water_2DMF_BLYP_D3/water2DMF_230f.007.xyz
- DFTcoordinates/Fig3_FigS8a_Water_2DMF_BLYP_D3/water2DMF_230f.008.xyz
- DFTcoordinates/Fig3_FigS8a_Water_2DMF_BLYP_D3/water2DMF_230f.009.xyz
- DFTcoordinates/Fig3_FigS8a_Water_2DMF_BLYP_D3/water2DMF_230f.010.xyz
- DFTcoordinates/Fig3_FigS8a_Water_2DMF_BLYP_D3/water2DMF_240f.001.xyz
- DFTcoordinates/Fig3_FigS8a_Water_2DMF_BLYP_D3/water2DMF_240f.002.xyz
- DFTcoordinates/Fig3_FigS8a_Water_2DMF_BLYP_D3/water2DMF_240f.003.xyz
- DFTcoordinates/Fig3_FigS8a_Water_2DMF_BLYP_D3/water2DMF_240f.004.xyz
- DFTcoordinates/Fig3_FigS8a_Water_2DMF_BLYP_D3/water2DMF_240f.005.xyz
- DFTcoordinates/Fig3_FigS8a_Water_2DMF_BLYP_D3/water2DMF_240f.006.xyz
- DFTcoordinates/Fig3_FigS8a_Water_2DMF_BLYP_D3/water2DMF_240f.007.xyz
- DFTcoordinates/Fig3_FigS8a_Water_2DMF_BLYP_D3/water2DMF_240f.008.xyz
- DFTcoordinates/Fig3_FigS8a_Water_2DMF_BLYP_D3/water2DMF_240f.009.xyz
- DFTcoordinates/Fig3_FigS8a_Water_2DMF_BLYP_D3/water2DMF_240f.010.xyz
- DFTcoordinates/FigureS11_urea_4DMSO_BLYP_D3/
- DFTcoordinates/FigureS11_urea_4DMSO_BLYP_D3/urea4DMSOsc_150.001.xyz
- DFTcoordinates/FigureS11_urea_4DMSO_BLYP_D3/urea4DMSOsc_150.002.xyz
- DFTcoordinates/FigureS11_urea_4DMSO_BLYP_D3/urea4DMSOsc_150.003.xyz
- DFTcoordinates/FigureS11_urea_4DMSO_BLYP_D3/urea4DMSOsc_150.004.xyz
- DFTcoordinates/FigureS11_urea_4DMSO_BLYP_D3/urea4DMSOsc_150.005.xyz
- DFTcoordinates/FigureS11_urea_4DMSO_BLYP_D3/urea4DMSOsc_150.006.xyz
- DFTcoordinates/FigureS11_urea_4DMSO_BLYP_D3/urea4DMSOsc_150.007.xyz
- DFTcoordinates/FigureS11_urea_4DMSO_BLYP_D3/urea4DMSOsc_150.008.xyz
- DFTcoordinates/FigureS11_urea_4DMSO_BLYP_D3/urea4DMSOsc_150.009.xyz
- DFTcoordinates/FigureS11_urea_4DMSO_BLYP_D3/urea4DMSOsc_150.010.xyz
- DFTcoordinates/FigureS11_urea_4DMSO_BLYP_D3/urea4DMSOsc_160.001.xyz
- DFTcoordinates/FigureS11_urea_4DMSO_BLYP_D3/urea4DMSOsc_160.002.xyz
- DFTcoordinates/FigureS11_urea_4DMSO_BLYP_D3/urea4DMSOsc_160.003.xyz
- DFTcoordinates/FigureS11_urea_4DMSO_BLYP_D3/urea4DMSOsc_160.004.xyz
- DFTcoordinates/FigureS11_urea_4DMSO_BLYP_D3/urea4DMSOsc_160.005.xyz
- DFTcoordinates/FigureS11_urea_4DMSO_BLYP_D3/urea4DMSOsc_160.006.xyz
- DFTcoordinates/FigureS11_urea_4DMSO_BLYP_D3/urea4DMSOsc_160.007.xyz
- DFTcoordinates/FigureS11_urea_4DMSO_BLYP_D3/urea4DMSOsc_160.008.xyz
- DFTcoordinates/FigureS11_urea_4DMSO_BLYP_D3/urea4DMSOsc_160.009.xyz
- DFTcoordinates/FigureS11_urea_4DMSO_BLYP_D3/urea4DMSOsc_160.010.xyz
- DFTcoordinates/FigureS11_urea_4DMSO_BLYP_D3/urea4DMSOsc_170.001.xyz
- DFTcoordinates/FigureS11_urea_4DMSO_BLYP_D3/urea4DMSOsc_170.002.xyz
- DFTcoordinates/FigureS11_urea_4DMSO_BLYP_D3/urea4DMSOsc_170.003.xyz
- DFTcoordinates/FigureS11_urea_4DMSO_BLYP_D3/urea4DMSOsc_170.004.xyz
- DFTcoordinates/FigureS11_urea_4DMSO_BLYP_D3/urea4DMSOsc_170.005.xyz
- DFTcoordinates/FigureS11_urea_4DMSO_BLYP_D3/urea4DMSOsc_170.006.xyz
- DFTcoordinates/FigureS11_urea_4DMSO_BLYP_D3/urea4DMSOsc_170.007.xyz
- DFTcoordinates/FigureS11_urea_4DMSO_BLYP_D3/urea4DMSOsc_170.008.xyz
- DFTcoordinates/FigureS11_urea_4DMSO_BLYP_D3/urea4DMSOsc_170.009.xyz
- DFTcoordinates/FigureS11_urea_4DMSO_BLYP_D3/urea4DMSOsc_170.010.xyz
- DFTcoordinates/FigureS11_urea_4DMSO_BLYP_D3/urea4DMSOsc_180.001.xyz
- DFTcoordinates/FigureS11_urea_4DMSO_BLYP_D3/urea4DMSOsc_180.002.xyz
- DFTcoordinates/FigureS11_urea_4DMSO_BLYP_D3/urea4DMSOsc_180.003.xyz
- DFTcoordinates/FigureS11_urea_4DMSO_BLYP_D3/urea4DMSOsc_180.004.xyz
- DFTcoordinates/FigureS11_urea_4DMSO_BLYP_D3/urea4DMSOsc_180.005.xyz
- DFTcoordinates/FigureS11_urea_4DMSO_BLYP_D3/urea4DMSOsc_180.006.xyz
- DFTcoordinates/FigureS11_urea_4DMSO_BLYP_D3/urea4DMSOsc_180.007.xyz
- DFTcoordinates/FigureS11_urea_4DMSO_BLYP_D3/urea4DMSOsc_180.008.xyz
- DFTcoordinates/FigureS11_urea_4DMSO_BLYP_D3/urea4DMSOsc_180.009.xyz
- DFTcoordinates/FigureS11_urea_4DMSO_BLYP_D3/urea4DMSOsc_180.010.xyz
- DFTcoordinates/FigureS11_urea_4DMSO_BLYP_D3/urea4DMSOsc_190.001.xyz
- DFTcoordinates/FigureS11_urea_4DMSO_BLYP_D3/urea4DMSOsc_190.002.xyz
- DFTcoordinates/FigureS11_urea_4DMSO_BLYP_D3/urea4DMSOsc_190.003.xyz
- DFTcoordinates/FigureS11_urea_4DMSO_BLYP_D3/urea4DMSOsc_190.004.xyz
- DFTcoordinates/FigureS11_urea_4DMSO_BLYP_D3/urea4DMSOsc_190.005.xyz
- DFTcoordinates/FigureS11_urea_4DMSO_BLYP_D3/urea4DMSOsc_190.006.xyz
- DFTcoordinates/FigureS11_urea_4DMSO_BLYP_D3/urea4DMSOsc_190.007.xyz
- DFTcoordinates/FigureS11_urea_4DMSO_BLYP_D3/urea4DMSOsc_190.008.xyz
- DFTcoordinates/FigureS11_urea_4DMSO_BLYP_D3/urea4DMSOsc_190.009.xyz
- DFTcoordinates/FigureS11_urea_4DMSO_BLYP_D3/urea4DMSOsc_190.010.xyz
- DFTcoordinates/FigureS11_urea_4DMSO_BLYP_D3/urea4DMSOsc_200.001.xyz
- DFTcoordinates/FigureS11_urea_4DMSO_BLYP_D3/urea4DMSOsc_200.002.xyz
- DFTcoordinates/FigureS11_urea_4DMSO_BLYP_D3/urea4DMSOsc_200.003.xyz
- DFTcoordinates/FigureS11_urea_4DMSO_BLYP_D3/urea4DMSOsc_200.004.xyz
- DFTcoordinates/FigureS11_urea_4DMSO_BLYP_D3/urea4DMSOsc_200.005.xyz
- DFTcoordinates/FigureS11_urea_4DMSO_BLYP_D3/urea4DMSOsc_200.006.xyz
- DFTcoordinates/FigureS11_urea_4DMSO_BLYP_D3/urea4DMSOsc_200.007.xyz
- DFTcoordinates/FigureS11_urea_4DMSO_BLYP_D3/urea4DMSOsc_200.008.xyz
- DFTcoordinates/FigureS11_urea_4DMSO_BLYP_D3/urea4DMSOsc_200.009.xyz
- DFTcoordinates/FigureS11_urea_4DMSO_BLYP_D3/urea4DMSOsc_200.010.xyz
- DFTcoordinates/FigureS11_urea_4DMSO_BLYP_D3/urea4DMSOsc_210.001.xyz
- DFTcoordinates/FigureS11_urea_4DMSO_BLYP_D3/urea4DMSOsc_210.002.xyz
- DFTcoordinates/FigureS11_urea_4DMSO_BLYP_D3/urea4DMSOsc_210.003.xyz
- DFTcoordinates/FigureS11_urea_4DMSO_BLYP_D3/urea4DMSOsc_210.004.xyz
- DFTcoordinates/FigureS11_urea_4DMSO_BLYP_D3/urea4DMSOsc_210.005.xyz
- DFTcoordinates/FigureS11_urea_4DMSO_BLYP_D3/urea4DMSOsc_210.006.xyz
- DFTcoordinates/FigureS11_urea_4DMSO_BLYP_D3/urea4DMSOsc_210.007.xyz
- DFTcoordinates/FigureS11_urea_4DMSO_BLYP_D3/urea4DMSOsc_210.008.xyz
- DFTcoordinates/FigureS11_urea_4DMSO_BLYP_D3/urea4DMSOsc_210.009.xyz
- DFTcoordinates/FigureS11_urea_4DMSO_BLYP_D3/urea4DMSOsc_210.010.xyz
- DFTcoordinates/FigureS11_urea_4DMSO_BLYP_D3/urea4DMSOsc_220.001.xyz
- DFTcoordinates/FigureS11_urea_4DMSO_BLYP_D3/urea4DMSOsc_220.002.xyz
- DFTcoordinates/FigureS11_urea_4DMSO_BLYP_D3/urea4DMSOsc_220.003.xyz
- DFTcoordinates/FigureS11_urea_4DMSO_BLYP_D3/urea4DMSOsc_220.004.xyz
- DFTcoordinates/FigureS11_urea_4DMSO_BLYP_D3/urea4DMSOsc_220.005.xyz
- DFTcoordinates/FigureS11_urea_4DMSO_BLYP_D3/urea4DMSOsc_220.006.xyz
- DFTcoordinates/FigureS11_urea_4DMSO_BLYP_D3/urea4DMSOsc_220.007.xyz
- DFTcoordinates/FigureS11_urea_4DMSO_BLYP_D3/urea4DMSOsc_220.008.xyz
- DFTcoordinates/FigureS11_urea_4DMSO_BLYP_D3/urea4DMSOsc_220.009.xyz
- DFTcoordinates/FigureS11_urea_4DMSO_BLYP_D3/urea4DMSOsc_220.010.xyz
- DFTcoordinates/FigureS11_urea_4DMSO_BLYP_D3/urea4DMSOsc_230.001.xyz
- DFTcoordinates/FigureS11_urea_4DMSO_BLYP_D3/urea4DMSOsc_230.002.xyz
- DFTcoordinates/FigureS11_urea_4DMSO_BLYP_D3/urea4DMSOsc_230.003.xyz
- DFTcoordinates/FigureS11_urea_4DMSO_BLYP_D3/urea4DMSOsc_230.004.xyz
- DFTcoordinates/FigureS11_urea_4DMSO_BLYP_D3/urea4DMSOsc_230.005.xyz
- DFTcoordinates/FigureS11_urea_4DMSO_BLYP_D3/urea4DMSOsc_230.006.xyz
- DFTcoordinates/FigureS11_urea_4DMSO_BLYP_D3/urea4DMSOsc_230.007.xyz
- DFTcoordinates/FigureS11_urea_4DMSO_BLYP_D3/urea4DMSOsc_230.008.xyz
- DFTcoordinates/FigureS11_urea_4DMSO_BLYP_D3/urea4DMSOsc_230.009.xyz
- DFTcoordinates/FigureS11_urea_4DMSO_BLYP_D3/urea4DMSOsc_230.010.xyz
- DFTcoordinates/FigureS11_urea_4DMSO_BLYP_D3/urea4DMSOsc_240.001.xyz
- DFTcoordinates/FigureS11_urea_4DMSO_BLYP_D3/urea4DMSOsc_240.002.xyz
- DFTcoordinates/FigureS11_urea_4DMSO_BLYP_D3/urea4DMSOsc_240.003.xyz
- DFTcoordinates/FigureS11_urea_4DMSO_BLYP_D3/urea4DMSOsc_240.004.xyz
- DFTcoordinates/FigureS11_urea_4DMSO_BLYP_D3/urea4DMSOsc_240.005.xyz
- DFTcoordinates/FigureS11_urea_4DMSO_BLYP_D3/urea4DMSOsc_240.006.xyz
- DFTcoordinates/FigureS11_urea_4DMSO_BLYP_D3/urea4DMSOsc_240.007.xyz
- DFTcoordinates/FigureS11_urea_4DMSO_BLYP_D3/urea4DMSOsc_240.008.xyz
- DFTcoordinates/FigureS11_urea_4DMSO_BLYP_D3/urea4DMSOsc_240.009.xyz
- DFTcoordinates/FigureS11_urea_4DMSO_BLYP_D3/urea4DMSOsc_240.010.xyz
- DFTcoordinates/FigS8b_Water_2DMF_BLYP/
- DFTcoordinates/FigS8b_Water_2DMF_BLYP/water2DMF_150f.001.xyz
- DFTcoordinates/FigS8b_Water_2DMF_BLYP/water2DMF_150f.002.xyz
- DFTcoordinates/FigS8b_Water_2DMF_BLYP/water2DMF_150f.003.xyz
- DFTcoordinates/FigS8b_Water_2DMF_BLYP/water2DMF_150f.004.xyz
- DFTcoordinates/FigS8b_Water_2DMF_BLYP/water2DMF_150f.005.xyz
- DFTcoordinates/FigS8b_Water_2DMF_BLYP/water2DMF_150f.006.xyz
- DFTcoordinates/FigS8b_Water_2DMF_BLYP/water2DMF_150f.007.xyz
- DFTcoordinates/FigS8b_Water_2DMF_BLYP/water2DMF_150f.008.xyz
- DFTcoordinates/FigS8b_Water_2DMF_BLYP/water2DMF_150f.009.xyz
- DFTcoordinates/FigS8b_Water_2DMF_BLYP/water2DMF_150f.010.xyz
- DFTcoordinates/FigS8b_Water_2DMF_BLYP/water2DMF_160f.001.xyz
- DFTcoordinates/FigS8b_Water_2DMF_BLYP/water2DMF_160f.002.xyz
- DFTcoordinates/FigS8b_Water_2DMF_BLYP/water2DMF_160f.003.xyz
- DFTcoordinates/FigS8b_Water_2DMF_BLYP/water2DMF_160f.004.xyz
- DFTcoordinates/FigS8b_Water_2DMF_BLYP/water2DMF_160f.005.xyz
- DFTcoordinates/FigS8b_Water_2DMF_BLYP/water2DMF_160f.006.xyz
- DFTcoordinates/FigS8b_Water_2DMF_BLYP/water2DMF_160f.007.xyz
- DFTcoordinates/FigS8b_Water_2DMF_BLYP/water2DMF_160f.008.xyz
- DFTcoordinates/FigS8b_Water_2DMF_BLYP/water2DMF_160f.009.xyz
- DFTcoordinates/FigS8b_Water_2DMF_BLYP/water2DMF_160f.010.xyz
- DFTcoordinates/FigS8b_Water_2DMF_BLYP/water2DMF_170f.001.xyz
- DFTcoordinates/FigS8b_Water_2DMF_BLYP/water2DMF_170f.002.xyz
- DFTcoordinates/FigS8b_Water_2DMF_BLYP/water2DMF_170f.003.xyz
- DFTcoordinates/FigS8b_Water_2DMF_BLYP/water2DMF_170f.004.xyz
- DFTcoordinates/FigS8b_Water_2DMF_BLYP/water2DMF_170f.005.xyz
- DFTcoordinates/FigS8b_Water_2DMF_BLYP/water2DMF_170f.006.xyz
- DFTcoordinates/FigS8b_Water_2DMF_BLYP/water2DMF_170f.007.xyz
- DFTcoordinates/FigS8b_Water_2DMF_BLYP/water2DMF_170f.008.xyz
- DFTcoordinates/FigS8b_Water_2DMF_BLYP/water2DMF_170f.009.xyz
- DFTcoordinates/FigS8b_Water_2DMF_BLYP/water2DMF_170f.010.xyz
- DFTcoordinates/FigS8b_Water_2DMF_BLYP/water2DMF_180f.001.xyz
- DFTcoordinates/FigS8b_Water_2DMF_BLYP/water2DMF_180f.002.xyz
- DFTcoordinates/FigS8b_Water_2DMF_BLYP/water2DMF_180f.003.xyz
- DFTcoordinates/FigS8b_Water_2DMF_BLYP/water2DMF_180f.004.xyz
- DFTcoordinates/FigS8b_Water_2DMF_BLYP/water2DMF_180f.005.xyz
- DFTcoordinates/FigS8b_Water_2DMF_BLYP/water2DMF_180f.006.xyz
- DFTcoordinates/FigS8b_Water_2DMF_BLYP/water2DMF_180f.007.xyz
- DFTcoordinates/FigS8b_Water_2DMF_BLYP/water2DMF_180f.008.xyz
- DFTcoordinates/FigS8b_Water_2DMF_BLYP/water2DMF_180f.009.xyz
- DFTcoordinates/FigS8b_Water_2DMF_BLYP/water2DMF_180f.010.xyz
- DFTcoordinates/FigS8b_Water_2DMF_BLYP/water2DMF_190f.001.xyz
- DFTcoordinates/FigS8b_Water_2DMF_BLYP/water2DMF_190f.002.xyz
- DFTcoordinates/FigS8b_Water_2DMF_BLYP/water2DMF_190f.003.xyz
- DFTcoordinates/FigS8b_Water_2DMF_BLYP/water2DMF_190f.004.xyz
- DFTcoordinates/FigS8b_Water_2DMF_BLYP/water2DMF_190f.005.xyz
- DFTcoordinates/FigS8b_Water_2DMF_BLYP/water2DMF_190f.006.xyz
- DFTcoordinates/FigS8b_Water_2DMF_BLYP/water2DMF_190f.007.xyz
- DFTcoordinates/FigS8b_Water_2DMF_BLYP/water2DMF_190f.008.xyz
- DFTcoordinates/FigS8b_Water_2DMF_BLYP/water2DMF_190f.009.xyz
- DFTcoordinates/FigS8b_Water_2DMF_BLYP/water2DMF_190f.010.xyz
- DFTcoordinates/FigS8b_Water_2DMF_BLYP/water2DMF_200f.001.xyz
- DFTcoordinates/FigS8b_Water_2DMF_BLYP/water2DMF_200f.002.xyz
- DFTcoordinates/FigS8b_Water_2DMF_BLYP/water2DMF_200f.003.xyz
- DFTcoordinates/FigS8b_Water_2DMF_BLYP/water2DMF_200f.004.xyz
- DFTcoordinates/FigS8b_Water_2DMF_BLYP/water2DMF_200f.005.xyz
- DFTcoordinates/FigS8b_Water_2DMF_BLYP/water2DMF_200f.006.xyz
- DFTcoordinates/FigS8b_Water_2DMF_BLYP/water2DMF_200f.007.xyz
- DFTcoordinates/FigS8b_Water_2DMF_BLYP/water2DMF_200f.008.xyz
- DFTcoordinates/FigS8b_Water_2DMF_BLYP/water2DMF_200f.009.xyz
- DFTcoordinates/FigS8b_Water_2DMF_BLYP/water2DMF_200f.010.xyz
- DFTcoordinates/FigS8b_Water_2DMF_BLYP/water2DMF_210f.001.xyz
- DFTcoordinates/FigS8b_Water_2DMF_BLYP/water2DMF_210f.002.xyz
- DFTcoordinates/FigS8b_Water_2DMF_BLYP/water2DMF_210f.003.xyz
- DFTcoordinates/FigS8b_Water_2DMF_BLYP/water2DMF_210f.004.xyz
- DFTcoordinates/FigS8b_Water_2DMF_BLYP/water2DMF_210f.005.xyz
- DFTcoordinates/FigS8b_Water_2DMF_BLYP/water2DMF_210f.006.xyz
- DFTcoordinates/FigS8b_Water_2DMF_BLYP/water2DMF_210f.007.xyz
- DFTcoordinates/FigS8b_Water_2DMF_BLYP/water2DMF_210f.008.xyz
- DFTcoordinates/FigS8b_Water_2DMF_BLYP/water2DMF_210f.009.xyz
- DFTcoordinates/FigS8b_Water_2DMF_BLYP/water2DMF_210f.010.xyz
- DFTcoordinates/FigS8b_Water_2DMF_BLYP/water2DMF_220f.001.xyz
- DFTcoordinates/FigS8b_Water_2DMF_BLYP/water2DMF_220f.002.xyz
- DFTcoordinates/FigS8b_Water_2DMF_BLYP/water2DMF_220f.003.xyz
- DFTcoordinates/FigS8b_Water_2DMF_BLYP/water2DMF_220f.004.xyz
- DFTcoordinates/FigS8b_Water_2DMF_BLYP/water2DMF_220f.005.xyz
- DFTcoordinates/FigS8b_Water_2DMF_BLYP/water2DMF_220f.006.xyz
- DFTcoordinates/FigS8b_Water_2DMF_BLYP/water2DMF_220f.007.xyz
- DFTcoordinates/FigS8b_Water_2DMF_BLYP/water2DMF_220f.008.xyz
- DFTcoordinates/FigS8b_Water_2DMF_BLYP/water2DMF_220f.009.xyz
- DFTcoordinates/FigS8b_Water_2DMF_BLYP/water2DMF_220f.010.xyz
- DFTcoordinates/FigS8b_Water_2DMF_BLYP/water2DMF_230f.001.xyz
- DFTcoordinates/FigS8b_Water_2DMF_BLYP/water2DMF_230f.002.xyz
- DFTcoordinates/FigS8b_Water_2DMF_BLYP/water2DMF_230f.003.xyz
- DFTcoordinates/FigS8b_Water_2DMF_BLYP/water2DMF_230f.004.xyz
- DFTcoordinates/FigS8b_Water_2DMF_BLYP/water2DMF_230f.005.xyz
- DFTcoordinates/FigS8b_Water_2DMF_BLYP/water2DMF_230f.006.xyz
- DFTcoordinates/FigS8b_Water_2DMF_BLYP/water2DMF_230f.007.xyz
- DFTcoordinates/FigS8b_Water_2DMF_BLYP/water2DMF_230f.008.xyz
- DFTcoordinates/FigS8b_Water_2DMF_BLYP/water2DMF_230f.009.xyz
- DFTcoordinates/FigS8b_Water_2DMF_BLYP/water2DMF_230f.010.xyz
- DFTcoordinates/FigS8b_Water_2DMF_BLYP/water2DMF_240f.001.xyz
- DFTcoordinates/FigS8b_Water_2DMF_BLYP/water2DMF_240f.002.xyz
- DFTcoordinates/FigS8b_Water_2DMF_BLYP/water2DMF_240f.003.xyz
- DFTcoordinates/FigS8b_Water_2DMF_BLYP/water2DMF_240f.004.xyz
- DFTcoordinates/FigS8b_Water_2DMF_BLYP/water2DMF_240f.005.xyz
- DFTcoordinates/FigS8b_Water_2DMF_BLYP/water2DMF_240f.006.xyz
[truncated: 4 more entries]
