# Supplementary material for: Dynamic anti-correlations of water hydrogen bonds
Source: Nat Commun. 2024 Dec 1;15:10453. doi: 10.1038/s41467-024-54804-y (PMC11609289; doi:10.1038/s41467-024-54804-y)
Supplement: Supplementary file 3 — Supplementary Data 1 [file 41467_2024_54804_MOESM3_ESM.zip › DFTcoordinates/Fig3_FigS8a_Water_2DMF_BLYP_D3/water2DMF_150f.001.xyz]

27
Coordinates from ORCA-job water2DMF_150f.001 Constraints 1.5A 2.4A
  O   -5.97177638030863      2.89006750506405      1.26455675636964
  H   -5.15267517111623      2.28654212289202      1.15185933322887
  H   -6.68575163177014      2.41003729514383      0.81239808207151
  O   -3.94335135251343      1.41402113252981      0.98986231594862
  O   -7.56652783950445      0.69418403998503     -0.61591602221746
  C   -6.87092634547137     -0.32397097500809     -0.78603881103840
  C   -3.79435967659419      0.98679175117726     -0.18033518298357
  N   -2.89997265596700      0.06397311281551     -0.56150247102284
  C   -1.96017700888612     -0.54117167969734      0.38775880784011
  C   -2.79346951415253     -0.34923345841478     -1.96481230107885
  H   -4.42202429121580      1.36031515346144     -1.00409562741239
  N   -6.30683188816230     -1.07496081041618      0.18722620910123
  C   -6.48927018006428     -0.76917379430424      1.60820770145464
  C   -5.51964952270748     -2.26699489138804     -0.13632837901811
  H   -6.64715278238738     -0.70862899534125     -1.79810975215784
  H   -7.11814469593788      0.11646236290079      1.70632918571030
  H   -5.51611930902089     -0.57788940937431      2.07483451782934
  H   -6.96543917404688     -1.62016286833197      2.11111633258104
  H   -2.19594498165585     -0.19609421425264      1.39522016756722
  H   -0.93357452266368     -0.25291481163419      0.12925896994343
  H   -2.04149905083802     -1.63349586399515      0.33965684052667
  H   -3.54770835686393      0.17404266559700     -2.55769874369505
  H   -2.95168413148698     -1.43118257931233     -2.04909288832227
  H   -1.79674016788590     -0.10642171401812     -2.35267416402099
  H   -5.45979295628176     -2.38412501192078     -1.22178339990187
  H   -5.98773450925242     -3.15975937442142      0.29669410663965
  H   -4.50709190324447     -2.17312668973589      0.27269841605739
