# Supplementary material for: Dynamic anti-correlations of water hydrogen bonds
Source: Nat Commun. 2024 Dec 1;15:10453. doi: 10.1038/s41467-024-54804-y (PMC11609289; doi:10.1038/s41467-024-54804-y)
Supplement: Supplementary file 3 — Supplementary Data 1 [file 41467_2024_54804_MOESM3_ESM.zip › DFTcoordinates/Fig3_FigS8a_Water_2DMF_BLYP_D3/water2DMF_150f.002.xyz]

27
Coordinates from ORCA-job water2DMF_150f.002  Constraints 1.5A 2.3A
  O   -5.98133675259056      2.87245989677708      1.22552650187980
  H   -5.15435616121662      2.27715679047033      1.13108524979409
  H   -6.68530835202689      2.37106628708719      0.77949342745105
  O   -3.93857737526771      1.41039496511817      0.98753778131940
  O   -7.62050209333117      0.73337229002337     -0.53708207238057
  C   -6.92908196084466     -0.27877925697454     -0.75567573372967
  C   -3.77621999116337      0.97665187741835     -0.17836556190359
  N   -2.87852827042017      0.05040326166464     -0.54350066404286
  C   -1.95188153040812     -0.55106630499351      0.42094415247301
  C   -2.75394642870194     -0.37082824212576     -1.94291740272787
  H   -4.39401692584494      1.34633262088622     -1.01138055251577
  N   -6.33029817561459     -1.05102983939036      0.17910061103599
  C   -6.46854985033890     -0.78244254947627      1.61274276848540
  C   -5.55336617404112     -2.23374955441991     -0.19917283358351
  H   -6.74114368875334     -0.63828324368713     -1.78411776119739
  H   -7.10721101614477      0.09030257809634      1.75395920061140
  H   -5.48326571557447     -0.58704627289409      2.05146333352049
  H   -6.91445104819202     -1.65324841636940      2.10917808069951
  H   -2.19784992621329     -0.19776407034844      1.42300509995045
  H   -0.92140240408320     -0.26849857908490      0.17180721706867
  H   -2.03707382925584     -1.64342136792895      0.38017777673251
  H   -3.49959129059391      0.14943552648986     -2.54915527655505
  H   -2.91225308175598     -1.45299717011136     -2.02312459845775
  H   -1.75202915751556     -0.13094969443110     -2.31895419526750
  H   -5.52637385712939     -2.32331039559097     -1.28866543881066
  H   -6.00818125471477     -3.13748844375178      0.22506731401876
  H   -4.52859368826271     -2.14954269245305      0.18031357613166
