# Supplementary material for: Dynamic anti-correlations of water hydrogen bonds
Source: Nat Commun. 2024 Dec 1;15:10453. doi: 10.1038/s41467-024-54804-y (PMC11609289; doi:10.1038/s41467-024-54804-y)
Supplement: Supplementary file 3 — Supplementary Data 1 [file 41467_2024_54804_MOESM3_ESM.zip › DFTcoordinates/Fig3_FigS8a_Water_2DMF_BLYP_D3/water2DMF_150f.003.xyz]

27
Coordinates from ORCA-job water2DMF_150f.003 Constraints 1.5A 2.2A
  O   -6.00393741625714      2.85012739714910      1.18367041520892
  H   -5.16429818150206      2.27040037703254      1.10870883825998
  H   -6.68971412362144      2.32503510049571      0.73437714285508
  O   -3.93853784711600      1.41534668291148      0.98066658826883
  O   -7.60994155769683      0.75623266078666     -0.50337901150450
  C   -6.92731080998828     -0.25970536650176     -0.73433167060697
  C   -3.77108957526593      0.98076585071469     -0.18415533123438
  N   -2.87485610990759      0.05146469495334     -0.54506111941590
  C   -1.95513022348558     -0.55390872460042      0.42352567052985
  C   -2.74432604206204     -0.36879892193928     -1.94428632732300
  H   -4.38369150918563      1.35218436314168     -1.02030470749581
  N   -6.33280519839414     -1.04575590698507      0.19098498742040
  C   -6.46499155397077     -0.79017713067680      1.62762206795435
  C   -5.56037744758401     -2.22675093939346     -0.20185904114082
  H   -6.74503313590791     -0.61023566418696     -1.76666713593943
  H   -7.10830053769811      0.07733804033602      1.77954210662488
  H   -5.47866526537069     -0.59270814455204      2.06329298568183
  H   -6.90269062888133     -1.66832017402580      2.11818155905632
  H   -2.20770156795224     -0.20403491362605      1.42516612240657
  H   -0.92273592446811     -0.27115855246169      0.18254647246921
  H   -2.04067421662261     -1.64604646508726      0.37779155858223
  H   -3.48435296581952      0.15536326394360     -2.55404209899380
  H   -2.90675314641697     -1.45016733822444     -2.02641672008183
  H   -1.73930448288821     -0.13275342809749     -2.31439896959235
  H   -5.53889771501690     -2.30528315586360     -1.29226349851058
  H   -6.01544310288796     -3.13316839991455      0.21625115151477
  H   -4.53382971403205     -2.14815520532810      0.17412796500615
