# Supplementary material for: Dynamic anti-correlations of water hydrogen bonds
Source: Nat Commun. 2024 Dec 1;15:10453. doi: 10.1038/s41467-024-54804-y (PMC11609289; doi:10.1038/s41467-024-54804-y)
Supplement: Supplementary file 3 — Supplementary Data 1 [file 41467_2024_54804_MOESM3_ESM.zip › DFTcoordinates/Fig3_FigS8a_Water_2DMF_BLYP_D3/water2DMF_150f.004.xyz]

27
Coordinates from ORCA-job water2DMF_150f.004 Constraints 1.5A 2.1A
  O   -6.02868372564774      2.82852448061324      1.14029435201014
  H   -5.17710581029101      2.26495011287416      1.08174021499999
  H   -6.69903171830107      2.27833904517307      0.69475381848279
  O   -3.94173340096998      1.42183116461218      0.96769878744506
  O   -7.61477315097233      0.77908943549124     -0.45575400147494
  C   -6.94016467462514     -0.23806013973599     -0.70765214277008
  C   -3.76713960139017      0.98117320534070     -0.19376220080663
  N   -2.86955688062787      0.04918120885812     -0.54447459150585
  C   -1.95722630661591     -0.55282726710342      0.43317521724497
  C   -2.72874425900075     -0.37599625706880     -1.94121805271247
  H   -4.37468749740176      1.34819520913455     -1.03563009605448
  N   -6.33790069702188     -1.03716671307352      0.20038940549460
  C   -6.45052900696775     -0.79805305440429      1.64164482624024
  C   -5.57094581909151     -2.21365784530743     -0.21633515101030
  H   -6.77369545133463     -0.57707259367909     -1.74615137035729
  H   -7.09564384067115      0.06454448231229      1.81252048418346
  H   -5.45892957271744     -0.60050590199084      2.06526438140730
  H   -6.87663761192971     -1.68398293115405      2.12813286317714
  H   -2.22324458175393     -0.20666358270353      1.43260616597132
  H   -0.92363328640481     -0.26379164304972      0.20497076242265
  H   -2.03590875438369     -1.64535767014025      0.38374438355142
  H   -3.46334910783227      0.14705940200981     -2.55841677132869
  H   -2.89210744296357     -1.45737024368764     -2.02092212563434
  H   -1.72057248668919     -0.14258225522769     -2.30433751805143
  H   -5.55871244022158     -2.27639203982363     -1.30798224018295
  H   -6.02347387770411     -3.12531468816075      0.19292443447795
  H   -4.54125899646907     -2.14096292010870      0.15206616478043
