# Supplementary material for: Dynamic anti-correlations of water hydrogen bonds
Source: Nat Commun. 2024 Dec 1;15:10453. doi: 10.1038/s41467-024-54804-y (PMC11609289; doi:10.1038/s41467-024-54804-y)
Supplement: Supplementary file 3 — Supplementary Data 1 [file 41467_2024_54804_MOESM3_ESM.zip › DFTcoordinates/Fig3_FigS8a_Water_2DMF_BLYP_D3/water2DMF_150f.005.xyz]

27
Coordinates from ORCA-job water2DMF_150f.005  Constraints 1.5A 2.0A
  O   -6.05715113800862      2.80010179636803      1.11346212695577
  H   -5.18926830242010      2.26119248057813      1.06986018470259
  H   -6.70534568519849      2.22089805184264      0.66733530530488
  O   -3.93953919497078      1.43846685333947      0.96356013868004
  O   -7.59683969987108      0.80553121544423     -0.42901096566975
  C   -6.94119687453063     -0.22112841647101     -0.69561923902246
  C   -3.76335528725053      0.99000294718689     -0.19457083252294
  N   -2.86699634079075      0.05393014577973     -0.53769658521779
  C   -1.95773333292637     -0.54341441143474      0.44560730037695
  C   -2.72553784950283     -0.38158960624718     -1.93123931793786
  H   -4.36895548937419      1.35259508578718     -1.03989585571243
  N   -6.33649723718103     -1.03178245038285      0.19960177210957
  C   -6.42617078465969     -0.80060801600228      1.64394880908682
  C   -5.58886640373602     -2.21463489693350     -0.23441657168344
  H   -6.79647825954399     -0.55746009404978     -1.73812963262163
  H   -7.06255380792139      0.06508749260415      1.83045140963878
  H   -5.42727582761177     -0.61233288344984      2.05443131170044
  H   -6.85086637376066     -1.68710427116093      2.13044971344397
  H   -2.21470301638048     -0.17706374414657      1.44016041868051
  H   -0.92188335166684     -0.27111708304056      0.20746789176445
  H   -2.04998939714674     -1.63562701765777      0.41526755685953
  H   -3.45822116431122      0.13889427420734     -2.55287803097802
  H   -2.89144804700945     -1.46305599797336     -2.00364533000089
  H   -1.71635541447743     -0.15307247793367     -2.29467274519109
  H   -5.59442790045060     -2.27173662739844     -1.32626393188817
  H   -6.04505365804844     -3.12297646369056      0.17788599369712
  H   -4.55268016124989     -2.15486588516475      0.11783910544505
