# Supplementary material for: Dynamic anti-correlations of water hydrogen bonds
Source: Nat Commun. 2024 Dec 1;15:10453. doi: 10.1038/s41467-024-54804-y (PMC11609289; doi:10.1038/s41467-024-54804-y)
Supplement: Supplementary file 3 — Supplementary Data 1 [file 41467_2024_54804_MOESM3_ESM.zip › DFTcoordinates/Fig3_FigS8a_Water_2DMF_BLYP_D3/water2DMF_150f.006.xyz]

27
Coordinates from ORCA-job water2DMF_150f.006  Constraints 1.5A 1.9A
  O   -6.08865084043591      2.77527172167879      1.08732607019783
  H   -5.20233500815198      2.26728157125201      1.05354046702395
  H   -6.71272165829393      2.16515905733857      0.64133051932101
  O   -3.93669952697590      1.46835032956402      0.95416391909773
  O   -7.57762406315064      0.82926046278580     -0.39660915898360
  C   -6.94389784695538     -0.20727400972360     -0.68176261011730
  C   -3.75930782243752      1.00688146164628     -0.19861986487506
  N   -2.86978281294495      0.05948391069523     -0.52843987464606
  C   -1.97120544615843     -0.53677064718513      0.46534510789259
  C   -2.72382102502405     -0.38871716259133     -1.91751902099991
  H   -4.35888538785385      1.36553092157329     -1.05001910922748
  N   -6.32972484730545     -1.02821629997331      0.19625284406144
  C   -6.38387698560789     -0.80254058286762      1.64344831197444
  C   -5.60762115491009     -2.21925960186876     -0.25924413554870
  H   -6.83034909157372     -0.54192023224284     -1.72820813998394
  H   -7.01126344650677      0.06524052016179      1.84926273341732
  H   -5.37484147629329     -0.62073356335611      2.03128696759639
  H   -6.80118659524276     -1.68947547614618      2.13528105973009
  H   -2.23101132155697     -0.15960281484764      1.45507117579214
  H   -0.93163204107737     -0.27528165045642      0.23108701472916
  H   -2.07289804648974     -1.62829662755188      0.44383547880048
  H   -3.45064281721062      0.13047926907549     -2.54706031131262
  H   -2.89565205805808     -1.46969915421191     -1.98158320970090
  H   -1.71153965807152     -0.16905381872145     -2.27785717900260
  H   -5.63728403170579     -2.27088175896774     -1.35102063367915
  H   -6.06747771677845     -3.12297455392233      0.15888110753332
  H   -4.56345727322889     -2.17511127113701      0.07112047090940
