# Supplementary material for: Dynamic anti-correlations of water hydrogen bonds
Source: Nat Commun. 2024 Dec 1;15:10453. doi: 10.1038/s41467-024-54804-y (PMC11609289; doi:10.1038/s41467-024-54804-y)
Supplement: Supplementary file 3 — Supplementary Data 1 [file 41467_2024_54804_MOESM3_ESM.zip › DFTcoordinates/Fig3_FigS8a_Water_2DMF_BLYP_D3/water2DMF_150f.007.xyz]

27
Coordinates from ORCA-job water2DMF_150f.007  Constraints 1.5A 1.8A
  O   -6.12074658460328      2.74705179192262      1.06030515914837
  H   -5.22067699120688      2.26421186088792      1.03616427829953
  H   -6.72454735294944      2.11611817782251      0.60595128379857
  O   -3.94059140086971      1.48776482767393      0.94390982571137
  O   -7.55798349387912      0.84974295352404     -0.36444965785516
  C   -6.94479794368783     -0.19612200268858     -0.66447168775280
  C   -3.75786892173373      1.01949590789588     -0.20514044016073
  N   -2.87156904787700      0.06537936796864     -0.52464144758645
  C   -1.98315782789522     -0.53167429115299      0.47785353248282
  C   -2.71815386150950     -0.38903449179411     -1.91089196060072
  H   -4.35039155160791      1.37669250913595     -1.06227828910074
  N   -6.32392505522684     -1.02550348045899      0.19934525031734
  C   -6.34739778652300     -0.80390509222242      1.64820935927683
  C   -5.62372348189019     -2.22324051833499     -0.27308706236080
  H   -6.85840091884057     -0.52960800074242     -1.71348703034556
  H   -6.95831527214220      0.07163988019345      1.86960671987238
  H   -5.32877630803969     -0.63667041488569      2.01690382752320
  H   -6.76681185302718     -1.68727212439683      2.14453462753532
  H   -2.24762641931097     -0.14907686800077      1.46425296287081
  H   -0.94049107547853     -0.27694790121868      0.24992742208661
  H   -2.09083643260662     -1.62272292325226      0.46005110231726
  H   -3.43942602432573      0.12967128011899     -2.54716938946493
  H   -2.89285249408833     -1.46974134949892     -1.97173852422048
  H   -1.70292197190302     -0.17421209637619     -2.26582765372108
  H   -5.67516972405182     -2.27165203822445     -1.36416023333935
  H   -6.08514545212058     -3.12273452321712      0.15205912445954
  H   -4.57308475260507     -2.19052044067851      0.03755890080886
