# Supplementary material for: Dynamic anti-correlations of water hydrogen bonds
Source: Nat Commun. 2024 Dec 1;15:10453. doi: 10.1038/s41467-024-54804-y (PMC11609289; doi:10.1038/s41467-024-54804-y)
Supplement: Supplementary file 3 — Supplementary Data 1 [file 41467_2024_54804_MOESM3_ESM.zip › DFTcoordinates/Fig3_FigS8a_Water_2DMF_BLYP_D3/water2DMF_150f.008.xyz]

27
Coordinates from ORCA-job water2DMF_150f.008  Constraints 1.5A 1.7A
  O   -6.15796000357645      2.71770444359771      1.03272907561317
  H   -5.24322767528367      2.26439226486635      1.01388257597208
  H   -6.74351952919180      2.05853933371748      0.58105618862356
  O   -3.94616170654478      1.51607358723884      0.92648104301859
  O   -7.54714000462884      0.86465527289598     -0.32383882455089
  C   -6.95486011035017     -0.18890495013717     -0.64340222437837
  C   -3.75846151138683      1.03416087367330     -0.21594980004877
  N   -2.87239576383319      0.07450118528833     -0.52001980926950
  C   -1.99042207142061     -0.51293213353043      0.49380627809416
  C   -2.71291587846943     -0.39635425114241     -1.90008856170251
  H   -4.34656540842108      1.38197129160123     -1.08011660426187
  N   -6.31840824986165     -1.02485257097824      0.20086580957227
  C   -6.30066170780525     -0.80855538374433      1.65090315277684
  C   -5.64167072593323     -2.22748912209661     -0.29356607460489
  H   -6.90404765112472     -0.52058506726866     -1.69477650960717
  H   -6.89233157676005      0.07462813535580      1.89272934831854
  H   -5.27042024065075     -0.65721053478883      1.99290411886388
  H   -6.71896831045605     -1.68844513615380      2.15423107325813
  H   -2.24530317402328     -0.10241819808432      1.47142446823354
  H   -0.94474789160952     -0.28049492394739      0.25620985720925
  H   -2.11541134397532     -1.60231904933318      0.50319512724086
  H   -3.43311974725277      0.11298692127876     -2.54506693473695
  H   -2.88510273853867     -1.47813135375449     -1.94860367276756
  H   -1.69673400038969     -0.18385297428479     -2.25378409120904
  H   -5.72084848705743     -2.27101628571906     -1.38313995377780
  H   -6.10058190627092     -3.12403063729676      0.14015916275636
  H   -4.58340258518384     -2.20489073725335     -0.00893421863595
