# Supplementary material for: Dynamic anti-correlations of water hydrogen bonds
Source: Nat Commun. 2024 Dec 1;15:10453. doi: 10.1038/s41467-024-54804-y (PMC11609289; doi:10.1038/s41467-024-54804-y)
Supplement: Supplementary file 3 — Supplementary Data 1 [file 41467_2024_54804_MOESM3_ESM.zip › DFTcoordinates/Fig3_FigS8a_Water_2DMF_BLYP_D3/water2DMF_150f.009.xyz]

27
Coordinates from ORCA-job water2DMF_150f.009  Constraints 1.5A 1.6A
  O   -6.19458284426927      2.68856853322848      1.00240225428479
  H   -5.26707571399211      2.26373302315605      0.98958675528614
  H   -6.76383624291471      2.00174732345331      0.55128413786176
  O   -3.95384969262089      1.54353519370590      0.90741315153653
  O   -7.53338600227494      0.87543568187508     -0.28490677687714
  C   -6.96183401363603     -0.18635341498639     -0.62060537084232
  C   -3.75886794893235      1.05217976486440     -0.22946901155150
  N   -2.87532974452081      0.08521425840295     -0.51888794777687
  C   -2.00538044130701     -0.49915447324997      0.50706118766012
  C   -2.70643993764481     -0.39716442520140     -1.89384403294024
  H   -4.33834892502424      1.39588768353251     -1.10127448524931
  N   -6.31056041411167     -1.02613161234570      0.20622602059801
  C   -6.25413491461800     -0.81242125028455      1.65602348441619
  C   -5.65525290919034     -2.23343365710973     -0.30619929111880
  H   -6.94604653432782     -0.51810660873657     -1.67238253018395
  H   -6.82572301807367      0.07912203314937      1.91448564393471
  H   -5.21366128963809     -0.67680907124021      1.97222418931924
  H   -6.67242924327722     -1.68751945370866      2.16757163184280
  H   -2.26021658771761     -0.07244452370096      1.47770732744868
  H   -0.95588969231759     -0.28240298436755      0.27153506167759
  H   -2.14323632170627     -1.58682050176120      0.53091887047136
  H   -3.41729179540349      0.11213714022206     -2.54916265031409
  H   -2.88538109271108     -1.47811055026655     -1.93632991399824
  H   -1.68567765046051     -0.19412908290790     -2.23981835229572
  H   -5.75623004660720     -2.27203095528438     -1.39405434458398
  H   -6.11321218843008     -3.12714640176714      0.13401266534368
  H   -4.59151479427214     -2.22025166867130     -0.04222767394947
