# Supplementary material for: Dynamic anti-correlations of water hydrogen bonds
Source: Nat Commun. 2024 Dec 1;15:10453. doi: 10.1038/s41467-024-54804-y (PMC11609289; doi:10.1038/s41467-024-54804-y)
Supplement: Supplementary file 3 — Supplementary Data 1 [file 41467_2024_54804_MOESM3_ESM.zip › DFTcoordinates/Fig3_FigS8a_Water_2DMF_BLYP_D3/water2DMF_150f.010.xyz]

27
Coordinates from ORCA-job water2DMF_150f.010  Constraints 1.5A 1.5A
  O   -6.22530542195707      2.65837204495414      0.97608843097319
  H   -5.28706818775647      2.26041902209868      0.96815389528201
  H   -6.78070223319807      1.94536920770165      0.51882327867373
  O   -3.95983730768770      1.56572485442293      0.89161499608791
  O   -7.50890767227459      0.88825997368777     -0.25721596296977
  C   -6.95823890589722     -0.18381013510370     -0.60206550977912
  C   -3.75848067776160      1.06901965340546     -0.24153201659944
  N   -2.87756024885945      0.09638099236991     -0.52103399189919
  C   -2.01733916438013     -0.48775876148326      0.51324145228150
  C   -2.70110033644503     -0.39200755842184     -1.89289651024209
  H   -4.33049073729175      1.41156097881880     -1.11893316993023
  N   -6.30420717852730     -1.02881433268416      0.21453864967404
  C   -6.22266131961686     -0.81565981572161      1.66367296532367
  C   -5.66756436801896     -2.24234671351255     -0.30764126306497
  H   -6.96703922735136     -0.51505732382322     -1.65326941200685
  H   -6.78073353282232      0.08147192059999      1.93189788756846
  H   -5.17594709269479     -0.69044748255034      1.96281351398972
  H   -6.64082999429093     -1.68745101464625      2.18072521038186
  H   -2.27760447026154     -0.05656264946791      1.48044946935786
  H   -0.96524552608763     -0.27611750669462      0.28469777654257
  H   -2.15975332282857     -1.57478237466097      0.54001445844171
  H   -3.40525281332241      0.11777942361805     -2.55504943004822
  H   -2.88423091901825     -1.47240104883197     -1.93258486307792
  H   -1.67712101493232     -0.19473820306836     -2.23268939026117
  H   -5.78656434497243     -2.28111216411057     -1.39354007164779
  H   -6.12587651081596     -3.13122040569744      0.14153575601003
  H   -4.59972747092929     -2.23694058119887     -0.06052614906140
