# Supplementary material for: Dynamic anti-correlations of water hydrogen bonds
Source: Nat Commun. 2024 Dec 1;15:10453. doi: 10.1038/s41467-024-54804-y (PMC11609289; doi:10.1038/s41467-024-54804-y)
Supplement: Supplementary file 3 — Supplementary Data 1 [file 41467_2024_54804_MOESM3_ESM.zip › DFTcoordinates/Fig3_FigS8a_Water_2DMF_BLYP_D3/water2DMF_160f.001.xyz]

27
Coordinates from ORCA-job water2DMF_160f.001 Constraints 1.6A 2.4A
  O   -6.01793353778176      2.92165648856795      1.26773682664384
  H   -5.20360758267371      2.33470083400223      1.17514349303064
  H   -6.71621494321784      2.42774219912270      0.80554413433749
  O   -3.91184887041445      1.40518101188439      1.00975812856523
  O   -7.53939278325039      0.70172100142334     -0.64470724438965
  C   -6.85117001962410     -0.32359368733517     -0.80199480059448
  C   -3.77792954611302      0.98076068227187     -0.16121143501261
  N   -2.89170269882068      0.05266491718380     -0.55604400945144
  C   -1.94491934313545     -0.55884249066476      0.38139889272008
  C   -2.80260980370127     -0.35639939583458     -1.96123864904189
  H   -4.41049217306397      1.35802597772890     -0.98032754210669
  N   -6.30261330061732     -1.07350997290239      0.18074858756727
  C   -6.49388419253635     -0.75681890843329      1.59824182236080
  C   -5.52012467861655     -2.27230302155251     -0.12895637794613
  H   -6.62216382891830     -0.71667184401346     -1.80963766049933
  H   -7.12813857771969      0.12613401066738      1.68572458421525
  H   -5.52432247639636     -0.55653341261927      2.06863118102257
  H   -6.96852626260689     -1.60612463667698      2.10526110744858
  H   -2.16830340973806     -0.21292658834609      1.39156683105883
  H   -0.91921884264758     -0.27614457687287      0.11268260813099
  H   -2.03249253756696     -1.65083683703538      0.33386458639333
  H   -3.56346043018757      0.16967117712741     -2.54334804504191
  H   -2.96356748083388     -1.43789914977064     -2.04765652819088
  H   -1.81055578268585     -0.11406569967513     -2.36173728412910
  H   -5.45761491255837     -2.39997655421107     -1.21302808716637
  H   -5.99447954932209     -3.15829049860021      0.31095411520865
  H   -4.50810243525141     -2.18019102543618      0.28192076486690
