# Supplementary material for: Dynamic anti-correlations of water hydrogen bonds
Source: Nat Commun. 2024 Dec 1;15:10453. doi: 10.1038/s41467-024-54804-y (PMC11609289; doi:10.1038/s41467-024-54804-y)
Supplement: Supplementary file 3 — Supplementary Data 1 [file 41467_2024_54804_MOESM3_ESM.zip › DFTcoordinates/Fig3_FigS8a_Water_2DMF_BLYP_D3/water2DMF_160f.002.xyz]

27
Coordinates from ORCA-job water2DMF_160f.002  Constraints 1.6A 2.3A
  O   -6.03913551859844      2.89432684790431      1.22023605599882
  H   -5.21217562355614      2.32214360587693      1.15156421386567
  H   -6.71643059085043      2.37876209928460      0.74889904332494
  O   -3.90928709952290      1.40495147813626      1.00582448432035
  O   -7.55533910699640      0.71894081570242     -0.60432887314266
  C   -6.86723829933314     -0.30452050315282     -0.77790705644523
  C   -3.77007345889363      0.98047609959200     -0.16457153212271
  N   -2.88347950591782      0.05138850600370     -0.55609296316308
  C   -1.94196071968008     -0.56256547923788      0.38505231844680
  C   -2.78845540548452     -0.35631919445414     -1.96131403030131
  H   -4.39866815351293      1.35867421160527     -0.98640808086422
  N   -6.31000541437551     -1.06342078390447      0.19230387406237
  C   -6.49161920656308     -0.76329882744329      1.61478527892980
  C   -5.52596149597083     -2.25650492031886     -0.13566534812774
  H   -6.64728012942744     -0.68684361303436     -1.79155496370041
  H   -7.13592268135286      0.11056956856290      1.71786142737278
  H   -5.52018111319556     -0.55604330818287      2.07832506459227
  H   -6.95061789070187     -1.62407466574649      2.11663504321999
  H   -2.16777656554939     -0.21537465781241      1.39420384445075
  H   -0.91444937757442     -0.28328303495361      0.11973278336447
  H   -2.03270224772658     -1.65433982434024      0.33781936221514
  H   -3.54404988573691      0.17351312999443     -2.54678342798820
  H   -2.95300374821404     -1.43708103766192     -2.05012262741169
  H   -1.79332376873069     -0.11721126103753     -2.35599918253359
  H   -5.46341616042652     -2.36804723690521     -1.22147008882663
  H   -5.99856192529701     -3.14958868799925      0.29163872697111
  H   -4.51427490681077     -2.16809932647748      0.27662665349219
