# Supplementary material for: Dynamic anti-correlations of water hydrogen bonds
Source: Nat Commun. 2024 Dec 1;15:10453. doi: 10.1038/s41467-024-54804-y (PMC11609289; doi:10.1038/s41467-024-54804-y)
Supplement: Supplementary file 3 — Supplementary Data 1 [file 41467_2024_54804_MOESM3_ESM.zip › DFTcoordinates/Fig3_FigS8a_Water_2DMF_BLYP_D3/water2DMF_160f.003.xyz]

27
Coordinates from ORCA-job water2DMF_160f.003  Constraints 1.6A 2.2A
  O   -6.06382005740251      2.88184244412862      1.16224920113214
  H   -5.22557455626280      2.32501231402430      1.11207501791147
  H   -6.72950790555444      2.33447207827553      0.70871794526640
  O   -3.91001404444016      1.42310076426135      0.98615404159778
  O   -7.61168623819331      0.73700176615272     -0.52004158448714
  C   -6.92494062320995     -0.27907016112970     -0.73930429122680
  C   -3.76063567586384      0.97965564374854     -0.17588865520897
  N   -2.86891608716064      0.04607770966763     -0.54479271031942
  C   -1.93467543089409     -0.55135215069554      0.41415773562634
  C   -2.75827149998838     -0.38269909614215     -1.94264616224226
  H   -4.38414680389622      1.34265427242451     -1.00851198582698
  N   -6.32586138768566     -1.05114670619406      0.19442396507570
  C   -6.45639429545383     -0.77813693495192      1.62810037841936
  C   -5.54847105355816     -2.23325891303662     -0.18552986115259
  H   -6.74338524476469     -0.64169831648636     -1.76741842442160
  H   -7.11203732348835      0.08174855095970      1.77069241147968
  H   -5.47164310187504     -0.56043809972099      2.05764095673675
  H   -6.87962924925277     -1.65592688641739      2.13164960927286
  H   -2.17089559777274     -0.19101926372607      1.41617806360994
  H   -0.90546922458887     -0.27292841930872      0.15459811717938
  H   -2.02236101013742     -1.64388357898296      0.38163111622714
  H   -3.51083539096931      0.13351216595057     -2.54398445296904
  H   -2.91645071685362     -1.46547792091328     -2.01621678154866
  H   -1.76068224936807     -0.14412778218147     -2.33140094819873
  H   -5.53017581734287     -2.32607124561817     -1.27492308603771
  H   -5.99785258903722     -3.13622435718738      0.24585811135255
  H   -4.52105682498483     -2.14448787690071      0.18582227275239
