# Supplementary material for: Dynamic anti-correlations of water hydrogen bonds
Source: Nat Commun. 2024 Dec 1;15:10453. doi: 10.1038/s41467-024-54804-y (PMC11609289; doi:10.1038/s41467-024-54804-y)
Supplement: Supplementary file 3 — Supplementary Data 1 [file 41467_2024_54804_MOESM3_ESM.zip › DFTcoordinates/Fig3_FigS8a_Water_2DMF_BLYP_D3/water2DMF_160f.004.xyz]

27
Coordinates from ORCA-job water2DMF_160f.004  Constraints 1.6A 2.1A
  O   -6.08901413978277      2.85243391720351      1.12263459289951
  H   -5.23862562324750      2.31298859467882      1.09110159980517
  H   -6.73497498523954      2.28344788797664      0.66385471373657
  O   -3.91403153609227      1.42234000019482      0.98066794561047
  O   -7.60363614815274      0.75904978096036     -0.49011158126331
  C   -6.92611870791146     -0.26180022162271     -0.71959370306704
  C   -3.75735206661214      0.98099478245868     -0.18125969726012
  N   -2.86583530771353      0.04604771182095     -0.54692298541869
  C   -1.94083464385928     -0.55887780494516      0.41628093067454
  C   -2.74706279670315     -0.37739839183258     -1.94589052181576
  H   -4.37450807815672      1.34668003224845     -1.01737909333653
  N   -6.32810374004804     -1.04349089617641      0.20577255892671
  C   -6.44995469945955     -0.78025408242272      1.64221842509202
  C   -5.55200400471207     -2.22296234524171     -0.18531823221289
  H   -6.75451777643777     -0.61858084848566     -1.75125661360052
  H   -7.10396379288253      0.07889326888788      1.79546832109388
  H   -5.46245875722963     -0.56642004590265      2.06743601818839
  H   -6.87043332122360     -1.66178501797896      2.14131548278080
  H   -2.18717602799934     -0.20699610418500      1.41892999870843
  H   -0.90913485274616     -0.27794125333137      0.16956403356839
  H   -2.02791947688702     -1.65116932684686      0.37331609245155
  H   -3.49047645005157      0.14813573201240     -2.55051803793409
  H   -2.91299552242344     -1.45858023755255     -2.02559851069717
  H   -1.74429754389600     -0.14501533827198     -2.32487545733173
  H   -5.53962529701162     -2.31036463790281     -1.27520820705255
  H   -5.99774916960814     -3.12839047058698      0.24437094997947
  H   -4.52258553391222     -2.13385468515643      0.18029097747450
