# Supplementary material for: Dynamic anti-correlations of water hydrogen bonds
Source: Nat Commun. 2024 Dec 1;15:10453. doi: 10.1038/s41467-024-54804-y (PMC11609289; doi:10.1038/s41467-024-54804-y)
Supplement: Supplementary file 3 — Supplementary Data 1 [file 41467_2024_54804_MOESM3_ESM.zip › DFTcoordinates/Fig3_FigS8a_Water_2DMF_BLYP_D3/water2DMF_160f.005.xyz]

27
Coordinates from ORCA-job water2DMF_160f.005  Constraints 1.6A 2.0A
  O   -6.11735524672486      2.83032185713426      1.09130066081577
  H   -5.25101953196298      2.31665480756614      1.07385815903615
  H   -6.74166281504950      2.23058211082821      0.63724395790573
  O   -3.91153904670291      1.44736298360019      0.97324132181505
  O   -7.58847085209085      0.78488515848809     -0.45494489171124
  C   -6.92962165187643     -0.24425425628277     -0.70438051251312
  C   -3.75381122875994      0.99407388528194     -0.18380165504197
  N   -2.86597405111080      0.05089515987764     -0.53767142088514
  C   -1.94548221215889     -0.54666940314292      0.43436981848689
  C   -2.74445777815159     -0.38713705840075     -1.93178325277120
  H   -4.36748680087619      1.35469408291567     -1.02488849093279
  N   -6.32363233047882     -1.03909550701969      0.20363578708417
  C   -6.41416662898509     -0.78551330412969      1.64422210659062
  C   -5.57401179587744     -2.22756114593330     -0.21183029093068
  H   -6.78413069419800     -0.59686627291956     -1.74110693120852
  H   -7.05757742673931      0.07771490993515      1.81779281896250
  H   -5.41669148194990     -0.58282812939348      2.05125776526839
  H   -6.83175156980841     -1.66754054903690      2.14473351289839
  H   -2.18909632719790     -0.17753187278224      1.43139608694962
  H   -0.91168860880106     -0.27743980548462      0.18335669292999
  H   -2.04053569006904     -1.63878166048574      0.40795398525413
  H   -3.48627854182297      0.13197465028185     -2.54390197964860
  H   -2.91114806048212     -1.46883115656039     -2.00073173316699
  H   -1.74086722068296     -0.15925226481373     -2.31139839603351
  H   -5.58358146031343     -2.30465700142665     -1.30252134202920
  H   -6.02668117909617     -3.12921523938362      0.21849403437062
  H   -4.53666976803223     -2.15885497871312      0.13539418850489
