# Supplementary material for: Dynamic anti-correlations of water hydrogen bonds
Source: Nat Commun. 2024 Dec 1;15:10453. doi: 10.1038/s41467-024-54804-y (PMC11609289; doi:10.1038/s41467-024-54804-y)
Supplement: Supplementary file 3 — Supplementary Data 1 [file 41467_2024_54804_MOESM3_ESM.zip › DFTcoordinates/Fig3_FigS8a_Water_2DMF_BLYP_D3/water2DMF_160f.006.xyz]

27
Coordinates from ORCA-job water2DMF_160f.006  Constraints 1.6A 1.9A
  O   -6.14647756345258      2.79648502630318      1.06734504630795
  H   -5.26358300157852      2.31213445473768      1.06140706494376
  H   -6.74636059179622      2.16968981679498      0.61020361433246
  O   -3.90820534974686      1.46725290780665      0.96587389977977
  O   -7.57051645959002      0.80988628606906     -0.42984516812340
  C   -6.93076937795331     -0.22919208268585     -0.69212760944608
  C   -3.74897619188067      1.00588969083098     -0.18769898097408
  N   -2.86593557584576      0.05485920969118     -0.53261421521508
  C   -1.95363366358095     -0.54338590222815      0.44670961716014
  C   -2.74043343605639     -0.39046124291206     -1.92412823387013
  H   -4.35799561408591      1.36465540413300     -1.03307401481465
  N   -6.32097908485560     -1.03313433629210      0.20407449948626
  C   -6.38671969081093     -0.78384876181464      1.64703640187368
  C   -5.58926106111813     -2.22768025611294     -0.22651592518532
  H   -6.80882692735195     -0.58119098809820     -1.73166508247034
  H   -7.02638808196522      0.07907215031824      1.83498053946968
  H   -5.38247367730212     -0.58308719439526      2.03799427085176
  H   -6.79611536566913     -1.66778896164100      2.15065815979492
  H   -2.20195709639510     -0.17059902035321      1.44118734843401
  H   -0.91718537406567     -0.27897583321583      0.20140644653873
  H   -2.05291990205446     -1.63516870915435      0.42279755857260
  H   -3.47686614727967      0.12961371372792     -2.54191198268524
  H   -2.91261945559083     -1.47148935388851     -1.98865496568864
  H   -1.73394090910905     -0.16965511658263     -2.30026055903273
  H   -5.61578731109557     -2.30088748877182     -1.31721012135455
  H   -6.04423559710769     -3.12605745397634      0.20796107423523
  H   -4.54622749266152     -2.16980595828999      0.10536131707932
