# Supplementary material for: Dynamic anti-correlations of water hydrogen bonds
Source: Nat Commun. 2024 Dec 1;15:10453. doi: 10.1038/s41467-024-54804-y (PMC11609289; doi:10.1038/s41467-024-54804-y)
Supplement: Supplementary file 3 — Supplementary Data 1 [file 41467_2024_54804_MOESM3_ESM.zip › DFTcoordinates/Fig3_FigS8a_Water_2DMF_BLYP_D3/water2DMF_160f.007.xyz]

27
Coordinates from ORCA-job water2DMF_160f.007  Constraints 1.6A 1.8A
  O   -6.17840106843101      2.76460964559371      1.04306172278041
  H   -5.28047324815050      2.30942486313656      1.04443806125386
  H   -6.75617163772712      2.11326644946784      0.58211711744684
  O   -3.90973967468595      1.48907144709294      0.95438398867595
  O   -7.55243602413671      0.83093585514939     -0.39849048585389
  C   -6.93241638607958     -0.21752342697514     -0.67557169113621
  C   -3.74706889016009      1.01930338609600     -0.19518231380982
  N   -2.86757724004123      0.06106304033982     -0.52953612684890
  C   -1.96410677396999     -0.53636011969294      0.45845865729547
  C   -2.73653881693080     -0.39279205497169     -1.91778686471138
  H   -4.35042889283919      1.37536487139055     -1.04592560073300
  N   -6.31570729278171     -1.02983311821123      0.20684353091176
  C   -6.35205855180643     -0.78500555828611      1.65183029509673
  C   -5.60378768358541     -2.23038798766654     -0.24049586841716
  H   -6.83733122179669     -0.56841136130613     -1.71801351904432
  H   -6.98159769336914      0.08156794526015      1.85571214301832
  H   -5.33921606227725     -0.59241179552600      2.02409024820072
  H   -6.75758954601099     -1.66843218470621      2.15930300943590
  H   -2.21346016786935     -0.15331521149680      1.44875099679738
  H   -0.92453301203277     -0.28240196487282      0.21528397474546
  H   -2.07213006625244     -1.62749136887761      0.44329069328319
  H   -3.46748499833228      0.12691992790218     -2.54233696050052
  H   -2.91318035185355     -1.47335164075323     -1.97721075687069
  H   -1.72708172317595     -0.17851928754941     -2.28975786971201
  H   -5.64888155365852     -2.29855453488628     -1.33074424955056
  H   -6.06096640114218     -3.12548557954826      0.19817561204263
  H   -4.55502502090296     -2.18412023610280      0.07460225620379
