# Supplementary material for: Dynamic anti-correlations of water hydrogen bonds
Source: Nat Commun. 2024 Dec 1;15:10453. doi: 10.1038/s41467-024-54804-y (PMC11609289; doi:10.1038/s41467-024-54804-y)
Supplement: Supplementary file 3 — Supplementary Data 1 [file 41467_2024_54804_MOESM3_ESM.zip › DFTcoordinates/Fig3_FigS8a_Water_2DMF_BLYP_D3/water2DMF_160f.008.xyz]

27
Coordinates from ORCA-job water2DMF_160f.008  Constraints 1.6A 1.7A
  O   -6.21516333250831      2.73843739941033      1.01061335603002
  H   -5.30274758054935      2.31425308901779      1.01941931312751
  H   -6.77234595085794      2.05763914053722      0.55327596399595
  O   -3.91530278054279      1.52173078596781      0.93632106490095
  O   -7.53964958732876      0.84448260011558     -0.35749093377885
  C   -6.94033138433313     -0.21226104199235     -0.65369977533488
  C   -3.74873624556320      1.03740526765142     -0.20645850150069
  N   -2.87258578214528      0.07039057500933     -0.52473537396912
  C   -1.97794457056280     -0.52072791152558      0.47512947025527
  C   -2.73356947729033     -0.39723491378022     -1.90764790929702
  H   -4.34627083035663      1.38574508998449     -1.06459414700206
  N   -6.30673832493335     -1.03048935689635      0.20939016198461
  C   -6.29942307753679     -0.78950072616470      1.65576614616684
  C   -5.62057300713334     -2.23804045846191     -0.25963575600930
  H   -6.88198901640622     -0.56250562736319     -1.69854081275319
  H   -6.90581116803943      0.08827806641431      1.88018544974345
  H   -5.27328275678421     -0.61746303574198      2.00030743438476
  H   -6.70747805462632     -1.66715394392465      2.17114297784674
  H   -2.22794725193958     -0.12207644270090      1.45906132361092
  H   -0.93533953534550     -0.27867254878054      0.23272695681674
  H   -2.09487842631021     -1.61107402941473      0.47459471917084
  H   -3.46154567066949      0.11549719790146     -2.54135925585803
  H   -2.90871189145174     -1.47856294870580     -1.95744648909468
  H   -1.72220361212075     -0.18600634927731     -2.27626423223948
  H   -5.69409946319059     -2.30203150881703     -1.34851871128205
  H   -6.07681321447480     -3.12892177048492      0.18823613566343
  H   -4.56390800699893     -2.20400659797751      0.02951142442122
