# Supplementary material for: Dynamic anti-correlations of water hydrogen bonds
Source: Nat Commun. 2024 Dec 1;15:10453. doi: 10.1038/s41467-024-54804-y (PMC11609289; doi:10.1038/s41467-024-54804-y)
Supplement: Supplementary file 3 — Supplementary Data 1 [file 41467_2024_54804_MOESM3_ESM.zip › DFTcoordinates/Fig3_FigS8a_Water_2DMF_BLYP_D3/water2DMF_160f.009.xyz]

27
Coordinates from ORCA-job water2DMF_160f.009  Constraints 1.6A 1.6A
  O   -6.24600306040373      2.71167186909781      0.98475816331780
  H   -5.32210782315490      2.31503202645339      1.00036328579946
  H   -6.78531050240943      2.00549195738682      0.52459363495532
  O   -3.91959200366368      1.54907100132719      0.92128688736354
  O   -7.51724061773514      0.86283349529645     -0.32311500485978
  C   -6.94144196003398     -0.20422280914355     -0.63488291218232
  C   -3.74809139408543      1.05519692547616     -0.21636560357394
  N   -2.87615212002519      0.07971049526380     -0.52136710065473
  C   -1.99241930729058     -0.50929083916108      0.48935230677159
  C   -2.73183925665192     -0.40075083214110     -1.89933156948581
  H   -4.33758488653948      1.40064368604254     -1.08141965962952
  N   -6.29798591369105     -1.02982887899836      0.21162104778455
  C   -6.25343058632165     -0.79262634320242      1.65827364900760
  C   -5.63856952590038     -2.24564907255670     -0.27493406553283
  H   -6.91663373723228     -0.55359920828160     -1.68073827313443
  H   -6.83157790489739      0.09972815979246      1.89870987247260
  H   -5.21595144247195     -0.64707027840134      1.97985142091652
  H   -6.67143726626574     -1.66161972132177      2.18026784960543
  H   -2.23291899846597     -0.08521295227133      1.46495267039650
  H   -0.94560373801011     -0.29355065848829      0.24046978172227
  H   -2.13111951880847     -1.59693403289851      0.51216305628429
  H   -3.45291404147341      0.11116499308192     -2.54151671143834
  H   -2.91401608227467     -1.48122086902304     -1.94146723189319
  H   -1.71681814815624     -0.19953433440094     -2.26347830565215
  H   -5.73314945751127     -2.30404008528002     -1.36238292511789
  H   -6.09897135218478     -3.13137312071183      0.17859061749549
  H   -4.57650935434092     -2.22689057293657     -0.00496488073818
