# Supplementary material for: Dynamic anti-correlations of water hydrogen bonds
Source: Nat Commun. 2024 Dec 1;15:10453. doi: 10.1038/s41467-024-54804-y (PMC11609289; doi:10.1038/s41467-024-54804-y)
Supplement: Supplementary file 3 — Supplementary Data 1 [file 41467_2024_54804_MOESM3_ESM.zip › DFTcoordinates/Fig3_FigS8a_Water_2DMF_BLYP_D3/water2DMF_160f.010.xyz]

27
Coordinates from ORCA-job water2DMF_160f.010  Constraints 1.6A 1.5A
  O   -6.27741368805881      2.67964190551966      0.96173601625749
  H   -5.34318772020728      2.31069074866770      0.98062335835598
  H   -6.80089532345516      1.94984961777504      0.49088299137616
  O   -3.92665114107815      1.57032850058756      0.90790572798519
  O   -7.48686105937306      0.87619365657909     -0.30076963708785
  C   -6.93182930619020     -0.20231167882546     -0.61847216232306
  C   -3.74829016147464      1.07412473898970     -0.22730959978244
  N   -2.88072182531945      0.09196869901967     -0.52437133796467
  C   -2.00880707783649     -0.50146343900425      0.49399308814085
  C   -2.72914334254930     -0.39147200938333     -1.90049465833100
  H   -4.32816411787591      1.42242236483243     -1.09800745084790
  N   -6.28865853836641     -1.03305451751972      0.22048598659973
  C   -6.22184125325789     -0.79509864922104      1.66661273523241
  C   -5.64802434897955     -2.25646934107559     -0.27321917090931
  H   -6.92943398914974     -0.55271164146818     -1.66345818391780
  H   -6.78602941222791      0.10393428188491      1.91491509275343
  H   -5.17845638508655     -0.66084047938176      1.97331092761592
  H   -6.64180489473458     -1.65983007138418      2.19386099425481
  H   -2.25179001698086     -0.07178692908949      1.46651895223292
  H   -0.95850899655032     -0.29605914947456      0.25105061144124
  H   -2.15735687020551     -1.58772055024614      0.51997884695572
  H   -3.44135578067079      0.12487005671285     -2.54901040021093
  H   -2.91897394171042     -1.47065947724160     -1.94284770168436
  H   -1.70984983042416     -0.19844061662844     -2.25705060967566
  H   -5.75800599639358     -2.31588429366188     -1.35906090946164
  H   -6.11094817860315     -3.13624526757969      0.18884817449894
  H   -4.58238680323987     -2.24684645938323     -0.01736168150418
