# Supplementary material for: Dynamic anti-correlations of water hydrogen bonds
Source: Nat Commun. 2024 Dec 1;15:10453. doi: 10.1038/s41467-024-54804-y (PMC11609289; doi:10.1038/s41467-024-54804-y)
Supplement: Supplementary file 3 — Supplementary Data 1 [file 41467_2024_54804_MOESM3_ESM.zip › DFTcoordinates/Fig3_FigS8a_Water_2DMF_BLYP_D3/water2DMF_170f.001.xyz]

27
Coordinates from ORCA-job water2DMF_170f.001 Constraints 1.7A 2.4A
  O   -6.07195891217608      2.94495887564419      1.25206529700415
  H   -5.25580565966898      2.37463046488808      1.19142147213449
  H   -6.74712627365798      2.43427684386157      0.77342580602987
  O   -3.87901249042201      1.39062768625716      1.02962191256940
  O   -7.52512401861263      0.68609829086626     -0.67522572222434
  C   -6.82544734249843     -0.33495199802414     -0.80972009631793
  C   -3.76158651007696      0.97701480797977     -0.14560246887850
  N   -2.88785294495053      0.04435618418725     -0.56208817303211
  C   -1.93460952937188     -0.58615678199682      0.35562786588230
  C   -2.82083920270425     -0.35148511822291     -1.97184240434133
  H   -4.39838890685830      1.36791758665720     -0.95578138594763
  N   -6.29290803410328     -1.07288304097919      0.19035284172904
  C   -6.51553135788885     -0.74448810573122      1.60057183097766
  C   -5.49188712913992     -2.26620708566249     -0.09239824419100
  H   -6.57239802058970     -0.73419375791359     -1.80899763751085
  H   -7.17785380187036      0.11965566251326      1.66717781025405
  H   -5.56012974467588     -0.50919132679865      2.08368201570681
  H   -6.97243464076212     -1.60169474413838      2.11031727124226
  H   -2.14343241036921     -0.25320465593426      1.37333795590739
  H   -0.90986340307188     -0.30680740887948      0.07935489217051
  H   -2.03037454794336     -1.67684640360130      0.29440224493096
  H   -3.58633748518612      0.18432604772255     -2.53887823372585
  H   -2.98997290284170     -1.43107876296244     -2.06681707157460
  H   -1.83312418735004     -0.11186617252706     -2.38485559074876
  H   -5.39884475072305     -2.39815241416534     -1.17377538721302
  H   -5.97023014215363     -3.15444568238235      0.33861500021617
  H   -4.49231565033286     -2.16307899065762      0.34529819895088
