# Supplementary material for: Dynamic anti-correlations of water hydrogen bonds
Source: Nat Commun. 2024 Dec 1;15:10453. doi: 10.1038/s41467-024-54804-y (PMC11609289; doi:10.1038/s41467-024-54804-y)
Supplement: Supplementary file 3 — Supplementary Data 1 [file 41467_2024_54804_MOESM3_ESM.zip › DFTcoordinates/Fig3_FigS8a_Water_2DMF_BLYP_D3/water2DMF_170f.002.xyz]

27
Coordinates from ORCA-job water2DMF_170f.002  Constraints 1.7A 2.3A
  O   -6.09186546913156      2.91978285296480      1.20907358985848
  H   -5.26242037529853      2.36684911609024      1.17462527358734
  H   -6.74221017189226      2.38589351025185      0.71987086900315
  O   -3.87391159165724      1.39656445125721      1.03112969339278
  O   -7.51829489832962      0.70779857456608     -0.64822633419050
  C   -6.82900213535569     -0.31945338858193     -0.79354929455635
  C   -3.75538061640058      0.98255129826103     -0.14388046738209
  N   -2.88482356806527      0.04651647362580     -0.55926193812723
  C   -1.93594077033936     -0.58868490046170      0.35972276428908
  C   -2.81629047133207     -0.34761098130116     -1.96947566699450
  H   -4.38933518008765      1.37594764353246     -0.95516751678255
  N   -6.29571083071163     -1.06753159450842      0.19790768804210
  C   -6.50708485061987     -0.74819498508091      1.61208943478330
  C   -5.50055336427491     -2.26177722641264     -0.09799802004958
  H   -6.58815962697654     -0.71512572354575     -1.79713584075712
  H   -7.17734068125854      0.10873841977082      1.69050831550790
  H   -5.54946849127405     -0.50602066762579      2.08748547967670
  H   -6.95002698716423     -1.61307807658388      2.12090598299290
  H   -2.14911015977871     -0.26036269310220      1.37806495600041
  H   -0.90972206294690     -0.30876527293567      0.08945091409156
  H   -2.03222681191943     -1.67898889994735      0.29283236502110
  H   -3.57692733678596      0.19380965793313     -2.53771867620134
  H   -2.99190976933321     -1.42594167468712     -2.06665100405262
  H   -1.82598480562969     -0.11337775868612     -2.37931001981807
  H   -5.41394875071719     -2.38666645242002     -1.18072374924557
  H   -5.97945122938099     -3.15116349632555      0.32989114669535
  H   -4.49828899333827     -2.16457820604713      0.33483005521542
