# Supplementary material for: Dynamic anti-correlations of water hydrogen bonds
Source: Nat Commun. 2024 Dec 1;15:10453. doi: 10.1038/s41467-024-54804-y (PMC11609289; doi:10.1038/s41467-024-54804-y)
Supplement: Supplementary file 3 — Supplementary Data 1 [file 41467_2024_54804_MOESM3_ESM.zip › DFTcoordinates/Fig3_FigS8a_Water_2DMF_BLYP_D3/water2DMF_170f.003.xyz]

27
Coordinates from ORCA-job water2DMF_170f.003  Constraints 1.7A 2.2A
  O   -6.11433263296976      2.89953093081889      1.15416229049126
  H   -5.27469162799858      2.36158726951809      1.13935715602982
  H   -6.75062442636215      2.33905847977882      0.67424969931515
  O   -3.87422930031255      1.40540783935107      1.01924813974395
  O   -7.57349743717756      0.72690412817779     -0.57628552367024
  C   -6.88614897934304     -0.29585295438498     -0.76109877415528
  C   -3.74680485242613      0.97711931275006     -0.14965555317430
  N   -2.86824859698196      0.04111806876554     -0.54831792890068
  C   -1.92105856919168     -0.57656690825587      0.38427362715379
  C   -2.78657337307385     -0.36765884056685     -1.95378203166461
  H   -4.37925074970078      1.35540637146254     -0.96924294475697
  N   -6.31446441374171     -1.05481534981563      0.19977901907047
  C   -6.47903939337720     -0.75856187028635      1.62542179536069
  C   -5.52514574208771     -2.24116968682834     -0.14070157830316
  H   -6.68172296096430     -0.67594777751323     -1.77855745273716
  H   -7.14492798112878      0.09760589814827      1.74002412738119
  H   -5.50599198535488     -0.52548273384036      2.07325119445090
  H   -6.90616162832749     -1.63165568518315      2.13367831318795
  H   -2.14411644009060     -0.23881627498633      1.39734171544004
  H   -0.89508696088170     -0.29176358814667      0.11823391508355
  H   -2.00818344705793     -1.66834000518746      0.32853220643926
  H   -3.54727018074198      0.16180063438623     -2.53311707367900
  H   -2.95308313726428     -1.44829901003826     -2.04043596257599
  H   -1.79521885409416     -0.12977958053446     -2.35893988395564
  H   -5.48109474052572     -2.35449182760237     -1.22732677905792
  H   -5.98159506186311     -3.13749436087883      0.29683730552117
  H   -4.50682652696044     -2.14171247910810      0.25236098196174
