# Supplementary material for: Dynamic anti-correlations of water hydrogen bonds
Source: Nat Commun. 2024 Dec 1;15:10453. doi: 10.1038/s41467-024-54804-y (PMC11609289; doi:10.1038/s41467-024-54804-y)
Supplement: Supplementary file 3 — Supplementary Data 1 [file 41467_2024_54804_MOESM3_ESM.zip › DFTcoordinates/Fig3_FigS8a_Water_2DMF_BLYP_D3/water2DMF_170f.004.xyz]

27
Coordinates from ORCA-job water2DMF_170f.004  Constraints 1.7A 2.1A
  O   -6.13870403924754      2.87193231044209      1.11358274829051
  H   -5.28753792275406      2.35225623900895      1.11795928253573
  H   -6.75637934528170      2.28702930091052      0.63536379037313
  O   -3.87586500855625      1.41087010776373      1.01321316528320
  O   -7.57463562933224      0.74938028317672     -0.53770574345600
  C   -6.89701441984488     -0.27731916664298     -0.74032267566182
  C   -3.74311269375823      0.97953038738615     -0.15394573146151
  N   -2.86354606795494      0.04151820164874     -0.54594090617680
  C   -1.92323520811451     -0.57529483210504      0.39394175360163
  C   -2.77436277176269     -0.36934239467095     -1.95034904924690
  H   -4.37126213838259      1.35544273719122     -0.97785023151543
  N   -6.31738856426275     -1.04708037001539      0.20621232911881
  C   -6.46193441786574     -0.76267626476898      1.63658731418237
  C   -5.53659616740177     -2.23320046708115     -0.15455716060928
  H   -6.71055995583811     -0.65061856956322     -1.76350198345812
  H   -7.12497519717920      0.09322990166520      1.76771881147917
  H   -5.48246691454680     -0.53462998875232      2.07283210189275
  H   -6.88297383347345     -1.63989359308634      2.14266061738820
  H   -2.14576802747606     -0.22500427946060      1.40288146734795
  H   -0.89448829277182     -0.30168815841187      0.12695145204915
  H   -2.01948375686943     -1.66686579833327      0.34924624467873
  H   -3.52933851269490      0.16283681557476     -2.53467235417330
  H   -2.94413173669621     -1.44949583664830     -2.03727804310821
  H   -1.77943281458802     -0.13558092953101     -2.34911056267255
  H   -5.50551228884806     -2.33651179045906     -1.24260924954678
  H   -5.99110541468789     -3.13169608613335      0.28039308480671
  H   -4.51357885981018     -2.13999775910418      0.22758952805869
