# Supplementary material for: Dynamic anti-correlations of water hydrogen bonds
Source: Nat Commun. 2024 Dec 1;15:10453. doi: 10.1038/s41467-024-54804-y (PMC11609289; doi:10.1038/s41467-024-54804-y)
Supplement: Supplementary file 3 — Supplementary Data 1 [file 41467_2024_54804_MOESM3_ESM.zip › DFTcoordinates/Fig3_FigS8a_Water_2DMF_BLYP_D3/water2DMF_170f.005.xyz]

27
Coordinates from ORCA-job water2DMF_170f.005  Constraints 1.7A 2.0A
  O   -6.16811734988943      2.84919781066578      1.08096148097235
  H   -5.30218154190294      2.35506008039942      1.09705285139279
  H   -6.76555910269180      2.23667588811237      0.60710280589757
  O   -3.87625142709845      1.43432316241754      1.00235945546379
  O   -7.56994407010441      0.77526319462711     -0.49618218407335
  C   -6.90901157753047     -0.25832618008513     -0.72175137433253
  C   -3.73992710587466      0.98897675133125     -0.15914502642783
  N   -2.86193923932246      0.04368248034468     -0.53697258600952
  C   -1.92759833702400     -0.56680760753793      0.41309356820009
  C   -2.76608933304453     -0.38056279638083     -1.93708657724235
  H   -4.36428635892087      1.35687074705748     -0.98957215831500
  N   -6.31648687497634     -1.04067623899126      0.20536448124055
  C   -6.42673319106592     -0.76753870582857      1.64119159486400
  C   -5.55603743677467     -2.23158557810639     -0.18264400348201
  H   -6.75158883751741     -0.62571532409935     -1.75164054889806
  H   -7.08127035175564      0.09102961847832      1.79506311531743
  H   -5.43635468273495     -0.54919953331240      2.05727416222857
  H   -6.84144203089426     -1.64691276839114      2.14857480509317
  H   -2.15443357597860     -0.20855851656415      1.41820445861398
  H   -0.89695152855985     -0.29718657862938      0.14931632049631
  H   -2.02569744028721     -1.65847019244498      0.37652937161128
  H   -3.51793065429686      0.14640456841651     -2.53013460083325
  H   -2.93595413252296     -1.46135354271635     -2.01444046143288
  H   -1.76908561146611     -0.15087690017274     -2.33308130132953
  H   -5.55445978365709     -2.32823999892292     -1.27174834814868
  H   -6.00766699313267     -3.12820366621484      0.25890738026877
  H   -4.52239143097543     -2.15014017345205      0.17269331886435
