# Supplementary material for: Dynamic anti-correlations of water hydrogen bonds
Source: Nat Commun. 2024 Dec 1;15:10453. doi: 10.1038/s41467-024-54804-y (PMC11609289; doi:10.1038/s41467-024-54804-y)
Supplement: Supplementary file 3 — Supplementary Data 1 [file 41467_2024_54804_MOESM3_ESM.zip › DFTcoordinates/Fig3_FigS8a_Water_2DMF_BLYP_D3/water2DMF_170f.006.xyz]

27
Coordinates from ORCA-job water2DMF_170f.006  Constraints 1.7A 1.9A
  O   -6.19729948762009      2.82108635227183      1.05189622227205
  H   -5.31577238035996      2.35636795019036      1.07944469415730
  H   -6.77202360794783      2.17829139824443      0.58354473758272
  O   -3.87325421029994      1.46115136887571      0.99153220549204
  O   -7.55741997089942      0.79952639633279     -0.46151965799637
  C   -6.91552560949204     -0.24279458026192     -0.70597284625694
  C   -3.73472220617061      1.00436484111935     -0.16507260298231
  N   -2.86226711767211      0.04856595880392     -0.52962063703684
  C   -1.93721725907028     -0.55887488233487      0.43142690620828
  C   -2.76027063138186     -0.38831860841740     -1.92534706068148
  H   -4.35290561955052      1.36954432347218     -1.00161984870745
  N   -6.31304499390289     -1.03593517356483      0.20435097787390
  C   -6.38958444290726     -0.76976603414280      1.64385600606399
  C   -5.57656402833364     -2.23440221793355     -0.20678357579539
  H   -6.78639772042780     -0.60747973071226     -1.74025286230330
  H   -7.03690098277306      0.09043879004183      1.81752489177233
  H   -5.38935478408506     -0.55717487253036      2.03882796908770
  H   -6.79600566588431     -1.65063539453828      2.15512447006816
  H   -2.16921196066035     -0.19146194583162      1.43197139860918
  H   -0.90337824299562     -0.29649566164819      0.17269705964523
  H   -2.04013571998555     -1.65029520536389      0.40275909018445
  H   -3.50687167271538      0.13569791052573     -2.52754780005277
  H   -2.93403393386470     -1.46892252674325     -1.99407298245431
  H   -1.76032765573567     -0.16582242226835     -2.31807365328354
  H   -5.59859371974060     -2.32274949398589     -1.29634511451430
  H   -6.03126589962092     -3.12765355697851      0.23827180691997
  H   -4.53504047590249     -2.16912298262213      0.12829020612774
