# Supplementary material for: Dynamic anti-correlations of water hydrogen bonds
Source: Nat Commun. 2024 Dec 1;15:10453. doi: 10.1038/s41467-024-54804-y (PMC11609289; doi:10.1038/s41467-024-54804-y)
Supplement: Supplementary file 3 — Supplementary Data 1 [file 41467_2024_54804_MOESM3_ESM.zip › DFTcoordinates/Fig3_FigS8a_Water_2DMF_BLYP_D3/water2DMF_170f.007.xyz]

27
Coordinates from ORCA-job water2DMF_170f.007  Constraints 1.7A 1.8A
  O   -6.22909065486803      2.78774287585123      1.02619343013088
  H   -5.33198226368756      2.35492580738304      1.05969438615500
  H   -6.78132795610243      2.11757607734565      0.55956431368935
  O   -3.87472862702444      1.48338165418458      0.97709516524732
  O   -7.55004167358095      0.82067483642602     -0.42386152973386
  C   -6.92681179551809     -0.22984858926247     -0.68660501412082
  C   -3.73161367293547      1.01612829769599     -0.17463070397633
  N   -2.86255645900160      0.05217239243732     -0.52603777293849
  C   -1.94748890625892     -0.55367212998566      0.44560730556035
  C   -2.75249468906591     -0.39367347973026     -1.91835673154036
  H   -4.34288387810815      1.37710296760714     -1.01820141904714
  N   -6.31095738423033     -1.03033003563607      0.20670253064415
  C   -6.35230536736371     -0.76953318250054      1.64897257727842
  C   -5.59169155808521     -2.23246781027033     -0.22461675041292
  H   -6.82962229128533     -0.59254294652725     -1.72471901084795
  H   -6.99679618208642      0.08834557026888      1.84285596088373
  H   -5.34322382033204     -0.55588389489322      2.01996729943423
  H   -6.74372788333746     -1.65395341641852      2.16549539870774
  H   -2.18234534742670     -0.17593267016544      1.44161984549766
  H   -0.91025778856921     -0.30116587517395      0.19056906148558
  H   -2.05855248154305     -1.64450835744474      0.42587657535305
  H   -3.49358989895090      0.12903829107884     -2.52845987867626
  H   -2.92913625900296     -1.47408637451274     -1.98181397196174
  H   -1.74909775402438     -0.17691111629637     -2.30550120354214
  H   -5.63558137376285     -2.31591652879143     -1.31387051546160
  H   -6.04405790574310     -3.12417687289117      0.22559398143118
  H   -4.54342612810482     -2.17535548977849      0.09015667076101
