# Supplementary material for: Dynamic anti-correlations of water hydrogen bonds
Source: Nat Commun. 2024 Dec 1;15:10453. doi: 10.1038/s41467-024-54804-y (PMC11609289; doi:10.1038/s41467-024-54804-y)
Supplement: Supplementary file 3 — Supplementary Data 1 [file 41467_2024_54804_MOESM3_ESM.zip › DFTcoordinates/Fig3_FigS8a_Water_2DMF_BLYP_D3/water2DMF_170f.008.xyz]

27
Coordinates from ORCA-job water2DMF_170f.008  Constraints 1.7A 1.7A
  O   -6.26474820969116      2.76063521433991      0.99805142993021
  H   -5.35219078358398      2.36309298988788      1.03728717119427
  H   -6.79205233234277      2.06147027847715      0.53150599305532
  O   -3.87770369244435      1.52065429900820      0.95864319352474
  O   -7.52958799370556      0.83551672427585     -0.38668736139115
  C   -6.92912296609179     -0.22519630496457     -0.66661460813000
  C   -3.73242612070131      1.03873455936511     -0.18654411772856
  N   -2.86941221300503      0.06341951695110     -0.52205110718105
  C   -1.96433972885112     -0.53790953869498      0.46166942918016
  C   -2.75294352885427     -0.39696941485456     -1.90916295857686
  H   -4.33693815086054      1.39404514291195     -1.03751650701291
  N   -6.30000445646692     -1.03284791726996      0.20912307826859
  C   -6.30002799104405     -0.77455616069996      1.65274151576317
  C   -5.60874231900295     -2.24444127158969     -0.24181725930317
  H   -6.86788589435774     -0.58817581892770     -1.70687639522109
  H   -6.92297497003969      0.09454891212786      1.86544087826060
  H   -5.27805481237872     -0.58016607260916      1.99777318353400
  H   -6.69406855132326     -1.65334315736339      2.17678069246884
  H   -2.20030052035773     -0.14518562324035      1.45155708328404
  H   -0.92359803858916     -0.29831531304791      0.20834166597335
  H   -2.08498469904641     -1.62790080081415      0.45574427645155
  H   -3.48736639358449      0.12372749093161     -2.52897824858671
  H   -2.93490316862350     -1.47699428834910     -1.96345726938593
  H   -1.74594074788029     -0.18936038800689     -2.29202904477886
  H   -5.67683136247724     -2.32304330350965     -1.33012170216106
  H   -6.06479156831729     -3.13061987072384      0.21531537231605
  H   -4.55344878637865     -2.20368988361073      0.05117161625252
