# Supplementary material for: Dynamic anti-correlations of water hydrogen bonds
Source: Nat Commun. 2024 Dec 1;15:10453. doi: 10.1038/s41467-024-54804-y (PMC11609289; doi:10.1038/s41467-024-54804-y)
Supplement: Supplementary file 3 — Supplementary Data 1 [file 41467_2024_54804_MOESM3_ESM.zip › DFTcoordinates/Fig3_FigS8a_Water_2DMF_BLYP_D3/water2DMF_170f.009.xyz]

27
Coordinates from ORCA-job water2DMF_170f.009  Constraints 1.7A 1.6A
  O   -6.29334009387938      2.73685814683557      0.96995551360118
  H   -5.36982622147238      2.36796421080840      1.01594443070601
  H   -6.80060090234547      2.01379770465164      0.49802897445973
  O   -3.88211880978657      1.54822086299641      0.94704228617069
  O   -7.49907303886318      0.85658899327484     -0.35812794219542
  C   -6.92384265566137     -0.21631374183696     -0.65073915105416
  C   -3.73060781746237      1.05954017624099     -0.19428257742112
  N   -2.87580467404750      0.07253386115870     -0.51709225171739
  C   -1.98747139835912     -0.53522468906587      0.47785986241274
  C   -2.75220809977989     -0.39612278115334     -1.90089173318931
  H   -4.32273876998837      1.41758933941250     -1.05291325146233
  N   -6.28833487174331     -1.03213931414191      0.21064189339217
  C   -6.25123749041677     -0.77542664881328      1.65434472936328
  C   -5.62771333364794     -2.25548267562433     -0.25533104121447
  H   -6.89511413065881     -0.57999101536596     -1.69149961292785
  H   -6.83923119876676      0.11411190386254      1.88105592522669
  H   -5.21653342150592     -0.61547184008961      1.97798374339364
  H   -6.66317175007242     -1.64154089160821      2.18566466832207
  H   -2.21847875311573     -0.12442109084166      1.46155876545174
  H   -0.94101828496896     -0.32109386022457      0.22523587323619
  H   -2.13092018057278     -1.62243853630835      0.48604886086040
  H   -3.47503828462700      0.12999644466394     -2.52967467507702
  H   -2.94630389718540     -1.47420066127483     -1.95152912103583
  H   -1.73935828724317     -0.20220005457982     -2.27544975991902
  H   -5.72190796756038     -2.33347031002957     -1.34162459009529
  H   -6.08777932331910     -3.13332997144586      0.21338899299538
  H   -4.56561634294992     -2.23120356150133      0.01369118771737
