# Supplementary material for: Dynamic anti-correlations of water hydrogen bonds
Source: Nat Commun. 2024 Dec 1;15:10453. doi: 10.1038/s41467-024-54804-y (PMC11609289; doi:10.1038/s41467-024-54804-y)
Supplement: Supplementary file 3 — Supplementary Data 1 [file 41467_2024_54804_MOESM3_ESM.zip › DFTcoordinates/Fig3_FigS8a_Water_2DMF_BLYP_D3/water2DMF_170f.010.xyz]

27
Coordinates from ORCA-job water2DMF_170f.010  Constraints 1.7A 1.5A
  O   -6.31566374915485      2.70545014984591      0.94429171305305
  H   -5.38659619826203      2.35479479440785      1.00374111916236
  H   -6.81001253825866      1.96168673606013      0.46188418605518
  O   -3.88559110631700      1.55920686993770      0.94030948281001
  O   -7.46789807001409      0.87946432513921     -0.34184541954738
  C   -6.91322888216211     -0.20521296395719     -0.63903337493556
  C   -3.72987945200338      1.06905090689589     -0.19946778441352
  N   -2.87825475132906      0.07727996918313     -0.51733947384491
  C   -1.99710108433239     -0.53337846130166      0.48218350312443
  C   -2.75060101022402     -0.39302389710712     -1.90013369673501
  H   -4.31600151068176      1.42893845380278     -1.06161772729397
  N   -6.28225886458671     -1.02753898791666      0.21683219140447
  C   -6.22787799569738     -0.77140759755954      1.66053072850030
  C   -5.64067259160439     -2.25933474173268     -0.25458009698758
  H   -6.90282032663888     -0.56877714468723     -1.67931271148892
  H   -6.79607392315474      0.12931448578390      1.89316455446197
  H   -5.18740190272434     -0.63104967470493      1.97416147800723
  H   -6.65085665353723     -1.63034089617429      2.19466001912195
  H   -2.22802068533971     -0.11742231725729      1.46372902198390
  H   -0.94843499679313     -0.32768266513556      0.23169871692666
  H   -2.14815751605041     -1.61955841722295      0.49415714164219
  H   -3.46963545564107      0.13449596656217     -2.53206429084737
  H   -2.94761697058782     -1.47063631434560     -1.95081904480886
  H   -1.73571723335142     -0.20287376163721     -2.27113877822594
  H   -5.74713335334459     -2.33777626099559     -1.33959501255450
  H   -6.10602901629982     -3.13060478231235      0.22077600969974
  H   -4.57585416190894     -2.24593377357087      0.00411754573018
