# Supplementary material for: Dynamic anti-correlations of water hydrogen bonds
Source: Nat Commun. 2024 Dec 1;15:10453. doi: 10.1038/s41467-024-54804-y (PMC11609289; doi:10.1038/s41467-024-54804-y)
Supplement: Supplementary file 3 — Supplementary Data 1 [file 41467_2024_54804_MOESM3_ESM.zip › DFTcoordinates/Fig3_FigS8a_Water_2DMF_BLYP_D3/water2DMF_180f.001.xyz]

27
Coordinates from ORCA-job water2DMF_180f.001  Constraints 1.8A 2.4A
  O   -6.12080765653751      2.97679130057596      1.23580194318719
  H   -5.30304966673125      2.41865803975354      1.21495472414007
  H   -6.76954574468370      2.45093232199893      0.73682920100696
  O   -3.84876902467458      1.36958709231405      1.05837265216631
  O   -7.49394121714990      0.68063338085393     -0.71275448164389
  C   -6.79928276565872     -0.34665849871403     -0.82389030126570
  C   -3.74699665421021      0.97008827254861     -0.12191977916432
  N   -2.88385278182353      0.03590957875587     -0.56107187214933
  C   -1.92395825439567     -0.61235817311612      0.33674900187795
  C   -2.83623626879153     -0.34246933928171     -1.97602788135605
  H   -4.38879719726555      1.37457871183508     -0.92196240003132
  N   -6.28539557110693     -1.07490692521471      0.19261904032285
  C   -6.52590978893221     -0.72775208746258      1.59552528649713
  C   -5.48182693277880     -2.27249149483778     -0.06368802360938
  H   -6.53568681411790     -0.76038328759318     -1.81452126554566
  H   -7.19348151314492      0.13367026609301      1.64248757531571
  H   -5.57743234876749     -0.48078674366262      2.08629994957327
  H   -6.98458104484336     -1.58042747147830      2.11114617197284
  H   -2.11886820009319     -0.29166498740260      1.36126710230416
  H   -0.90053783422703     -0.33566883807313      0.05263322237536
  H   -2.02692394971571     -1.70170373141069      0.26264455290628
  H   -3.60354468401198      0.20677234598301     -2.52757295518880
  H   -3.01525930191091     -1.41939646452464     -2.08334146615534
  H   -1.85136862401886     -0.10613239820885     -2.39789558119129
  H   -5.37558744656622     -2.41991996455159     -1.14184377377023
  H   -5.96608372427957     -3.15434025548240      0.37359752603514
  H   -4.48766498956266     -2.16343064969710      0.38485183139009
