# Supplementary material for: Dynamic anti-correlations of water hydrogen bonds
Source: Nat Commun. 2024 Dec 1;15:10453. doi: 10.1038/s41467-024-54804-y (PMC11609289; doi:10.1038/s41467-024-54804-y)
Supplement: Supplementary file 3 — Supplementary Data 1 [file 41467_2024_54804_MOESM3_ESM.zip › DFTcoordinates/Fig3_FigS8a_Water_2DMF_BLYP_D3/water2DMF_180f.002.xyz]

27
Coordinates from ORCA-job water2DMF_180f.002  Constraints 1.8A 2.3A
  O   -6.13908437039427      2.95002941988086      1.19352792402304
  H   -5.30854575616696      2.41081280406581      1.19880862057491
  H   -6.76232208966815      2.40048990772092      0.68605384334503
  O   -3.84091244460861      1.37795614710387      1.06002965813949
  O   -7.49491807094373      0.70312781124981     -0.68225351946811
  C   -6.80798450410598     -0.32836241830264     -0.80811532133047
  C   -3.74015939756379      0.97451167593563     -0.11912325475536
  N   -2.88022633667491      0.03636208537398     -0.55576555282079
  C   -1.92234647704880     -0.61244426256319      0.34380795757093
  C   -2.83301231490080     -0.34482635770609     -1.97008691921006
  H   -4.38103106902656      1.37842399240327     -0.92028561572761
  N   -6.28931933187484     -1.06745356411116      0.19743609788840
  C   -6.51578575484211     -0.73112779158697      1.60549619143684
  C   -5.49111801955455     -2.26511050449657     -0.07579626924133
  H   -6.55793190087820     -0.73576973839559     -1.80473221317352
  H   -7.19831930758124      0.11759626226888      1.66651937136464
  H   -5.56530370531559     -0.46945735883535      2.08481978007793
  H   -6.95138124561433     -1.59493637753370      2.12218473443515
  H   -2.12110664160871     -0.29429793821713      1.36839915182588
  H   -0.89820963664285     -0.33397052167514      0.06393926568703
  H   -2.02385594014448     -1.70168543132457      0.26672198381836
  H   -3.60020654188720      0.20383928869463     -2.52240075492219
  H   -3.01303004411029     -1.42180429179420     -2.07487328434059
  H   -1.84814766114046     -0.10985166315313     -2.39274542072967
  H   -5.39494585338115     -2.40433736202431     -1.15592965498660
  H   -5.97363431466695     -3.14881739809187      0.35951710301750
  H   -4.49255126965442     -2.16176641488609      0.36413609750118
