# Supplementary material for: Dynamic anti-correlations of water hydrogen bonds
Source: Nat Commun. 2024 Dec 1;15:10453. doi: 10.1038/s41467-024-54804-y (PMC11609289; doi:10.1038/s41467-024-54804-y)
Supplement: Supplementary file 3 — Supplementary Data 1 [file 41467_2024_54804_MOESM3_ESM.zip › DFTcoordinates/Fig3_FigS8a_Water_2DMF_BLYP_D3/water2DMF_180f.003.xyz]

27
Coordinates from ORCA-job water2DMF_180f.003  Constraints 1.8A 2.2A
  O   -6.15864986976979      2.92296549773487      1.14838024786206
  H   -5.31741232835749      2.40157898055806      1.18054045951122
  H   -6.75940471001905      2.34793024274525      0.63986109728144
  O   -3.83642233042923      1.38550639466202      1.06110372278715
  O   -7.50167450988770      0.72550692869647     -0.64729784238467
  C   -6.82299235213406     -0.30987789416903     -0.79125633882806
  C   -3.73427737982703      0.97713035868105     -0.11619595946686
  N   -2.87432316588336      0.03699843163078     -0.54855859124572
  C   -1.91697684688829     -0.60827673267021      0.35414124608115
  C   -2.82558172416134     -0.34862686096416     -1.96168520297285
  H   -4.37469377228798      1.37784369023261     -0.91939782270226
  N   -6.29599053418843     -1.06037410455202      0.20081164488206
  C   -6.50144667009261     -0.73530320707336      1.61488345679669
  C   -5.50505263217633     -2.25798517172536     -0.09377023726777
  H   -6.58958604566147     -0.71037668110749     -1.79440743567905
  H   -7.18560389256598      0.11059912759139      1.69328023054321
  H   -5.54449089954448     -0.47424102514461      2.08158274229724
  H   -6.92599209749965     -1.60480335882630      2.13100717246311
  H   -2.11277809203182     -0.28154517956815      1.37656803806652
  H   -0.89257524914598     -0.33520516926692      0.07000123330973
  H   -2.02204339436776     -1.69778864039509      0.28576906714483
  H   -3.59162524113748      0.19905998314739     -2.51657334504191
  H   -3.00641077836923     -1.42570806431716     -2.06370662156398
  H   -1.83998356530146     -0.11555198035340     -2.38366271843616
  H   -5.43065530084465     -2.39167784446544     -1.17626759963601
  H   -5.98076274726195     -3.14261952612053      0.34689339843725
  H   -4.49798387016529     -2.15802819496068      0.32724595776166
