# Supplementary material for: Dynamic anti-correlations of water hydrogen bonds
Source: Nat Commun. 2024 Dec 1;15:10453. doi: 10.1038/s41467-024-54804-y (PMC11609289; doi:10.1038/s41467-024-54804-y)
Supplement: Supplementary file 3 — Supplementary Data 1 [file 41467_2024_54804_MOESM3_ESM.zip › DFTcoordinates/Fig3_FigS8a_Water_2DMF_BLYP_D3/water2DMF_180f.004.xyz]

27
Coordinates from ORCA-job water2DMF_180f.004  Constraints 1.8A 2.1A
  O   -6.18470243873380      2.90074001347009      1.10241962481267
  H   -5.33274976261248      2.39833998776038      1.14834985944947
  H   -6.77232808726925      2.29884834146733      0.60684452899571
  O   -3.83741077920047      1.40160511508279      1.04597353174666
  O   -7.53769309216376      0.74740490654744     -0.58363422799748
  C   -6.86471075355654     -0.28694254083832     -0.76239886684338
  C   -3.72718062875859      0.97890482396512     -0.12544407872671
  N   -2.86297432764643      0.03475302491811     -0.54041473495369
  C   -1.91158914992975     -0.59768348369793      0.37754409739332
  C   -2.80200151801490     -0.36646390829913     -1.94876759268663
  H   -4.36335450270189      1.36817938565248     -0.93763358660192
  N   -6.30584733089989     -1.04887596295534      0.20250646101903
  C   -6.46946863275605     -0.74482599679299      1.62687484506684
  C   -5.52593889076039     -2.24351452183316     -0.13158208849432
  H   -6.66549764131410     -0.67433397420779     -1.77782887721404
  H   -7.14335786933142      0.10550169771084      1.73798748271172
  H   -5.49772440257743     -0.49979629498463      2.07114185972810
  H   -6.88718331438016     -1.61913586240953      2.14045372210386
  H   -2.11287965587917     -0.25394602520195      1.39327293395238
  H   -0.88525035252272     -0.33051382193709      0.09476112371326
  H   -2.01794412552268     -1.68801818124186      0.32591150476464
  H   -3.56532040270384      0.17281769415274     -2.51559439596389
  H   -2.97885927301261     -1.44510497872449     -2.04030861480120
  H   -1.81385339714842     -0.13476995208963     -2.36552395244799
  H   -5.48322867009054     -2.36330246803126     -1.21748651659291
  H   -5.98965612902276     -3.13321558278546      0.31152620135760
  H   -4.50668487148987     -2.14952143469675      0.26033975650891
