# Supplementary material for: Dynamic anti-correlations of water hydrogen bonds
Source: Nat Commun. 2024 Dec 1;15:10453. doi: 10.1038/s41467-024-54804-y (PMC11609289; doi:10.1038/s41467-024-54804-y)
Supplement: Supplementary file 3 — Supplementary Data 1 [file 41467_2024_54804_MOESM3_ESM.zip › DFTcoordinates/Fig3_FigS8a_Water_2DMF_BLYP_D3/water2DMF_180f.005.xyz]

27
Coordinates from ORCA-job water2DMF_180f.005  Constraints 1.8A 2.0A
  O   -6.21481656648366      2.87856884301715      1.06974237084604
  H   -5.34811581571310      2.40288250472715      1.12262354103922
  H   -6.78528640808318      2.24788875577897      0.58565487134112
  O   -3.83736858827547      1.42863008729230      1.03056356525603
  O   -7.54641196891738      0.77387245543566     -0.53146814255038
  C   -6.88900100043905     -0.26555801728627     -0.74046395873374
  C   -3.72327663726607      0.98721989970063     -0.13348359374489
  N   -2.85763647361625      0.03606089986439     -0.52980400425052
  C   -1.91147564018376     -0.58229000496330      0.40293902714241
  C   -2.78772666017800     -0.38410321895158     -1.93225523808354
  H   -4.35683540546298      1.36223411049260     -0.95431586057731
  N   -6.30852123019068     -1.04147119562830      0.19939955315317
  C   -6.42840076393248     -0.75294741267599      1.63149816721016
  C   -5.55143920569953     -2.24034895272099     -0.17044295199582
  H   -6.72535900420699     -0.64437343360379     -1.76516448813820
  H   -7.08505206178198      0.10629323463451      1.77210668721078
  H   -5.44108243452445     -0.52916625155165      2.05195955338694
  H   -6.84573926945871     -1.62729077130622      2.14531098978353
  H   -2.11246967246195     -0.21516387700499      1.41045382062469
  H   -0.88311447572482     -0.32775975359664      0.11592468037510
  H   -2.02418931697276     -1.67288845761852      0.37520059248902
  H   -3.55026937901826      0.14478002988548     -2.50980936391537
  H   -2.95974068235850     -1.46457400927228     -2.01016474339364
  H   -1.79823913004801     -0.15411264589773     -2.34692767848113
  H   -5.54535748341439     -2.35046825199830     -1.25820104715627
  H   -6.00944339443484     -3.12931641661810      0.27982822745870
  H   -4.51902133115267     -2.15946815013422      0.18858542370388
