# Supplementary material for: Dynamic anti-correlations of water hydrogen bonds
Source: Nat Commun. 2024 Dec 1;15:10453. doi: 10.1038/s41467-024-54804-y (PMC11609289; doi:10.1038/s41467-024-54804-y)
Supplement: Supplementary file 3 — Supplementary Data 1 [file 41467_2024_54804_MOESM3_ESM.zip › DFTcoordinates/Fig3_FigS8a_Water_2DMF_BLYP_D3/water2DMF_180f.006.xyz]

27
Coordinates from ORCA-job water2DMF_180f.006  Constraints 1.8A 1.9A
  O   -6.24410444567238      2.84608791442305      1.04070230853478
  H   -5.36179072982884      2.40135094032904      1.10163640056815
  H   -6.79250192108091      2.18647354421243      0.56315668519387
  O   -3.83658357026065      1.44907571318747      1.01847986042720
  O   -7.54406574797592      0.79783444246718     -0.49364663372004
  C   -6.90204700476828     -0.24816530969843     -0.72237852880799
  C   -3.71787271034019      0.99740642565631     -0.14111122194932
  N   -2.85528086064031      0.03800928690114     -0.52433938775589
  C   -1.91861305506494     -0.57813977193401      0.41938210984866
  C   -2.77693803010269     -0.39185583258002     -1.92345851202936
  H   -4.34490945531069      1.36865053524623     -0.96879778846125
  N   -6.30939043001768     -1.03380130408201      0.20044475721714
  C   -6.39785227029541     -0.75444638319930      1.63690950376807
  C   -5.56803884441466     -2.23546055628836     -0.19241544269488
  H   -6.76547703843642     -0.62226083355063     -1.75235414328680
  H   -7.05113192890930      0.10364422984954      1.79823852666030
  H   -5.40164641959343     -0.53312377462795      2.03720371425713
  H   -6.80360937633943     -1.63272716589798      2.15302552005519
  H   -2.12482058233489     -0.20270966500596      1.42274662468577
  H   -0.88696089146194     -0.33084844803544      0.13777526430971
  H   -2.03659017416861     -1.66833912695788      0.39871578291341
  H   -3.53340267489348      0.13592752640716     -2.50992562572652
  H   -2.95249352227993     -1.47209542627047     -1.99535908857365
  H   -1.78364682198552     -0.16824109543674     -2.33251376217657
  H   -5.58296166273009     -2.33713024070401     -1.28089120249718
  H   -6.02398473154586     -3.12421010677360      0.26015242437134
  H   -4.52867509954752     -2.16377551763677      0.14791185486867
