# Supplementary material for: Dynamic anti-correlations of water hydrogen bonds
Source: Nat Commun. 2024 Dec 1;15:10453. doi: 10.1038/s41467-024-54804-y (PMC11609289; doi:10.1038/s41467-024-54804-y)
Supplement: Supplementary file 3 — Supplementary Data 1 [file 41467_2024_54804_MOESM3_ESM.zip › DFTcoordinates/Fig3_FigS8a_Water_2DMF_BLYP_D3/water2DMF_180f.007.xyz]

27
Coordinates from ORCA-job water2DMF_180f.007 Constraints 1.8A 1.8A
  O   -6.27713176591774      2.81420564804389      1.01759318051133
  H   -5.37697641605938      2.40820378949939      1.08262249638709
  H   -6.79718866971231      2.12570264264358      0.53962015729753
  O   -3.83492733194564      1.48306446212283      1.00387070315540
  O   -7.52938752373884      0.81835201780173     -0.45773593744801
  C   -6.90938791331760     -0.23788302550066     -0.70534850430396
  C   -3.71376882802332      1.01804418761856     -0.14992525692861
  N   -2.85924211663915      0.04525696445009     -0.51786079889264
  C   -1.93479189637178     -0.57042863982032      0.43815762699532
  C   -2.77355891697617     -0.39638346015314     -1.91287525210810
  H   -4.33223875680810      1.38678347414319     -0.98536422915385
  N   -6.30305186558772     -1.03196504800362      0.19981334481084
  C   -6.35129017817425     -0.75632798992646      1.63919293714842
  C   -5.58685241458203     -2.24171865652238     -0.21511579029426
  H   -6.80831454358018     -0.61184578867882     -1.73899695712470
  H   -6.99896483982890      0.10167422035198      1.82168648514780
  H   -5.34443909857573     -0.53631873877922      2.01259825984748
  H   -6.74298437133414     -1.63639269924924      2.16280232144372
  H   -2.14581188513697     -0.18502304443981      1.43669687057219
  H   -0.89888277963377     -0.33386325059779      0.16279968552850
  H   -2.06121087332336     -1.65978162991272      0.42548061726619
  H   -3.52411076825409      0.12933321150484     -2.50884766226897
  H   -2.95297068006611     -1.47639965050023     -1.97715470125256
  H   -1.77660906980112     -0.18048676041093     -2.31728547076918
  H   -5.62692057830352     -2.33722391405170     -1.30347230873098
  H   -6.04474903932188     -3.12635857509852      0.24327587787674
  H   -4.53962687898614     -2.18508974653457      0.10306230528728
