# Supplementary material for: Dynamic anti-correlations of water hydrogen bonds
Source: Nat Commun. 2024 Dec 1;15:10453. doi: 10.1038/s41467-024-54804-y (PMC11609289; doi:10.1038/s41467-024-54804-y)
Supplement: Supplementary file 3 — Supplementary Data 1 [file 41467_2024_54804_MOESM3_ESM.zip › DFTcoordinates/Fig3_FigS8a_Water_2DMF_BLYP_D3/water2DMF_180f.008.xyz]

27
Coordinates from ORCA-job water2DMF_180f.008  Constraints 1.8A 1.7A
  O   -6.30965538469254      2.78648281008160      0.98718723278394
  H   -5.39663912657933      2.41358504156574      1.06335271853908
  H   -6.80371075576068      2.07072875022530      0.50828336157880
  O   -3.83697854446665      1.51802599986597      0.98964471730150
  O   -7.50473227187408      0.83490890451436     -0.42516087731101
  C   -6.90786436154978     -0.23242566547307     -0.68768427725976
  C   -3.71402147953785      1.04104092900534     -0.15889174183234
  N   -2.86629716253315      0.05718596629037     -0.51349718426742
  C   -1.95262638639410     -0.55810003276296      0.45309594668266
  C   -2.77645810794800     -0.39682800755919     -1.90430493019461
  H   -4.32590261062803      1.40639800817749     -1.00071277256058
  N   -6.29103179072468     -1.03388938612076      0.20202426660984
  C   -6.30031735487094     -0.75993647873464      1.64276620973774
  C   -5.60380340352438     -2.25463428801222     -0.23038756167270
  H   -6.84074839446289     -0.60740122551498     -1.72318504401477
  H   -6.92221100075710      0.11310387611178      1.84208709979452
  H   -5.28020086133843     -0.56496539527542      1.99298135195601
  H   -6.70080762030750     -1.63178292076751      2.17341383249203
  H   -2.16008276129363     -0.15550671181270      1.44554793843908
  H   -0.91287608020131     -0.34046267458317      0.17655572920430
  H   -2.09460649960430     -1.64558738329875      0.45586761137966
  H   -3.52050246177576      0.12893543203103     -2.50836204228193
  H   -2.96299559830664     -1.47602501567610     -1.96073294799914
  H   -1.77599690981685     -0.19110317555050     -2.30540324022940
  H   -5.66774727467528     -2.34665612624888     -1.31783703013494
  H   -6.06689952218718     -3.13234890697789      0.23583340102288
  H   -4.54967627418886     -2.21561232350032      0.06680823223664
