# Supplementary material for: Dynamic anti-correlations of water hydrogen bonds
Source: Nat Commun. 2024 Dec 1;15:10453. doi: 10.1038/s41467-024-54804-y (PMC11609289; doi:10.1038/s41467-024-54804-y)
Supplement: Supplementary file 3 — Supplementary Data 1 [file 41467_2024_54804_MOESM3_ESM.zip › DFTcoordinates/Fig3_FigS8a_Water_2DMF_BLYP_D3/water2DMF_180f.009.xyz]

27
Coordinates from ORCA-job water2DMF_180f.009  Constraints 1.8A 1.6A
  O   -6.33286009552536      2.75909918102789      0.95600458662147
  H   -5.41252508278198      2.40943900832162      1.04566298372583
  H   -6.80931422569272      2.02032264324750      0.47497634163764
  O   -3.83906061598255      1.53769143008833      0.98035042788148
  O   -7.47809414776729      0.85827039925788     -0.39816052687484
  C   -6.90395790531621     -0.22040198080458     -0.67199940670316
  C   -3.71136069737567      1.05597620584684     -0.16540368349162
  N   -2.87006918095882      0.06292012109328     -0.51054714915598
  C   -1.96886759497783     -0.55692074380366      0.46474867693990
  C   -2.77370189161414     -0.39603377379515     -1.89937713410532
  H   -4.31379126321881      1.42375851683576     -1.01309455786541
  N   -6.28408147816916     -1.03033072275706      0.20576497438534
  C   -6.26388108841996     -0.75928722058782      1.64732598751073
  C   -5.62148797237174     -2.26027873891040     -0.23976177839659
  H   -6.86418910085498     -0.59468789466537     -1.70849077536627
  H   -6.86400464385893      0.12571511472346      1.85975148613040
  H   -5.23422101940191     -0.58545560000098      1.97986681258202
  H   -6.67241653763562     -1.62470656105103      2.18222680183680
  H   -2.17701741584462     -0.14573686831147      1.45350848423829
  H   -0.92518337003927     -0.35321500686997      0.19239907031491
  H   -2.12317941907939     -1.64271882099479      0.47391280907392
  H   -3.50701812050946      0.13628859399089     -2.51076086295377
  H   -2.97165021550347     -1.47321510052440     -1.95499866879695
  H   -1.76772947753148     -0.20240208431646     -2.29260867077181
  H   -5.70300065411694     -2.34894813615391     -1.32623162638460
  H   -6.08998734216532     -3.13183907508712      0.23223062870225
  H   -4.56273944328626     -2.23617288579940      0.04199476928539
