# Supplementary material for: Dynamic anti-correlations of water hydrogen bonds
Source: Nat Commun. 2024 Dec 1;15:10453. doi: 10.1038/s41467-024-54804-y (PMC11609289; doi:10.1038/s41467-024-54804-y)
Supplement: Supplementary file 3 — Supplementary Data 1 [file 41467_2024_54804_MOESM3_ESM.zip › DFTcoordinates/Fig3_FigS8a_Water_2DMF_BLYP_D3/water2DMF_180f.010.xyz]

27
Coordinates from ORCA-job water2DMF_180f.010  Constraints 1.8A 1.5A
  O   -6.35658118405126      2.72858618202039      0.92603133147341
  H   -5.43136005515350      2.39784208921990      1.02868161271317
  H   -6.81969461265087      1.96947632710687      0.43499090258203
  O   -3.84388055531467      1.55112915715321      0.97403689198510
  O   -7.44822526017838      0.87820278794341     -0.37991478882168
  C   -6.89346541711170     -0.21159310565134     -0.65836351985210
  C   -3.71009267566394      1.06951400762554     -0.17092333362473
  N   -2.87532262648197      0.06889077615645     -0.51050399855302
  C   -1.98668404660999     -0.56050747197011      0.47020463689580
  C   -2.77271644577365     -0.39001294155125     -1.89897018668970
  H   -4.30217141652845      1.44401576379439     -1.02316747937493
  N   -6.27491722363080     -1.02635070410587      0.21323778415360
  C   -6.23543573524433     -0.75541815836896      1.65481212554328
  C   -5.63002875910840     -2.26364904229087     -0.23927945466912
  H   -6.87419784110959     -0.58761741639977     -1.69400930664519
  H   -6.82051277462663      0.13775515411901      1.87470007731751
  H   -5.19984427431583     -0.59539591412087      1.97522416641705
  H   -6.64903788062077     -1.61605856458969      2.19333291077808
  H   -2.19906275658547     -0.15108479551528      1.45877085686675
  H   -0.93928387657628     -0.36396490667523      0.20687153082970
  H   -2.14922884454146     -1.64507656623057      0.47485022052741
  H   -3.49773762041451      0.14781451154794     -2.51532533345180
  H   -2.97840406864681     -1.46567900177604     -1.95622111613799
  H   -1.76266782026800     -0.20382232269608     -2.28525695103879
  H   -5.72193074439533     -2.34961926553273     -1.32497393818107
  H   -6.10403082362851     -3.12982046807955      0.23682076491322
  H   -4.56887466076882     -2.25042611113294      0.03363359404402
