# Supplementary material for: Dynamic anti-correlations of water hydrogen bonds
Source: Nat Commun. 2024 Dec 1;15:10453. doi: 10.1038/s41467-024-54804-y (PMC11609289; doi:10.1038/s41467-024-54804-y)
Supplement: Supplementary file 3 — Supplementary Data 1 [file 41467_2024_54804_MOESM3_ESM.zip › DFTcoordinates/Fig3_FigS8a_Water_2DMF_BLYP_D3/water2DMF_190f.001.xyz]

27
Coordinates from ORCA-job water2DMF_190f.001  Constraints 1.9A 2.4A
  O   -6.18694824957173      2.98171646754999      1.20983894974160
  H   -5.36342510139918      2.44213690111882      1.24782273242728
  H   -6.79630982037301      2.43162870997111      0.68725173217164
  O   -3.82523215176921      1.33658540069055      1.10045136774579
  O   -7.45855983093132      0.64022337809502     -0.76612084941770
  C   -6.75182496727487     -0.38260014941841     -0.83806870957134
  C   -3.74076031942747      0.97043845892023     -0.09106192864651
  N   -2.88519526760530      0.04758791796665     -0.57041359821018
  C   -1.91282306393897     -0.62765092350459      0.29315546082074
  C   -2.86513072493544     -0.29669140232679     -1.99441190036432
  H   -4.39281188321866      1.39795578636922     -0.87118134679270
  N   -6.26837978112056     -1.09156418721478      0.20608109914243
  C   -6.55941889991107     -0.72530466545379      1.59453910668844
  C   -5.43757829205683     -2.27958114564738     -0.00355274048164
  H   -6.45082765348449     -0.80803192818790     -1.81274875125705
  H   -7.25745284316607      0.11308721431635      1.60569569754707
  H   -5.63372765609813     -0.43680841977081      2.10589415158025
  H   -7.00330363449192     -1.58318217382192      2.11414821576866
  H   -2.09110371169920     -0.33648254027299      1.32962434650761
  H   -0.89326619350306     -0.34479138017945      0.00123911132379
  H   -2.01888702263725     -1.71443764093785      0.18968773444062
  H   -3.63424538716800      0.27479471431272     -2.52015809852299
  H   -3.05850742188623     -1.36867931138958     -2.12476533559425
  H   -1.88458197426153     -0.06189820652758     -2.42708261657041
  H   -5.28316618442965     -2.43603277706355     -1.07443723315196
  H   -5.92667895989577     -3.16445453870475      0.42210737522648
  H   -4.46524300374506     -2.15083355888856      0.48575602744865
