# Supplementary material for: Dynamic anti-correlations of water hydrogen bonds
Source: Nat Commun. 2024 Dec 1;15:10453. doi: 10.1038/s41467-024-54804-y (PMC11609289; doi:10.1038/s41467-024-54804-y)
Supplement: Supplementary file 3 — Supplementary Data 1 [file 41467_2024_54804_MOESM3_ESM.zip › DFTcoordinates/Fig3_FigS8a_Water_2DMF_BLYP_D3/water2DMF_190f.002.xyz]

27
Coordinates from ORCA-job water2DMF_190f.002   Constraints 1.9A 2.3A
  O   -6.20709145422712      2.95810738370262      1.16790028711173
  H   -5.37377798889113      2.43575800795295      1.22665817136437
  H   -6.79559949052451      2.38643228578983      0.64306356229604
  O   -3.82279317128084      1.34617687627066      1.09528454842731
  O   -7.47449684867680      0.66534480487104     -0.72330252627059
  C   -6.77406183777987     -0.36057979542152     -0.81807319578003
  C   -3.73563539391619      0.97128880765186     -0.09330088745997
  N   -2.87931019596515      0.04467228807557     -0.56394651989027
  C   -1.90935805956179     -0.62448973790527      0.30706258501910
  C   -2.85278856855702     -0.30621083330127     -1.98624805245915
  H   -4.38599149528078      1.39279166895554     -0.87808016153729
  N   -6.27523653258969     -1.08176986632102      0.20981867517432
  C   -6.54092402444751     -0.72956277975667      1.60712845557082
  C   -5.45118770418343     -2.26966805390693     -0.02694533506865
  H   -6.49412330763790     -0.77769102304686     -1.80247211309087
  H   -7.24783418647298      0.10078594422748      1.64029239187074
  H   -5.60830015463788     -0.43492025949793      2.10222827279528
  H   -6.96432577873837     -1.59691912779619      2.12780177254644
  H   -2.09974401944793     -0.33732130668452      1.34252689018755
  H   -0.88914738359990     -0.33295146975566      0.02598823918379
  H   -2.00604053727004     -1.71175598583469      0.19967905806391
  H   -3.62400911781782      0.25791070263380     -2.51692717619133
  H   -3.03959142593343     -1.37990274371478     -2.11183034323476
  H   -1.87245266722242     -0.06761267899266     -2.41740430714235
  H   -5.32237375509392     -2.41935196330748     -1.10221697783803
  H   -5.93182695118085     -3.15620178497022      0.40458197327150
  H   -4.46736794906471     -2.14522935991772      0.44002271308038
