# Supplementary material for: Dynamic anti-correlations of water hydrogen bonds
Source: Nat Commun. 2024 Dec 1;15:10453. doi: 10.1038/s41467-024-54804-y (PMC11609289; doi:10.1038/s41467-024-54804-y)
Supplement: Supplementary file 3 — Supplementary Data 1 [file 41467_2024_54804_MOESM3_ESM.zip › DFTcoordinates/Fig3_FigS8a_Water_2DMF_BLYP_D3/water2DMF_190f.003.xyz]

27
Coordinates from ORCA-job water2DMF_190f.003  Constraints 1.9A 2.2A
  O   -6.23152057404236      2.93651886357703      1.13426527086054
  H   -5.38668313727977      2.43486424912179      1.20607783282319
  H   -6.80310534004319      2.34006201967258      0.61630751464008
  O   -3.81935669678198      1.36752237806230      1.08662432998054
  O   -7.49716420068158      0.69610172424294     -0.67042357658332
  C   -6.80753882496667     -0.33412658341535     -0.79897980455387
  C   -3.73029276516659      0.97331796880795     -0.09547155462072
  N   -2.86901951534560      0.04330570116988     -0.55032926914844
  C   -1.89487768450023     -0.60375868706661      0.33257194118263
  C   -2.83981221438366     -0.33093763803071     -1.96669865982115
  H   -4.38281639168570      1.37816716766476     -0.88724708045610
  N   -6.28441503873241     -1.07218949392793      0.20416141627849
  C   -6.50974584925835     -0.73917239956115      1.61344728407529
  C   -5.47682630441384     -2.26302713522660     -0.07241536037856
  H   -6.56054214185751     -0.73973359807720     -1.79681942742808
  H   -7.21209968781051      0.09301618549435      1.67820503741194
  H   -5.56290325613601     -0.45477160579090      2.08715335134499
  H   -6.92157536298678     -1.61289830939825      2.13257396873237
  H   -2.06984489841428     -0.27625774437287      1.35859134879259
  H   -0.87604894113675     -0.33208602586822      0.02782158861234
  H   -2.00234666005106     -1.69334660277406      0.26707140926602
  H   -3.61860770285351      0.21517475919726     -2.50523000910287
  H   -3.01425442512485     -1.40862595103996     -2.07449078573182
  H   -1.86288048611655     -0.08750573284818     -2.40294305446836
  H   -5.38563832754168     -2.40270073281402     -1.15289467258357
  H   -5.94890165287948     -3.15015070219147      0.36706121011448
  H   -4.47657191980908     -2.14963207460740      0.36129975076138
