# Supplementary material for: Dynamic anti-correlations of water hydrogen bonds
Source: Nat Commun. 2024 Dec 1;15:10453. doi: 10.1038/s41467-024-54804-y (PMC11609289; doi:10.1038/s41467-024-54804-y)
Supplement: Supplementary file 3 — Supplementary Data 1 [file 41467_2024_54804_MOESM3_ESM.zip › DFTcoordinates/Fig3_FigS8a_Water_2DMF_BLYP_D3/water2DMF_190f.004.xyz]

27
Coordinates from ORCA-job water2DMF_190f.004   Constraints 1.9A 2.1A
  O   -6.25529557659222      2.90666419104960      1.09236154756753
  H   -5.39911145676365      2.42762005537305      1.18172075786946
  H   -6.80760834597570      2.28353579384073      0.58189620943900
  O   -3.81546978191671      1.38274960754136      1.08010981754744
  O   -7.51317847218845      0.71808067343989     -0.62703764181909
  C   -6.83169009878939     -0.31521722325483     -0.77907705255191
  C   -3.72299961091104      0.97894870603038     -0.09847118187392
  N   -2.86265796271069      0.04307092229152     -0.54311436032460
  C   -1.89303765325993     -0.59924364697628      0.34822449463454
  C   -2.82697213766364     -0.33903993629169     -1.95728685154744
  H   -4.37189341547377      1.37884002120168     -0.89575414375144
  N   -6.29132589224201     -1.06367102630221      0.20637461210240
  C   -6.48662131943026     -0.74305956130059      1.62317992614138
  C   -5.49217105036515     -2.25386118363352     -0.09698522190971
  H   -6.60903636242818     -0.71337846208667     -1.78534432012022
  H   -7.18528734216420      0.09006326568454      1.71048446169105
  H   -5.52955599803792     -0.46527747905774      2.08000847154214
  H   -6.88953864971056     -1.62089375319976      2.14223990826942
  H   -2.07199972478852     -0.26463563716681      1.37124579735509
  H   -0.87257670279348     -0.33078191837339      0.04604074435600
  H   -2.00135068126128     -1.68916704122592      0.28971220679319
  H   -3.60027745288005      0.20766059098005     -2.50312701140513
  H   -3.00547298412797     -1.41644915184689     -2.06075908403666
  H   -1.84654065313444     -0.10187346059255     -2.38909053466167
  H   -5.42776250297429     -2.38764054023966     -1.18016255030469
  H   -5.95444390643294     -3.14265671673851      0.34922539637273
  H   -4.48151426498352     -2.14325708914583      0.31267560262513
