# Supplementary material for: Dynamic anti-correlations of water hydrogen bonds
Source: Nat Commun. 2024 Dec 1;15:10453. doi: 10.1038/s41467-024-54804-y (PMC11609289; doi:10.1038/s41467-024-54804-y)
Supplement: Supplementary file 3 — Supplementary Data 1 [file 41467_2024_54804_MOESM3_ESM.zip › DFTcoordinates/Fig3_FigS8a_Water_2DMF_BLYP_D3/water2DMF_190f.005.xyz]

27
Coordinates from ORCA-job water2DMF_190f.005   Constraints 1.9A 2.0A
  O   -6.28824394478467      2.88440722291880      1.06334677027814
  H   -5.41411740151004      2.43999526090861      1.15745147091693
  H   -6.81722112291466      2.23072191942460      0.56200095068208
  O   -3.81317840290029      1.42111503477763      1.06323153847152
  O   -7.51314702261938      0.74393910846231     -0.58043680927139
  C   -6.84865794596637     -0.29668716608827     -0.76044639746047
  C   -3.71890828301832      0.99577086833608     -0.10754405639562
  N   -2.86268025532637      0.04683876269272     -0.53223962197395
  C   -1.90105731434197     -0.58563970232449      0.37469976301549
  C   -2.81884926344200     -0.35484456381017     -1.94083161232763
  H   -4.36309594392617      1.38449196411994     -0.91413799298001
  N   -6.28780411958714     -1.05837843394270      0.20228576660734
  C   -6.43923975612358     -0.75043672974105      1.62741961746018
  C   -5.51564583204376     -2.25751135303870     -0.13446466090784
  H   -6.66150388970208     -0.68855074850866     -1.77609378794136
  H   -7.11374646433023      0.09873131726571      1.74297413920519
  H   -5.46411471300845     -0.50255765263332      2.06260690133568
  H   -6.85071196208647     -1.62442085119434      2.14634484911956
  H   -2.08581440388641     -0.23527874141677      1.39135703855251
  H   -0.87750479565201     -0.32529276883542      0.07570761651096
  H   -2.01312116138180     -1.67580472191950      0.33125052588474
  H   -3.59007863660414      0.18322924233958     -2.49814725195022
  H   -2.99533494823438     -1.43375753002610     -2.03041329767822
  H   -1.83647944089712     -0.12211070978652     -2.37080123852300
  H   -5.48385436312443     -2.38185935298317     -1.22017047092626
  H   -5.97889170598166     -3.14318043897515      0.31687695515453
  H   -4.49238690660609     -2.16579923602169      0.24746329514112
