# Supplementary material for: Dynamic anti-correlations of water hydrogen bonds
Source: Nat Commun. 2024 Dec 1;15:10453. doi: 10.1038/s41467-024-54804-y (PMC11609289; doi:10.1038/s41467-024-54804-y)
Supplement: Supplementary file 3 — Supplementary Data 1 [file 41467_2024_54804_MOESM3_ESM.zip › DFTcoordinates/Fig3_FigS8a_Water_2DMF_BLYP_D3/water2DMF_190f.006.xyz]

27
Coordinates from ORCA-job water2DMF_190f.006   Constraints 1.9A 1.9A
  O   -6.32115166306858      2.86011752418129      1.03478723837718
  H   -5.42861959832329      2.45498526965833      1.13176480868173
  H   -6.82417519421026      2.17419162697384      0.54354632202469
  O   -3.81144001407238      1.46137279291204      1.04536788077132
  O   -7.51719663171777      0.76835689409870     -0.53039499010524
  C   -6.87299106596585     -0.28023159829724     -0.74066461769179
  C   -3.71393025911191      1.01393776548651     -0.11677814052911
  N   -2.86146678996072      0.05150492846159     -0.51899744628406
  C   -1.91075100021451     -0.57147666407139      0.40574994196170
  C   -2.80690088358731     -0.37033256934592     -1.92140160485318
  H   -4.35184511090360      1.39029545110487     -0.93410597334961
  N   -6.28737063660831     -1.05434580403255      0.19600072687645
  C   -6.38506308227658     -0.75744232171766      1.62840418105076
  C   -5.54403181118616     -2.26107779086235     -0.17710801372879
  H   -6.72894954652842     -0.66703679897069     -1.76486768867920
  H   -7.03761278859644      0.10377413601561      1.77520217908562
  H   -5.39113624138752     -0.53358127316098      2.03288750397826
  H   -6.79634905639528     -1.62852329822947      2.15231504269251
  H   -2.09954776529815     -0.20046327243101      1.41427669588417
  H   -0.88306764847456     -0.32521137613594      0.10881621373811
  H   -2.03127474704724     -1.66137283054760      0.38212616860704
  H   -3.57418329280010      0.15980722403869     -2.49163245040996
  H   -2.98217342970820     -1.45044675174639     -1.99688447969072
  H   -1.82127345571727     -0.14352458133057     -2.34725304886557
  H   -5.55751628819741     -2.37971777297591     -1.26384293627232
  H   -6.00011523227298     -3.14309198270013      0.28818124152809
  H   -4.50525676636916     -2.18333692637571      0.16379524520195
