# Supplementary material for: Dynamic anti-correlations of water hydrogen bonds
Source: Nat Commun. 2024 Dec 1;15:10453. doi: 10.1038/s41467-024-54804-y (PMC11609289; doi:10.1038/s41467-024-54804-y)
Supplement: Supplementary file 3 — Supplementary Data 1 [file 41467_2024_54804_MOESM3_ESM.zip › DFTcoordinates/Fig3_FigS8a_Water_2DMF_BLYP_D3/water2DMF_190f.007.xyz]

27
Coordinates from ORCA-job water2DMF_190f.007   Constraints 1.9A 1.8A
  O   -6.35087221936331      2.82793538386066      1.00396363352780
  H   -5.44467910439851      2.45850363902002      1.11237961087437
  H   -6.82611708102627      2.11357990411488      0.51646479104678
  O   -3.80917646993269      1.49474020820218      1.03306271139777
  O   -7.50305324816253      0.78791188880433     -0.49564277966332
  C   -6.87995502745166     -0.27081775468672     -0.72387726856494
  C   -3.70942156009066      1.03539269452226     -0.12414282773001
  N   -2.86550880763123      0.05966239301042     -0.51244469114468
  C   -1.92748190149048     -0.56563416544030      0.42360594641717
  C   -2.80483240215084     -0.37258513581717     -1.91149977693176
  H   -4.33871332220928      1.41054246260525     -0.94874960584390
  N   -6.28057488463428     -1.05255905996557      0.19626048153229
  C   -6.33941373308571     -0.75844040073461      1.63160075331094
  C   -5.56160595882378     -2.26774320852325     -0.19749407745610
  H   -6.77051996893374     -0.65805121721919     -1.75171244067911
  H   -6.98030863041738      0.10794289759349      1.79764397487378
  H   -5.33376188288002     -0.54392088435756      2.01125639070667
  H   -6.74456293226347     -1.62781643115873      2.16291325319544
  H   -2.11796580936985     -0.18321500879824      1.42751963501067
  H   -0.89519162630648     -0.33414932201480      0.13060949094095
  H   -2.06047840312167     -1.65422068216602      0.40928009923261
  H   -3.56456616447610      0.15908187118646     -2.49037077978300
  H   -2.98778590842569     -1.45175811975370     -1.98050100535567
  H   -1.81472675008750     -0.15614689158832     -2.33243216667659
  H   -5.59909641419021     -2.38076713164959     -1.28422009710871
  H   -6.01985065480499     -3.14543103441205      0.27365579457597
  H   -4.51516913427164     -2.20490689463416      0.12216095029456
