# Supplementary material for: Dynamic anti-correlations of water hydrogen bonds
Source: Nat Commun. 2024 Dec 1;15:10453. doi: 10.1038/s41467-024-54804-y (PMC11609289; doi:10.1038/s41467-024-54804-y)
Supplement: Supplementary file 3 — Supplementary Data 1 [file 41467_2024_54804_MOESM3_ESM.zip › DFTcoordinates/Fig3_FigS8a_Water_2DMF_BLYP_D3/water2DMF_190f.008.xyz]

27
Coordinates from ORCA-job water2DMF_190f.008   Constraints 1.9A 1.7A
  O   -6.37379369287324      2.80207009005091      0.97105739100280
  H   -5.45767816917712      2.46246930205887      1.08863397706504
  H   -6.82743672339181      2.06226156677525      0.48800263178078
  O   -3.80755886985378      1.52328394651461      1.01766104417643
  O   -7.48725103121835      0.81345072826394     -0.45810337347147
  C   -6.88769710093845     -0.25636068300593     -0.70403044322575
  C   -3.70374312153873      1.05321350970061     -0.13459010883723
  N   -2.86892979166788      0.06324333579698     -0.50722165484926
  C   -1.94635698096294     -0.56464381492639      0.44225613796012
  C   -2.79958633359608     -0.37972277607448     -1.90245944891545
  H   -4.32164524269568      1.42860199511499     -0.96796276512843
  N   -6.27530755243810     -1.04690528079869      0.19811907572125
  C   -6.29115652999583     -0.75631901164263      1.63566429119289
  C   -5.58579060118425     -2.27242179389407     -0.21689046570603
  H   -6.81540177895729     -0.64361842491914     -1.73462775811283
  H   -6.91625776414140      0.11716184265638      1.82287793798334
  H   -5.27295613230310     -0.55477974796965      1.98772945375019
  H   -6.69165837701166     -1.62303871675829      2.17459257573584
  H   -2.14199964873870     -0.17244994768449      1.44136972798086
  H   -0.90878317401214     -0.34667580519715      0.15737938473301
  H   -2.09060844229013     -1.65184464999531      0.43496146271196
  H   -3.55034011025914      0.15357009047268     -2.49137404576629
  H   -2.99026458709445     -1.45788976034472     -1.96540569224766
  H   -1.80426569061640     -0.17416697646013     -2.31662966632875
  H   -5.64738600470943     -2.37863668406623     -1.30314112469523
  H   -6.04918900467799     -3.14438588145287      0.25960545069530
  H   -4.53234754365593     -2.22833645221503      0.08181600479462
