# Supplementary material for: Dynamic anti-correlations of water hydrogen bonds
Source: Nat Commun. 2024 Dec 1;15:10453. doi: 10.1038/s41467-024-54804-y (PMC11609289; doi:10.1038/s41467-024-54804-y)
Supplement: Supplementary file 3 — Supplementary Data 1 [file 41467_2024_54804_MOESM3_ESM.zip › DFTcoordinates/Fig3_FigS8a_Water_2DMF_BLYP_D3/water2DMF_190f.009.xyz]

27
Coordinates from ORCA-job water2DMF_190f.009   Constraints 1.9A 1.6A
  O   -6.39243994930790      2.77161847037788      0.94117754478498
  H   -5.47111637206783      2.45212661334639      1.06948191703830
  H   -6.83060516698942      2.01456474656744      0.45149419493304
  O   -3.80782542785579      1.53562160980055      1.01047509374460
  O   -7.45920154260291      0.83957078941904     -0.43408798111389
  C   -6.88063780452073     -0.24163159682844     -0.68820397465384
  C   -3.70007065246865      1.06417672361791     -0.14051331654409
  N   -2.87186857162153      0.06644484532817     -0.50765623235945
  C   -1.96019343149579     -0.56833455173588      0.44778303134567
  C   -2.79832768553174     -0.37889360432141     -1.90194578131386
  H   -4.30971541154687      1.44486133705908     -0.97774458922902
  N   -6.26979236400542     -1.04050595698577      0.20550503801450
  C   -6.26356889662625     -0.75192808139171      1.64390276949708
  C   -5.60073959550169     -2.27446448473892     -0.21907615272300
  H   -6.83020837306369     -0.62841334533707     -1.71965263367230
  H   -6.87311095004913      0.13022032111060      1.84115651563960
  H   -5.23817188877499     -0.56554682451246      1.98283688451544
  H   -6.66927578184321     -1.61437515739477      2.18561387618541
  H   -2.15746680723186     -0.17238377305721      1.44509384158230
  H   -0.91913614116038     -0.36058314197045      0.16794747965519
  H   -2.11448671446738     -1.65413294615670      0.44186497533453
  H   -3.54086571919890      0.15972190585818     -2.49650200966218
  H   -2.99834855549235     -1.45536158123375     -1.96484237756236
  H   -1.79885029938429     -0.18280381455925     -2.31060986476955
  H   -5.67636212376741     -2.37872576525454     -1.30454346221120
  H   -6.06943060032908     -3.14056043004363      0.26258461636562
  H   -4.54357317309476     -2.24315230696333      0.06775059717848
