# Supplementary material for: Dynamic anti-correlations of water hydrogen bonds
Source: Nat Commun. 2024 Dec 1;15:10453. doi: 10.1038/s41467-024-54804-y (PMC11609289; doi:10.1038/s41467-024-54804-y)
Supplement: Supplementary file 3 — Supplementary Data 1 [file 41467_2024_54804_MOESM3_ESM.zip › DFTcoordinates/Fig3_FigS8a_Water_2DMF_BLYP_D3/water2DMF_190f.010.xyz]

27
Coordinates from ORCA-job water2DMF_190f.010  Constraints 1.9A 1.5A
  O   -6.40669783006681      2.74001289953416      0.91441062981960
  H   -5.48256077678357      2.43576057826141      1.05449379824283
  H   -6.83380847473960      1.96679397274867      0.41183289930894
  O   -3.80676933921586      1.54168341062899      1.00602662014563
  O   -7.42438927270639      0.86811764104420     -0.42130852803883
  C   -6.86614389368485     -0.22574554253514     -0.67652932499490
  C   -3.69484683346860      1.07301240271586     -0.14554552397853
  N   -2.87536433394814      0.06699675719188     -0.51003457548209
  C   -1.97847446558375     -0.58215617355131      0.44966028132121
  C   -2.79790008093695     -0.37570397229203     -1.90500944514068
  H   -4.29388828274824      1.46335479542273     -0.98604258730471
  N   -6.26271662566933     -1.03021681041549      0.21458526322491
  C   -6.24339760140189     -0.74099720931641      1.65315024834992
  C   -5.61148987961622     -2.27305560854597     -0.21336883416215
  H   -6.83181916356561     -0.61486327146447     -1.70693090171518
  H   -6.84159746657976      0.14775244459542      1.85520452200252
  H   -5.21359574534784     -0.56529561895139      1.98404147242941
  H   -6.65391016440699     -1.59977701210744      2.19683256035300
  H   -2.17611600506957     -0.18552502301093      1.44660631563999
  H   -0.93293091463548     -0.38855247192891      0.17649825303800
  H   -2.14802353948074     -1.66561536780357      0.44093524232818
  H   -3.52770143066937      0.17564375342775     -2.50368302208943
  H   -3.01334937353735     -1.44894773038119     -1.97244579451142
  H   -1.79252961487672     -0.19348146846336     -2.30548689316767
  H   -5.69145487496006     -2.37400866306326     -1.29865816255534
  H   -6.09049605524737     -3.13281867785875      0.26918227569147
  H   -4.55341796105286     -2.25523803388149      0.07087321124533
