# Supplementary material for: Dynamic anti-correlations of water hydrogen bonds
Source: Nat Commun. 2024 Dec 1;15:10453. doi: 10.1038/s41467-024-54804-y (PMC11609289; doi:10.1038/s41467-024-54804-y)
Supplement: Supplementary file 3 — Supplementary Data 1 [file 41467_2024_54804_MOESM3_ESM.zip › DFTcoordinates/Fig3_FigS8a_Water_2DMF_BLYP_D3/water2DMF_200f.001.xyz]

27
Coordinates from ORCA-job water2DMF_200f.001  Constraints 2.0A 2.4A
  O   -6.22841352184919      3.01444454433725      1.17349048534569
  H   -5.41223068299519      2.47837012859302      1.27381917053171
  H   -6.81395710123767      2.44238089295984      0.64687009632329
  O   -3.79677983792695      1.30689636699729      1.13977521827760
  O   -7.43779518116674      0.62966055854561     -0.79703817482989
  C   -6.73157094898516     -0.39466045227503     -0.85177020733137
  C   -3.72673838263106      0.96133886220560     -0.05776851892105
  N   -2.87965150704542      0.04283818647931     -0.56305016583930
  C   -1.90036913633649     -0.64930768028628      0.27872614218534
  C   -2.87856923522750     -0.27941130294642     -1.99197765804026
  H   -4.38478766383939      1.40443640351564     -0.82457947399860
  N   -6.26228982762184     -1.09568343447556      0.20391233799604
  C   -6.57012976800590     -0.71807462242919      1.58571142823110
  C   -5.42772163880893     -2.28441292659039      0.01418800139761
  H   -6.41939738238475     -0.82875878481426     -1.81897112248042
  H   -7.26970026249762      0.11917047864778      1.58175402942719
  H   -5.65064459923288     -0.42410839241661      2.10509793240054
  H   -7.01903726139393     -1.57213142814461      2.10729175313263
  H   -2.06134406034529     -0.36631506452526      1.32041582647243
  H   -0.88283572839116     -0.37207238535661     -0.02545873071376
  H   -2.01635427930847     -1.73440722262439      0.16690377200233
  H   -3.64857611812390      0.30671615161251     -2.50008922619743
  H   -3.08259628962678     -1.34758646814030     -2.13747197850821
  H   -1.90114891382660     -0.04639798115464     -2.43269350236555
  H   -5.25746627199134     -2.44755269514488     -1.05325494753041
  H   -5.92234583802952     -3.16686809408410      0.43848333635611
  H   -4.46293856117033     -2.15137363848532      0.51697417667664
