# Supplementary material for: Dynamic anti-correlations of water hydrogen bonds
Source: Nat Commun. 2024 Dec 1;15:10453. doi: 10.1038/s41467-024-54804-y (PMC11609289; doi:10.1038/s41467-024-54804-y)
Supplement: Supplementary file 3 — Supplementary Data 1 [file 41467_2024_54804_MOESM3_ESM.zip › DFTcoordinates/Fig3_FigS8a_Water_2DMF_BLYP_D3/water2DMF_200f.002.xyz]

27
Coordinates from ORCA-job water2DMF_200f.002 Constraints 2.0A 2.3A
  O   -6.25067390431380      2.98659012725012      1.13560685526753
  H   -5.42369348268399      2.47091285023338      1.25284188733664
  H   -6.81372416681200      2.39397209324738      0.60568829515812
  O   -3.79492923103679      1.31635191478313      1.13403041946560
  O   -7.44695899662017      0.65452239983976     -0.75934963449451
  C   -6.74635901791467     -0.37314042352228     -0.83269589737826
  C   -3.72127863653770      0.96432430766029     -0.06156622006130
  N   -2.87459729834661      0.04160103599576     -0.55945823262254
  C   -1.89947533462011     -0.64952192886812      0.28804269823795
  C   -2.86715547052232     -0.28519809689091     -1.98743988657777
  H   -4.37600917613536      1.40489806192765     -0.83262544044114
  N   -6.26720639831521     -1.08605799144602      0.21000608226296
  C   -6.55692290222897     -0.72122790024608      1.59934833813601
  C   -5.43802857955738     -2.27506575097336     -0.00166854510257
  H   -6.44990241118245     -0.79927146826803     -1.80819050720902
  H   -7.26511309060065      0.10860978551645      1.61294063352990
  H   -5.63281594756638     -0.42153797276131      2.10727830638504
  H   -6.98860272365655     -1.58422350889223      2.12047337720756
  H   -2.07114044059858     -0.37394285848731      1.32999450483183
  H   -0.88045148458133     -0.36540538948372     -0.00476090344515
  H   -2.00924687465830     -1.73436613755555      0.16855890019194
  H   -3.63589602654307      0.29807723886633     -2.50065540486528
  H   -3.06923655949205     -1.35407670185719     -2.12995550648649
  H   -1.88817372315302     -0.05221536666166     -2.42473341070454
  H   -5.28602876837439     -2.43120103037798     -1.07293130994417
  H   -5.92724986758304     -3.15923176518897      0.42508463839499
  H   -4.46451948636511     -2.14704552383952      0.48542596292666
