# Supplementary material for: Dynamic anti-correlations of water hydrogen bonds
Source: Nat Commun. 2024 Dec 1;15:10453. doi: 10.1038/s41467-024-54804-y (PMC11609289; doi:10.1038/s41467-024-54804-y)
Supplement: Supplementary file 3 — Supplementary Data 1 [file 41467_2024_54804_MOESM3_ESM.zip › DFTcoordinates/Fig3_FigS8a_Water_2DMF_BLYP_D3/water2DMF_200f.003.xyz]

27
Coordinates from ORCA-job water2DMF_200f.003 Constraints 2.0A 2.2A
  O   -6.27988335020637      2.95932359143296      1.11742478933429
  H   -5.43461671349881      2.47527260800816      1.23891605661905
  H   -6.81668309084458      2.34325676624662      0.58484952601662
  O   -3.79019057301086      1.34277272594562      1.12356166766652
  O   -7.45773427383525      0.68830274586060     -0.71521990647592
  C   -6.77181516175454     -0.34739632548648     -0.81843639550726
  C   -3.71604516610705      0.97035438269170     -0.06572368797928
  N   -2.86741337899538      0.04063123550948     -0.54717302270938
  C   -1.89007655946981     -0.63116751812948      0.31314217213053
  C   -2.85703661284430     -0.30899359942211     -1.96972350855207
  H   -4.37163081593596      1.39566611965529     -0.84455503072020
  N   -6.27346638143476     -1.07708012602093      0.20298943691282
  C   -6.52484237696804     -0.72661192112951      1.60368484520052
  C   -5.46306457432547     -2.27243304329385     -0.04407123803102
  H   -6.50792925301663     -0.76571578262532     -1.80648895598337
  H   -7.23669467406066      0.09907945865376      1.64543509892163
  H   -5.58872570733634     -0.42643930627765      2.08888391066199
  H   -6.93690256554812     -1.59719528316259      2.12772516174482
  H   -2.05357115300593     -0.32388551131085      1.34739761606280
  H   -0.87188460430028     -0.36039003519652      0.00524037592117
  H   -2.00559115132080     -1.71851034749821      0.22637164073249
  H   -3.63276862488216      0.25743932778575     -2.49134516578981
  H   -3.04769019438362     -1.38209041068664     -2.09513629769546
  H   -1.88096178026467     -0.07227179820321     -2.41163346104795
  H   -5.35265746623574     -2.42574500135430     -1.12085493222072
  H   -5.94480100707963     -3.15334308332149      0.39732492285076
  H   -4.47071278933422     -2.15569986867080      0.40670438193643
