# Supplementary material for: Dynamic anti-correlations of water hydrogen bonds
Source: Nat Commun. 2024 Dec 1;15:10453. doi: 10.1038/s41467-024-54804-y (PMC11609289; doi:10.1038/s41467-024-54804-y)
Supplement: Supplementary file 3 — Supplementary Data 1 [file 41467_2024_54804_MOESM3_ESM.zip › DFTcoordinates/Fig3_FigS8a_Water_2DMF_BLYP_D3/water2DMF_200f.004.xyz]

27
Coordinates from ORCA-job water2DMF_200f.004  Constraints 2.0A 2.1A
  O   -6.30558152784771      2.92989643627068      1.08428448460828
  H   -5.44638892218682      2.47484840707291      1.21900282849089
  H   -6.81886626592078      2.28655431053858      0.55773855141057
  O   -3.78511915187892      1.36614939731745      1.11426865633243
  O   -7.47088075524369      0.71441795393149     -0.67240955111055
  C   -6.79625054138837     -0.32652464308328     -0.80130192101106
  C   -3.71007728520671      0.97737606304388     -0.06968632269149
  N   -2.86228376423661      0.03984457607422     -0.53748532892915
  C   -1.88631782468640     -0.62055654186025      0.33324187127405
  C   -2.84615813125896     -0.32384405881866     -1.95656937475998
  H   -4.36438816538408      1.39252595283547     -0.85501723320947
  N   -6.27885242965827     -1.06825887296923      0.20121472112854
  C   -6.49548466154569     -0.73013773289549      1.61091917108957
  C   -5.48335683449065     -2.26723890845404     -0.07600798228105
  H   -6.56126997510801     -0.73813025483858     -1.79920297745482
  H   -7.20025704414782      0.09983802271087      1.67748459350225
  H   -5.54662762671347     -0.44094356602344      2.07764673215075
  H   -6.90120016340768     -1.60347669005058      2.13521417440970
  H   -2.05380559796027     -0.30232829477032      1.36350287051333
  H   -0.86757870742248     -0.35107167293710      0.02592396971502
  H   -1.99931206908846     -1.70899141952267      0.25798328911780
  H   -3.62377548995619      0.23316188083443     -2.48560185605434
  H   -3.03057361529773     -1.39911824628947     -2.07193831156678
  H   -1.87027715637695     -0.08592991843269     -2.39835708637805
  H   -5.40366523434113     -2.41376429413475     -1.15646078004392
  H   -5.95880565614420     -3.14762199496554      0.37297271134369
  H   -4.47823540310193     -2.15954589058385      0.34793010040378
