# Supplementary material for: Dynamic anti-correlations of water hydrogen bonds
Source: Nat Commun. 2024 Dec 1;15:10453. doi: 10.1038/s41467-024-54804-y (PMC11609289; doi:10.1038/s41467-024-54804-y)
Supplement: Supplementary file 3 — Supplementary Data 1 [file 41467_2024_54804_MOESM3_ESM.zip › DFTcoordinates/Fig3_FigS8a_Water_2DMF_BLYP_D3/water2DMF_200f.005.xyz]

27
Coordinates from ORCA-job water2DMF_200f.005 Constraints 2.0A 2.0A
  O   -6.33898694634862      2.90564671853732      1.05378850763080
  H   -5.45949644099232      2.49398587510989      1.19630768963685
  H   -6.82116319599358      2.22796724545177      0.53660826929377
  O   -3.77947471278315      1.41332462558218      1.09782791337727
  O   -7.46684536470657      0.73773459415201     -0.63056831777950
  C   -6.80896003560936     -0.31123778775054     -0.78535830137255
  C   -3.70507375868118      1.00162047193751     -0.07838558873473
  N   -2.86734611021939      0.04518159641754     -0.52576574448168
  C   -1.90225684365566     -0.61055783065789      0.36049007379248
  C   -2.84448264809319     -0.33724246377674     -1.93998671669377
  H   -4.35212775113771      1.40930151251489     -0.87365027357203
  N   -6.27184801785160     -1.06513924956342      0.19650088283704
  C   -6.44498836977647     -0.73725930795999      1.61474509615102
  C   -5.50220087741369     -2.27347331232160     -0.11189907028033
  H   -6.60873320661519     -0.71807179602191     -1.79246743767883
  H   -7.12384182942522      0.11119627062909      1.70830327433431
  H   -5.47732055796589     -0.48010954400071      2.06101564265892
  H   -6.86178272676978     -1.60513415593148      2.13953601117326
  H   -2.08146444497089     -0.28583359982149      1.38676039565166
  H   -0.87927941213904     -0.34443182022551      0.06409357638782
  H   -2.01578118878767     -1.69916482067577      0.29032551366633
  H   -3.61463988531895      0.21869446339103     -2.48100312991962
  H   -3.03628980172287     -1.41238846211292     -2.04286403318133
  H   -1.86407045142660     -0.11174572375040     -2.37841631582724
  H   -5.45532859288577     -2.41320547858567     -1.19513852748044
  H   -5.97756010218126     -3.14984126463295      0.34486414078104
  H   -4.48404672652840     -2.18268675593424      0.28362646962949
