# Supplementary material for: Dynamic anti-correlations of water hydrogen bonds
Source: Nat Commun. 2024 Dec 1;15:10453. doi: 10.1038/s41467-024-54804-y (PMC11609289; doi:10.1038/s41467-024-54804-y)
Supplement: Supplementary file 3 — Supplementary Data 1 [file 41467_2024_54804_MOESM3_ESM.zip › DFTcoordinates/Fig3_FigS8a_Water_2DMF_BLYP_D3/water2DMF_200f.006.xyz]

27
Coordinates from ORCA-job water2DMF_200f.006 Constraints 2.0A 1.9A
  O   -6.37416943525943      2.88158929181648      1.02985840629105
  H   -5.47542581579349      2.51424458265331      1.17219780428331
  H   -6.82742918417530      2.17257436578507      0.52243915635992
  O   -3.78086547558578      1.45601143497409      1.07941926408697
  O   -7.46672854642497      0.76517431474414     -0.58233296332433
  C   -6.83029039593250     -0.29289029597509     -0.76808979125258
  C   -3.70312360068543      1.01985486635624     -0.08744792808572
  N   -2.86743489388410      0.05053377035248     -0.51132019095902
  C   -1.91051031026188     -0.59172054087024      0.39338056783977
  C   -2.83665971825161     -0.35679708852749     -1.91853596578110
  H   -4.34516978681056      1.41237216201092     -0.89423759452512
  N   -6.26943197747138     -1.06139133033177      0.18774864681718
  C   -6.38791218578584     -0.74643552145258      1.61478049799916
  C   -5.53019419260260     -2.27876379436521     -0.15811711562268
  H   -6.67330104723831     -0.69370162632619     -1.78491730894007
  H   -7.03559703355379      0.12159953451125      1.74110881853359
  H   -5.39884724921996     -0.52593167457809      2.03271868241527
  H   -6.81503773475424     -1.60781340353823      2.14203592849823
  H   -2.08530794681504     -0.23380936793648      1.40926811059268
  H   -0.88432292188735     -0.34820440126145      0.08870503921145
  H   -2.03811654428311     -1.68045805212026      0.35596520513756
  H   -3.60642841103099      0.18723233616316     -2.47217088930370
  H   -3.02415077625996     -1.43427382753636     -2.00329322211840
  H   -1.85491229821754     -0.13560569349299     -2.35638654047199
  H   -5.52420315955640     -2.40945026968204     -1.24343640035186
  H   -6.00232985924898     -3.15152050556830      0.30857232795550
  H   -4.49748949900944     -2.20528926580439      0.20137745471496
