# Supplementary material for: Dynamic anti-correlations of water hydrogen bonds
Source: Nat Commun. 2024 Dec 1;15:10453. doi: 10.1038/s41467-024-54804-y (PMC11609289; doi:10.1038/s41467-024-54804-y)
Supplement: Supplementary file 3 — Supplementary Data 1 [file 41467_2024_54804_MOESM3_ESM.zip › DFTcoordinates/Fig3_FigS8a_Water_2DMF_BLYP_D3/water2DMF_200f.007.xyz]

27
Coordinates from ORCA-job water2DMF_200f.007 Constraints 2.0A 1.8A
  O   -6.40110684385460      2.85131290308845      0.99797069475589
  H   -5.49288911740202      2.51454856542179      1.15271048839351
  H   -6.83012890408023      2.11752017058205      0.49595292746733
  O   -3.77555784367031      1.49297856178728      1.06804654484346
  O   -7.45556265775842      0.78900724432402     -0.54514554171577
  C   -6.84040363357073     -0.27875115923531     -0.75257664073745
  C   -3.69643240803613      1.04185819079799     -0.09293394946545
  N   -2.86982050927689      0.05762166806896     -0.50036047221152
  C   -1.92491230046602     -0.58389755139529      0.41732995019801
  C   -2.83274283258016     -0.36383447355121     -1.90329382972237
  H   -4.33025830571296      1.43112017344715     -0.90787836673183
  N   -6.26513824894772     -1.05861767224556      0.18398046081979
  C   -6.34087719862228     -0.75027775949757      1.61562845529945
  C   -5.55278297600251     -2.28465322495633     -0.18780061968484
  H   -6.71885143634734     -0.67659973757114     -1.77490996220642
  H   -6.97977617716474      0.12043334249425      1.76580653506556
  H   -5.33908395570940     -0.53718044473204      2.00623557688952
  H   -6.75717533358310     -1.61258552585731      2.14972699897198
  H   -2.09933523244181     -0.20951910313282      1.42728323776297
  H   -0.89438947208973     -0.35779292959255      0.11366916482218
  H   -2.06610557821520     -1.67131517290818      0.39470792846942
  H   -3.59747386741363      0.17742485488149     -2.46652069201332
  H   -3.02410046121184     -1.44122758257901     -1.97809673084628
  H   -1.84770762032062     -0.15100309312266     -2.33805311228713
  H   -5.57757887982631     -2.40902426783248     -1.27354889051025
  H   -6.02526439596941     -3.15263670784277      0.28713130464856
  H   -4.50993380972585     -2.22777926884125      0.14422853972501
