# Supplementary material for: Dynamic anti-correlations of water hydrogen bonds
Source: Nat Commun. 2024 Dec 1;15:10453. doi: 10.1038/s41467-024-54804-y (PMC11609289; doi:10.1038/s41467-024-54804-y)
Supplement: Supplementary file 3 — Supplementary Data 1 [file 41467_2024_54804_MOESM3_ESM.zip › DFTcoordinates/Fig3_FigS8a_Water_2DMF_BLYP_D3/water2DMF_200f.008.xyz]

27
Coordinates from ORCA-job water2DMF_200f.008 Constraints 2.0A 1.7A
  O   -6.42421936031373      2.81615671385553      0.96341112373324
  H   -5.51131765127759      2.50008422309485      1.13096831834037
  H   -6.83668456914791      2.06416056867928      0.46181144081357
  O   -3.77827735414009      1.50427355915375      1.06073673545615
  O   -7.44577574362491      0.81136265520879     -0.51261420197790
  C   -6.84661451654133     -0.26409399231400     -0.73434858835757
  C   -3.69208525283574      1.05127233536130     -0.09884394635112
  N   -2.86835353919324      0.06115195958548     -0.49813793934402
  C   -1.93574321633860     -0.58534259338732      0.42859539787163
  C   -2.82073661413534     -0.36096033480403     -1.90054330005231
  H   -4.31717541008436      1.44293082368972     -0.91945838909712
  N   -6.26485426239191     -1.05226377734965      0.18952436631398
  C   -6.31483961107690     -0.75005868361901      1.62386874473307
  C   -5.56710633692043     -2.28198952949707     -0.19881762769974
  H   -6.74894516103431     -0.65896192972686     -1.75988895460196
  H   -6.94637172918686      0.12313863168050      1.78968265858043
  H   -5.30550919173630     -0.54370435928626      1.99810525032021
  H   -6.72619791429270     -1.61326786352984      2.16014145972296
  H   -2.11815599424230     -0.20999404909628      1.43678221541037
  H   -0.90104881434357     -0.36489118907057      0.13505420863012
  H   -2.08276568321639     -1.67196813805157      0.40475657368942
  H   -3.57732881828207      0.18418801575004     -2.47099165738693
  H   -3.01704712228133     -1.43735144625690     -1.97695263773240
  H   -1.83063419394335     -0.15372498785265     -2.32641766672372
  H   -5.61175196177098     -2.40230789960803     -1.28434580304471
  H   -6.03741105118412     -3.14796363679875      0.28159585371519
  H   -4.51843892646354     -2.23274507581048      0.11561636503875
