# Supplementary material for: Dynamic anti-correlations of water hydrogen bonds
Source: Nat Commun. 2024 Dec 1;15:10453. doi: 10.1038/s41467-024-54804-y (PMC11609289; doi:10.1038/s41467-024-54804-y)
Supplement: Supplementary file 3 — Supplementary Data 1 [file 41467_2024_54804_MOESM3_ESM.zip › DFTcoordinates/Fig3_FigS8a_Water_2DMF_BLYP_D3/water2DMF_200f.009.xyz]

27
Coordinates from ORCA-job water2DMF_200f.009 Constraints 2.0A 1.6A
  O   -6.44580379402632      2.77869537550046      0.93053149262688
  H   -5.53105056215009      2.47651879499746      1.11036033376576
  H   -6.84866708173127      2.01129042799288      0.42597319027992
  O   -3.77885975542677      1.51376757174183      1.05616176803347
  O   -7.43465515307927      0.83303860073433     -0.48415900102699
  C   -6.85030542269014     -0.24981986656836     -0.71784816630130
  C   -3.68702328129717      1.06004646883747     -0.10250338673370
  N   -2.86677885576901      0.06456017375685     -0.49601292778259
  C   -1.94508738856038     -0.58782161153351      0.43743984213169
  C   -2.81167169600980     -0.35767174120504     -1.89816721005290
  H   -4.30432938519876      1.45509503397282     -0.92746101148452
  N   -6.26281756961342     -1.04424503196642      0.19494016749322
  C   -6.29094386173045     -0.74750539209179      1.63146888283769
  C   -5.57926997456522     -2.27788593759327     -0.20705177589702
  H   -6.77433448990901     -0.64177674301420     -1.74566898318587
  H   -6.91538545212035      0.12810938703532      1.81060499819494
  H   -5.27533817493232     -0.54753841350040      1.99165356953945
  H   -6.69829778971688     -1.61177338809190      2.16888047747607
  H   -2.13161083259581     -0.21025060467626      1.44405675386250
  H   -0.90682022031733     -0.37509215532514      0.15081070508160
  H   -2.09974130497615     -1.67337800478357      0.41357310779874
  H   -3.55979440292356      0.19328660313679     -2.47421626501197
  H   -3.01544881096348     -1.43254380530863     -1.97652891444653
  H   -1.81677240226558     -0.15778298043640     -2.31628247257766
  H   -5.63622211765344     -2.39251654729319     -1.29257207347268
  H   -6.05119029540633     -3.14215109756055      0.27462289010074
  H   -4.52716992437159     -2.23752511675756      0.09668400875109
