# Supplementary material for: Dynamic anti-correlations of water hydrogen bonds
Source: Nat Commun. 2024 Dec 1;15:10453. doi: 10.1038/s41467-024-54804-y (PMC11609289; doi:10.1038/s41467-024-54804-y)
Supplement: Supplementary file 3 — Supplementary Data 1 [file 41467_2024_54804_MOESM3_ESM.zip › DFTcoordinates/Fig3_FigS8a_Water_2DMF_BLYP_D3/water2DMF_200f.010.xyz]

27
Coordinates from ORCA-job water2DMF_200f.010 Constraints 2.0A 1.5A
  O   -6.46694374331795      2.74292477437552      0.90608513486948
  H   -5.54873839649572      2.45725859354833      1.09243247593559
  H   -6.85986369135468      1.95958164493618      0.39065507248947
  O   -3.78164057505109      1.52153514809977      1.05015971765544
  O   -7.41129768808715      0.85624119514518     -0.46290242243958
  C   -6.84344570940859     -0.23609412553358     -0.70341981391944
  C   -3.68445327020323      1.06889315754424     -0.10813194203203
  N   -2.86961411124099      0.06679948254668     -0.49671845488820
  C   -1.95864515803733     -0.59191144040921      0.44273947207493
  C   -2.80553958183017     -0.35356833801704     -1.89899480539707
  H   -4.29292385773356      1.47035126777292     -0.93690228741111
  N   -6.25754578078793     -1.03682005589491      0.20226017088968
  C   -6.26860353704259     -0.74315477798473      1.64007612596960
  C   -5.59012357329200     -2.27678980951634     -0.20903538961044
  H   -6.78523407602394     -0.62669009687143     -1.73207403122804
  H   -6.88573031201547      0.13558130267245      1.82888166538062
  H   -5.24799138087889     -0.54935312203738      1.98901775168089
  H   -6.67435419252854     -1.60729559025354      2.17862989972772
  H   -2.16509373066745     -0.23069796606367      1.45151230778452
  H   -0.91696254895172     -0.36737566187304      0.17789564954360
  H   -2.10425891473085     -1.67805823189471      0.39961762982591
  H   -3.54502037606349      0.20301220278717     -2.48078091083725
  H   -3.01592821813671     -1.42690973322093     -1.98064939899159
  H   -1.80599876592398     -0.15962549858332     -2.30874854488756
  H   -5.65262314700588     -2.38451406884574     -1.29485105818517
  H   -6.06995358871154     -3.13747232319408      0.27094477372976
  H   -4.53686207447844     -2.24871792923484      0.09159121227026
