# Supplementary material for: Dynamic anti-correlations of water hydrogen bonds
Source: Nat Commun. 2024 Dec 1;15:10453. doi: 10.1038/s41467-024-54804-y (PMC11609289; doi:10.1038/s41467-024-54804-y)
Supplement: Supplementary file 3 — Supplementary Data 1 [file 41467_2024_54804_MOESM3_ESM.zip › DFTcoordinates/Fig3_FigS8a_Water_2DMF_BLYP_D3/water2DMF_210f.001.xyz]

27
Coordinates from ORCA-job water2DMF_210f.001 Constraints 2.1A 2.4A
  O   -6.28516917238808      3.03202498259137      1.16030146030527
  H   -5.46509801605670      2.51521004343834      1.29754672086579
  H   -6.83504724045086      2.44658563029803      0.61021336868187
  O   -3.76338499121418      1.29253926977727      1.15880614811726
  O   -7.40691886131814      0.61139645168406     -0.82681256206126
  C   -6.70104813737413     -0.41433628161656     -0.85630567802562
  C   -3.71305667523219      0.95997334055464     -0.04278310206621
  N   -2.87939998549057      0.04119820029693     -0.57168063607362
  C   -1.89260404875468     -0.66751843987780      0.24694343004655
  C   -2.90074304184107     -0.26427157688110     -2.00396285189785
  H   -4.37923601929340      1.41530794776714     -0.79553595584904
  N   -6.24861200973279     -1.10098823898035      0.21584378367222
  C   -6.57578806950758     -0.70382999535995      1.58762775649058
  C   -5.41196324906138     -2.29247368395175      0.05437009415443
  H   -6.37465241500199     -0.86262592562834     -1.81206301704137
  H   -7.27259237096346      0.13527484684806      1.56167661123855
  H   -5.66302213525330     -0.40573758265385      2.11652004459087
  H   -7.03510070821745     -1.54930106694319      2.11419625105479
  H   -2.03950294741126     -0.40080599464060      1.29500619911422
  H   -0.87755440343877     -0.38958392482434     -0.06501682730103
  H   -2.01467199295160     -1.75015801835809      0.11944061252519
  H   -3.67501790837290      0.33146399258152     -2.49415887052877
  H   -3.11199581312478     -1.32976939376368     -2.15886462327406
  H   -1.92869827052568     -0.03099219810819     -2.45646187103402
  H   -5.22284622802802     -2.46670752132828     -1.00805840590526
  H   -5.91519014357975     -3.16995601630901      0.47902682273027
  H   -4.45647514541529     -2.15478884661230      0.57347509747026
