# Supplementary material for: Dynamic anti-correlations of water hydrogen bonds
Source: Nat Commun. 2024 Dec 1;15:10453. doi: 10.1038/s41467-024-54804-y (PMC11609289; doi:10.1038/s41467-024-54804-y)
Supplement: Supplementary file 3 — Supplementary Data 1 [file 41467_2024_54804_MOESM3_ESM.zip › DFTcoordinates/Fig3_FigS8a_Water_2DMF_BLYP_D3/water2DMF_210f.002.xyz]

27
Coordinates from ORCA-job water2DMF_210f.002 Constraints 2.1A 2.3A
  O   -6.30635682628880      2.99818812522305      1.12809959691832
  H   -5.47914704615018      2.49949296715380      1.28767951803183
  H   -6.83173476192785      2.39391139610410      0.57288716459783
  O   -3.76370684011961      1.29569811728736      1.15298455754907
  O   -7.40261114171455      0.63793995160118     -0.79848604830532
  C   -6.70508387764154     -0.39376487790554     -0.84008442472420
  C   -3.70886728405046      0.96241194340220     -0.04809867821687
  N   -2.87439908386520      0.04201181891498     -0.57297800421894
  C   -1.89332393858023     -0.66889465844824      0.25054348744255
  C   -2.89035974799337     -0.26429056782250     -2.00516813555432
  H   -4.37084006233713      1.41854832974288     -0.80412160830482
  N   -6.25092323138816     -1.09097498894614      0.22382601046575
  C   -6.56886020133205     -0.70374825699876      1.60075864020842
  C   -5.42076358918567     -2.28518618517747      0.04882494149045
  H   -6.39035556596581     -0.83790139144947     -1.80168790645846
  H   -7.27645841434920      0.12651665233697      1.58655412282598
  H   -5.65474944057768     -0.39719382830763      2.12250797857515
  H   -7.01219414743488     -1.55791272764770      2.12674696801414
  H   -2.04449157745003     -0.40125597021813      1.29777296325894
  H   -0.87601783065923     -0.39396500847490     -0.05675356898709
  H   -2.01779736894765     -1.75126084471748      0.12297366472359
  H   -3.66149083240120      0.33262301803697     -2.49892203607397
  H   -3.10331765201647     -1.32940465285097     -2.16045030671761
  H   -1.91597674209941     -0.03319418544380     -2.45374220451346
  H   -5.23478996766730     -2.45005753741701     -1.01550366740715
  H   -5.92746584675541     -3.16397860014062      0.46654132398802
  H   -4.46330698110100     -2.15722803783712      0.56658565139220
