# Supplementary material for: Dynamic anti-correlations of water hydrogen bonds
Source: Nat Commun. 2024 Dec 1;15:10453. doi: 10.1038/s41467-024-54804-y (PMC11609289; doi:10.1038/s41467-024-54804-y)
Supplement: Supplementary file 3 — Supplementary Data 1 [file 41467_2024_54804_MOESM3_ESM.zip › DFTcoordinates/Fig3_FigS8a_Water_2DMF_BLYP_D3/water2DMF_210f.003.xyz]

27
Coordinates from ORCA-job water2DMF_210f.003 Constraints 2.1A 2.2A
  O   -6.33258239498967      2.98299090765938      1.09593296857727
  H   -5.48468432538768      2.52339819078362      1.26398609355818
  H   -6.83459822657245      2.34073223725111      0.55999931396489
  O   -3.75811997426180      1.33410445357462      1.14333881041601
  O   -7.43705985590352      0.67128031279920     -0.73998923872900
  C   -6.75114702755164     -0.36608177095350     -0.82499547746176
  C   -3.70318102491756      0.97138380233201     -0.04902489065820
  N   -2.86756748352693      0.03904947706619     -0.55086137912266
  C   -1.88186164278915     -0.64499209331751      0.28986185381807
  C   -2.88112219840155     -0.30041781368503     -1.97554994981387
  H   -4.36597126709509      1.40731523618528     -0.81629489633741
  N   -6.26095002576722     -1.08302660661775      0.20913753228454
  C   -6.52179202105055     -0.71474028904318      1.60355301949029
  C   -5.44866105974948     -2.28117739222279     -0.01719993968727
  H   -6.48061178219050     -0.79709246413600     -1.80556703342167
  H   -7.23904312643924      0.10695799626387      1.63048624701036
  H   -5.59007448477821     -0.40248075061380      2.08968028302876
  H   -6.93172282936522     -1.58047930347337      2.13716791140036
  H   -2.02304711326701     -0.33734362446669      1.32734572774114
  H   -0.86669727377844     -0.38482407386124     -0.03668877206636
  H   -2.00989468463756     -1.73116350531765      0.20440234172821
  H   -3.65680195670744      0.27930663820194     -2.48248465557728
  H   -3.08641513053644     -1.37021151589938     -2.10693133822003
  H   -1.90853017958262     -0.07240732231879     -2.42966477688528
  H   -5.32831339022057     -2.44630830210493     -1.09113158650194
  H   -5.93450549952468     -3.15711901129372      0.42950860375769
  H   -4.46043402100788     -2.15952341279191      0.44127322770698
