# Supplementary material for: Dynamic anti-correlations of water hydrogen bonds
Source: Nat Commun. 2024 Dec 1;15:10453. doi: 10.1038/s41467-024-54804-y (PMC11609289; doi:10.1038/s41467-024-54804-y)
Supplement: Supplementary file 3 — Supplementary Data 1 [file 41467_2024_54804_MOESM3_ESM.zip › DFTcoordinates/Fig3_FigS8a_Water_2DMF_BLYP_D3/water2DMF_210f.004.xyz]

27
Coordinates from ORCA-job water2DMF_210f.004 Constraints 2.1A 2.1A
  O   -6.35788047804517      2.95308297951647      1.06406386017922
  H   -5.49384194620157      2.53183396326856      1.24908007070567
  H   -6.82754626434277      2.27907475413591      0.53462811357792
  O   -3.75236924664814      1.36388335231017      1.13434508691478
  O   -7.44499551758578      0.69738059795366     -0.70109030750300
  C   -6.77367245037086     -0.34802016991188     -0.81093743938338
  C   -3.69803286884934      0.98320346629102     -0.05236385913932
  N   -2.86620423148728      0.03960484265607     -0.53946759651497
  C   -1.88311268812567     -0.63438046767324      0.31239940543783
  C   -2.87417338212668     -0.31444769467830     -1.96072681034335
  H   -4.35860170132668      1.41006472672439     -0.82666191107321
  N   -6.26417126772345     -1.07646833370263      0.20495039323667
  C   -6.48646305300936     -0.71682148778469      1.60849030716586
  C   -5.46958469860352     -2.28077407693281     -0.05078382190803
  H   -6.53592680764770     -0.77535340123307     -1.80140254899331
  H   -7.19648543226255      0.10982087724958      1.65988466682762
  H   -5.54061985218413     -0.41496372451919      2.07332867288427
  H   -6.88904655688862     -1.58390597446044      2.14536472955084
  H   -2.03285819133102     -0.32042450246538      1.34678688305669
  H   -0.86660972930804     -0.37202916929219     -0.00846778513202
  H   -2.00592720361229     -1.72153117123675      0.23296021797439
  H   -3.65243094726665      0.25534602586396     -2.47498863055014
  H   -3.07280746811956     -1.38666261016598     -2.08158563279179
  H   -1.90196949021879     -0.08509451928515     -2.41515366832322
  H   -5.38402776076906     -2.44265245212344     -1.12854200407401
  H   -5.94928273316156     -3.15384509063849      0.40777188031346
  H   -4.46674803278377     -2.16879073986614      0.37740772790454
