# Supplementary material for: Dynamic anti-correlations of water hydrogen bonds
Source: Nat Commun. 2024 Dec 1;15:10453. doi: 10.1038/s41467-024-54804-y (PMC11609289; doi:10.1038/s41467-024-54804-y)
Supplement: Supplementary file 3 — Supplementary Data 1 [file 41467_2024_54804_MOESM3_ESM.zip › DFTcoordinates/Fig3_FigS8a_Water_2DMF_BLYP_D3/water2DMF_210f.005.xyz]

27
Coordinates from ORCA-job water2DMF_210f.005 Constraints 2.1A 2.0A
  O   -6.38963511051548      2.92713896882261      1.03496339133172
  H   -5.50439050123142      2.55586717214568      1.22600125338031
  H   -6.82167367647083      2.22083368914514      0.51124075869130
  O   -3.75089625781138      1.40522669799604      1.11977393070862
  O   -7.43215922016426      0.72270736058324     -0.66473752135433
  C   -6.77884827460506     -0.33246229051191     -0.79636702163404
  C   -3.69680512239570      1.00444046841032     -0.06039523063582
  N   -2.87393084672332      0.04410112906629     -0.52955817493301
  C   -1.90039549694497     -0.62678274544086      0.33570636173242
  C   -2.87384908484741     -0.32373184526547     -1.94748022307568
  H   -4.35092341048070      1.42507196165405     -0.84345293531714
  N   -6.25627180653157     -1.07393324733848      0.20233428310171
  C   -6.44059511828812     -0.72261037414027      1.61365845283687
  C   -5.48713736788938     -2.28901182875002     -0.07996225287565
  H   -6.57151129981685     -0.75609617356189     -1.79490499710690
  H   -7.12920259352869      0.11984789023587      1.68892737946565
  H   -5.47840692361962     -0.44725105925035      2.06087458132585
  H   -6.85159870043341     -1.58552547626210      2.15086425504935
  H   -2.06554063888937     -0.31482340940264      1.36837298068816
  H   -0.87992136065125     -0.36061664433349      0.03054004187203
  H   -2.01866194556556     -1.71401942872579      0.25286779600478
  H   -3.64591431930790      0.24489050570162     -2.47234420432312
  H   -3.07696563084563     -1.39592220090468     -2.05956859029168
  H   -1.89746421900857     -0.10325778500479     -2.39744885054121
  H   -5.43053470046745     -2.44535906167362     -1.16040880800311
  H   -5.96942292395210     -3.15692045375209      0.38546135595229
  H   -4.47273344901401     -2.19467181944242      0.32433198795069
