# Supplementary material for: Dynamic anti-correlations of water hydrogen bonds
Source: Nat Commun. 2024 Dec 1;15:10453. doi: 10.1038/s41467-024-54804-y (PMC11609289; doi:10.1038/s41467-024-54804-y)
Supplement: Supplementary file 3 — Supplementary Data 1 [file 41467_2024_54804_MOESM3_ESM.zip › DFTcoordinates/Fig3_FigS8a_Water_2DMF_BLYP_D3/water2DMF_210f.006.xyz]

27
Coordinates from ORCA-job water2DMF_210f.006 Constraints 2.1A 1.9A
  O   -6.42486485948379      2.89990689768121      1.01890927292891
  H   -5.52333157988813      2.56795712578581      1.20503968302355
  H   -6.83083723144665      2.17057437689018      0.49983060150045
  O   -3.75219580182088      1.44436997201313      1.10193789161331
  O   -7.42018420437762      0.75529736659988     -0.62251565399443
  C   -6.78566391127714     -0.30857065386923     -0.78153835042708
  C   -3.69627019554196      1.02077062614911     -0.06993478638883
  N   -2.87577629075244      0.04824692019856     -0.51815848943068
  C   -1.90745498804429     -0.60927427670922      0.36300443896958
  C   -2.87292423314434     -0.34593110371400     -1.92908578346210
  H   -4.34659487171304      1.42805293893188     -0.86313224524823
  N   -6.25026999490935     -1.06805945268454      0.19547753153885
  C   -6.39483757682663     -0.73260240815551      1.61538644863801
  C   -5.50689544500112     -2.29112716232998     -0.12027051238026
  H   -6.60899875217836     -0.72298691873857     -1.78931699721117
  H   -7.05971769949622      0.12558957510382      1.71856785777559
  H   -5.41621544900514     -0.48777575014451      2.04435693719987
  H   -6.81484549600817     -1.59300049282361      2.14966598140485
  H   -2.05907740001115     -0.25725130167436      1.38470539145037
  H   -0.88523722613367     -0.37224558244862      0.04014565736789
  H   -2.04519888650509     -1.69655310855065      0.32057769867351
  H   -3.64897376514863      0.20783988481554     -2.46393567003297
  H   -3.06961716109042     -1.42127017089970     -2.02104942685950
  H   -1.89770999972465     -0.12774687064893     -2.38292947509126
  H   -5.47665411323303     -2.43260436139269     -1.20374515956338
  H   -5.99240340745157     -3.15745272917306      0.34471788593978
  H   -4.48263945978651     -2.21702334021198      0.26257927206535
