# Supplementary material for: Dynamic anti-correlations of water hydrogen bonds
Source: Nat Commun. 2024 Dec 1;15:10453. doi: 10.1038/s41467-024-54804-y (PMC11609289; doi:10.1038/s41467-024-54804-y)
Supplement: Supplementary file 3 — Supplementary Data 1 [file 41467_2024_54804_MOESM3_ESM.zip › DFTcoordinates/Fig3_FigS8a_Water_2DMF_BLYP_D3/water2DMF_210f.007.xyz]

27
Coordinates from ORCA-job water2DMF_210f.007 Constraints 2.1A 1.8A
  O   -6.45074843705634      2.87081550515416      0.98509532081026
  H   -5.54278647858996      2.56494918200265      1.18276490506848
  H   -6.83643269457815      2.12033333661393      0.47215881464595
  O   -3.74710523635520      1.47972942749329      1.09429406013877
  O   -7.40558262129620      0.78104122567445     -0.58725847978566
  C   -6.79252424989797     -0.29303912977029     -0.76766027635119
  C   -3.69079389976843      1.04167350068023     -0.07205366014878
  N   -2.87759180240843      0.05639913102751     -0.50594705266667
  C   -1.91769523823285     -0.59886077034209      0.38606582513992
  C   -2.87264006394594     -0.35325982550155     -1.91250537729803
  H   -4.33523676043753      1.44464147402648     -0.87229439861154
  N   -6.24559768141238     -1.06588312649593      0.19103592972756
  C   -6.35011845299268     -0.73861296849412      1.61659237968000
  C   -5.52850600869426     -2.29792274582039     -0.15064185339471
  H   -6.64895127434205     -0.70346335783200     -1.78189997905461
  H   -6.99627350946462      0.13057504680866      1.74283964705456
  H   -5.35704026789830     -0.51537627025783      2.02352769243308
  H   -6.77261807708749     -1.59568568426571      2.15415578790381
  H   -2.06030963969285     -0.22290237116491      1.40044422614755
  H   -0.89279579715971     -0.38582247132646      0.05511846497440
  H   -2.07344799379806     -1.68437537672878      0.36735498816290
  H   -3.64475869328751      0.19822818106728     -2.45543334379295
  H   -3.07390541578576     -1.42850738787775     -1.99305727337432
  H   -1.89520357860841     -0.14454425964924     -2.36614824228877
  H   -5.52995093766585     -2.43434694769496     -1.23516787976978
  H   -6.01355945116730     -3.15916680432712      0.32386614425019
  H   -4.49321573837578     -2.23948651299954      0.20404363039961
