# Supplementary material for: Dynamic anti-correlations of water hydrogen bonds
Source: Nat Commun. 2024 Dec 1;15:10453. doi: 10.1038/s41467-024-54804-y (PMC11609289; doi:10.1038/s41467-024-54804-y)
Supplement: Supplementary file 3 — Supplementary Data 1 [file 41467_2024_54804_MOESM3_ESM.zip › DFTcoordinates/Fig3_FigS8a_Water_2DMF_BLYP_D3/water2DMF_210f.008.xyz]

27
Coordinates from ORCA-job water2DMF_210f.008 Constraints 2.1A 1.7A
  O   -6.47579206870035      2.83402689988178      0.95768098402330
  H   -5.56311965631582      2.54889756136305      1.16255025969839
  H   -6.84456755075990      2.06984149450830      0.44020596264074
  O   -3.74345571321785      1.50349216728691      1.08540889891041
  O   -7.38828001632177      0.80558955700005     -0.55781397512607
  C   -6.79515228663475     -0.27844955959316     -0.75266544548106
  C   -3.68398584382019      1.05834444991069     -0.07791631508004
  N   -2.87732305111305      0.06289012759852     -0.50103656582152
  C   -1.92838856787467     -0.59466227110315      0.40091557781267
  C   -2.86584198943158     -0.35361186533503     -1.90552970423412
  H   -4.32038156262660      1.46216864136965     -0.88427315845909
  N   -6.24230234688740     -1.06120871691209      0.19293410751840
  C   -6.31637825643574     -0.73923268108385      1.62195896978399
  C   -5.54883595678947     -2.30204456093989     -0.16639423940183
  H   -6.67898930376055     -0.68718332460853     -1.77076178476396
  H   -6.95233996229920      0.13471598732259      1.76551670670262
  H   -5.31370619159047     -0.52613956416835      2.01032764348658
  H   -6.73515319265982     -1.59586421981133      2.16288219954633
  H   -2.07763514862134     -0.21462156833596      1.41281724708551
  H   -0.89945066419894     -0.38856624641082      0.07806023644842
  H   -2.08973101321769     -1.67935653891562      0.38445863447755
  H   -3.62972004763185      0.20143530212984     -2.45653502223138
  H   -3.07501270657786     -1.42757497907953     -1.98237068090044
  H   -1.88380194901573     -0.15475508625025     -2.35366718038584
  H   -5.57254315846022     -2.43435226247908     -1.25100772706864
  H   -6.03706260556813     -3.15768091010592      0.31466209387798
  H   -4.50643918946906     -2.25896783323882      0.16888227694115
