# Supplementary material for: Dynamic anti-correlations of water hydrogen bonds
Source: Nat Commun. 2024 Dec 1;15:10453. doi: 10.1038/s41467-024-54804-y (PMC11609289; doi:10.1038/s41467-024-54804-y)
Supplement: Supplementary file 3 — Supplementary Data 1 [file 41467_2024_54804_MOESM3_ESM.zip › DFTcoordinates/Fig3_FigS8a_Water_2DMF_BLYP_D3/water2DMF_210f.009.xyz]

27
Coordinates from ORCA-job water2DMF_210f.009 Constraints 2.1A 1.6A
  O   -6.49777065124280      2.79334791510583      0.92856403544415
  H   -5.58239829641895      2.52147955263765      1.13731203221029
  H   -6.86121428629827      2.01536745526417      0.40986126229676
  O   -3.74630053797203      1.50420159151493      1.07493835452602
  O   -7.39710677209127      0.82887412219042     -0.52022089287338
  C   -6.81278685405354     -0.25883272264234     -0.73069402758150
  C   -3.67897769164664      1.05667565084682     -0.08688377997053
  N   -2.87066904378306      0.05901577071072     -0.50201999312687
  C   -1.93001639680160     -0.59826655575201      0.40870153054081
  C   -2.84594258790668     -0.35751497623643     -1.90638725906371
  H   -4.30965333281671      1.45913287487601     -0.89852173586208
  N   -6.24803980014838     -1.04696991815613      0.20134872125107
  C   -6.30039556260681     -0.73470674248414      1.63387920847509
  C   -5.55992103494486     -2.28595051677445     -0.17597462087374
  H   -6.71819990506498     -0.66197145848272     -1.75261248859003
  H   -6.93558234149781      0.13685269297005      1.79428992525884
  H   -5.29209174312789     -0.52193175453798      2.00727432284995
  H   -6.70831603367407     -1.59675791429055      2.17427431604211
  H   -2.09728552054894     -0.22754124821943      1.42129388166957
  H   -0.89773680416306     -0.38194215509071      0.10344381945295
  H   -2.08301007987687     -1.68395350755385      0.38075365395901
  H   -3.60594614993160      0.19610020511327     -2.46411190401337
  H   -3.05256576085079     -1.43185816062661     -1.98471152638493
  H   -1.86029594675302     -0.15694229304458     -2.34580635104488
  H   -5.59520837820036     -2.40909084534910     -1.26133668993441
  H   -6.04374591964732     -3.14461072724946      0.30389841022979
  H   -4.51421256793166     -2.24507633473940      0.14873779511303
