# Supplementary material for: Dynamic anti-correlations of water hydrogen bonds
Source: Nat Commun. 2024 Dec 1;15:10453. doi: 10.1038/s41467-024-54804-y (PMC11609289; doi:10.1038/s41467-024-54804-y)
Supplement: Supplementary file 3 — Supplementary Data 1 [file 41467_2024_54804_MOESM3_ESM.zip › DFTcoordinates/Fig3_FigS8a_Water_2DMF_BLYP_D3/water2DMF_210f.010.xyz]

27
Coordinates from ORCA-job water2DMF_210f.010 Constraints 2.1A 1.5A
  O   -6.51586142563780      2.75210106633140      0.90091453861923
  H   -5.59898071762515      2.49218190079445      1.11613394957395
  H   -6.87445460279504      1.95965907019127      0.37371343845846
  O   -3.74515957623656      1.50658671771832      1.07198168998434
  O   -7.38609288567378      0.85080130749736     -0.49729788752475
  C   -6.81281474608736     -0.24351990277620     -0.71551056894243
  C   -3.67335751876351      1.06140855285850     -0.09033357863885
  N   -2.86816843494955      0.06013749226109     -0.50317991559500
  C   -1.93674466291681     -0.60442987163058      0.41170587596998
  C   -2.83693678250806     -0.35281528715694     -1.90846437169877
  H   -4.29756591000927      1.46891027387107     -0.90455372843233
  N   -6.24804285375767     -1.03671412125453      0.20968065099273
  C   -6.28811996753188     -0.72924059485739      1.64412851681156
  C   -5.56769652123519     -2.27768661909030     -0.17672081857515
  H   -6.73205829774710     -0.64304503777440     -1.73924752287162
  H   -6.92137178841349      0.14189672652596      1.81397664249163
  H   -5.27653094744396     -0.51782652659392      2.00904909882898
  H   -6.69086130797720     -1.59406443036947      2.18367359256864
  H   -2.11486148868804     -0.24249862084916      1.42568716905237
  H   -0.90115132983990     -0.38538302659448      0.11976273608590
  H   -2.08918896160475     -1.68982049033835      0.37254852208679
  H   -3.59114260011938      0.20565729199362     -2.46921359564230
  H   -3.04789939104566     -1.42602930889966     -1.99080259303868
  H   -1.84789454350081     -0.15556931627496     -2.34173054112553
  H   -5.61109736558818     -2.39724791364569     -1.26208884679740
  H   -6.05155779076792     -3.13531663195512      0.30452983353910
  H   -4.51977758153605     -2.24100269998189      0.14094771381918
