# Supplementary material for: Dynamic anti-correlations of water hydrogen bonds
Source: Nat Commun. 2024 Dec 1;15:10453. doi: 10.1038/s41467-024-54804-y (PMC11609289; doi:10.1038/s41467-024-54804-y)
Supplement: Supplementary file 3 — Supplementary Data 1 [file 41467_2024_54804_MOESM3_ESM.zip › DFTcoordinates/Fig3_FigS8a_Water_2DMF_BLYP_D3/water2DMF_220f.001.xyz]

27
Coordinates from ORCA-job water2DMF_220f.001 Constraints 2.2A 2.4A
  O   -6.32067295796713      3.05712086773448      1.16044159664595
  H   -5.50277966316766      2.55157039635018      1.33379390644291
  H   -6.84268516891592      2.46141470006707      0.59429534698035
  O   -3.71733386091836      1.27580805017013      1.17690634263044
  O   -7.38741548216417      0.61823294431970     -0.84304591305669
  C   -6.68971156251824     -0.41338291766405     -0.86051819182555
  C   -3.68794589864821      0.95164051707824     -0.02695469284795
  N   -2.87128248271016      0.02774773407834     -0.57543927112293
  C   -1.87954967192483     -0.69709616732369      0.22271306928610
  C   -2.91906405808948     -0.26917760861491     -2.00868054405897
  H   -4.35982943189700      1.41898444082413     -0.76760566310345
  N   -6.24600900336719     -1.09338606523398      0.21939230801594
  C   -6.57495670592629     -0.68135301001402      1.58641115928147
  C   -5.41709584580740     -2.29204824582299      0.07151192279937
  H   -6.36425926981069     -0.87345002903074     -1.81092852400340
  H   -7.26849998053878      0.16006670402805      1.55023238629925
  H   -5.66238594301201     -0.38186286155071      2.11491158869063
  H   -7.03907936110448     -1.51979531094036      2.11994028209627
  H   -1.99114388590320     -0.41749499640748      1.27168228022787
  H   -0.86754391194651     -0.44559687122864     -0.11994185166032
  H   -2.02948075827382     -1.77798370907357      0.10971675108094
  H   -3.69280754738267      0.33960724527473     -2.48349802075091
  H   -3.14686902132466     -1.33084451959680     -2.16695694624729
  H   -1.95115368467903     -0.04639269879520     -2.47515712253103
  H   -5.22620453352320     -2.47730829489714     -0.98869517434642
  H   -5.92751364054698     -3.16206195485120      0.50283718562592
  H   -4.46211666793193     -2.15582833887959      0.59192578945147
