# Supplementary material for: Dynamic anti-correlations of water hydrogen bonds
Source: Nat Commun. 2024 Dec 1;15:10453. doi: 10.1038/s41467-024-54804-y (PMC11609289; doi:10.1038/s41467-024-54804-y)
Supplement: Supplementary file 3 — Supplementary Data 1 [file 41467_2024_54804_MOESM3_ESM.zip › DFTcoordinates/Fig3_FigS8a_Water_2DMF_BLYP_D3/water2DMF_220f.002.xyz]

27
Coordinates from ORCA-job water2DMF_220f.002 Constraints 2.2A 2.3A
  O   -6.34045292601419      3.02685931777829      1.12524110719813
  H   -5.51601180030784      2.54092843056782      1.32191803176116
  H   -6.83757063528295      2.41056210908479      0.55725724099325
  O   -3.71628617635032      1.28484958696069      1.16942723381514
  O   -7.38448112982823      0.64484575362033     -0.81136788020286
  C   -6.69354843572140     -0.39165723049484     -0.84309410024032
  C   -3.68364750107206      0.95688263428191     -0.03314368807954
  N   -2.86828959330517      0.02829649862855     -0.57581521646547
  C   -1.88250279769091     -0.69763985260037      0.22864373498265
  C   -2.91094201950629     -0.27195953722462     -2.00852653389451
  H   -4.35097146997713      1.42435923777282     -0.77791004976690
  N   -6.24704288008534     -1.08408213358890      0.22695721433484
  C   -6.56538684142864     -0.68412632123711      1.60019146535595
  C   -5.42524616286329     -2.28564485566658      0.06241296730492
  H   -6.37879287662139     -0.84462024671322     -1.80027188737215
  H   -7.27033123453986      0.14824853097304      1.57784360787477
  H   -5.65099551657244     -0.37631506376284      2.12081064858166
  H   -7.01244219471760     -1.53222849161417      2.13276915038605
  H   -2.00084410061626     -0.41795810931750      1.27689156105235
  H   -0.86783525578691     -0.44731209879765     -0.10707384576940
  H   -2.03299071972351     -1.77829491735161      0.11440361070550
  H   -3.68121267902790      0.33770418993809     -2.48792095558396
  H   -3.14122186818765     -1.33334044695216     -2.16533073772112
  H   -1.94053640608024     -0.05292932812076     -2.47162401224995
  H   -5.23824585684683     -2.45988701759546     -1.00036083106770
  H   -5.93941700601776     -3.15757035858000      0.48535666876058
  H   -4.46814391582790     -2.16084027998853      0.58160549530695
