# Supplementary material for: Dynamic anti-correlations of water hydrogen bonds
Source: Nat Commun. 2024 Dec 1;15:10453. doi: 10.1038/s41467-024-54804-y (PMC11609289; doi:10.1038/s41467-024-54804-y)
Supplement: Supplementary file 3 — Supplementary Data 1 [file 41467_2024_54804_MOESM3_ESM.zip › DFTcoordinates/Fig3_FigS8a_Water_2DMF_BLYP_D3/water2DMF_220f.003.xyz]

27
Coordinates from ORCA-job water2DMF_220f.003 Constraints 2.2A 2.2A
  O   -6.35957535512787      3.01514159972041      1.07935066029687
  H   -5.50873331457184      2.58879889695212      1.30046349435631
  H   -6.81688708332610      2.34303323991654      0.53959589458293
  O   -3.70896770571008      1.33028666541890      1.17011600647463
  O   -7.39821057824358      0.67288304054594     -0.76909096461179
  C   -6.72677177152353     -0.37538981304769     -0.83633912261844
  C   -3.68121055584951      0.97558951872420     -0.02499700831716
  N   -2.87106752174732      0.03212482468457     -0.54952349252739
  C   -1.88240873916104     -0.67635884944967      0.26703294205777
  C   -2.91599180690268     -0.29495240529013     -1.97631567931648
  H   -4.34965225884349      1.42847899064079     -0.77776314350571
  N   -6.24979439271325     -1.08377360585693      0.20951949533657
  C   -6.51061730466368     -0.69330477037633      1.59801466713940
  C   -5.45264874179969     -2.29557062458355      0.00275679849092
  H   -6.45978915839988     -0.82447455771006     -1.80957394846492
  H   -7.21958301201697      0.13580333822433      1.61159120452364
  H   -5.57699974703397     -0.38441301968851      2.08253351056661
  H   -6.93143532044328     -1.54705828787473      2.14234915328549
  H   -1.99492126338145     -0.37120714292139      1.30869638367421
  H   -0.86913773447515     -0.43565852437000     -0.07979733318209
  H   -2.03432931806826     -1.75935956892331      0.17989526163984
  H   -3.68687072778822      0.30601843326868     -2.46556479572848
  H   -3.14655305511850     -1.35889877654652     -2.11364006278566
  H   -1.94633637636581     -0.08458954251097     -2.44503089160318
  H   -5.32789895389101     -2.47537528724159     -1.06825019443155
  H   -5.95305027175466     -3.15934546500435      0.45700897060479
  H   -4.46594793107921     -2.18129830670076      0.46625219406287
