# Supplementary material for: Dynamic anti-correlations of water hydrogen bonds
Source: Nat Commun. 2024 Dec 1;15:10453. doi: 10.1038/s41467-024-54804-y (PMC11609289; doi:10.1038/s41467-024-54804-y)
Supplement: Supplementary file 3 — Supplementary Data 1 [file 41467_2024_54804_MOESM3_ESM.zip › DFTcoordinates/Fig3_FigS8a_Water_2DMF_BLYP_D3/water2DMF_220f.004.xyz]

27
Coordinates from ORCA-job water2DMF_220f.004 Constraints 2.2A 2.1A
  O   -6.39034028331379      2.98809313498887      1.05544003487551
  H   -5.52009540569903      2.60607394421918      1.28142635109347
  H   -6.81499130402246      2.28671994728506      0.52317918176073
  O   -3.70803982945384      1.36507681280088      1.15343944232262
  O   -7.41355731164814      0.70349865931602     -0.71985306028351
  C   -6.75516756626774     -0.35119198614008     -0.81937549707192
  C   -3.67863936466368      0.98608619951678     -0.03392272347002
  N   -2.86910490934893      0.03034661491517     -0.53710055186233
  C   -1.88187770385966     -0.66033284508159      0.29635200890806
  C   -2.90545822004163     -0.31979951525748     -1.95870778891415
  H   -4.34491260125635      1.42433010657136     -0.79733128957989
  N   -6.25345595381254     -1.07553110305587      0.20312024447917
  C   -6.46952644554437     -0.70032498846960      1.60363454715885
  C   -5.47527292255782     -2.29265553284830     -0.04198048417234
  H   -6.52372244219800     -0.79106362131643     -1.80566684102985
  H   -7.16735493573865      0.13687518812634      1.64889825023964
  H   -5.51915977660977     -0.40848688618904      2.06555586453250
  H   -6.88467528837245     -1.55660172537296      2.14829126210680
  H   -1.99767229951169     -0.33371406747100      1.33112319520947
  H   -0.86780274540736     -0.42563302010480     -0.05243327886608
  H   -2.03240827602242     -1.74498355990061      0.23095530030699
  H   -3.68231742804368      0.26396659211004     -2.45925438069510
  H   -3.12299077614972     -1.38835554009042     -2.07971977824539
  H   -1.93695931509245     -0.10513740988840     -2.42810566802889
  H   -5.39273187723517     -2.46533986467768     -1.11825757126126
  H   -5.96625006256531     -3.15502672774940      0.42477636421698
  H   -4.47090495556337     -2.18975880623603      0.38480686626993
