# Supplementary material for: Dynamic anti-correlations of water hydrogen bonds
Source: Nat Commun. 2024 Dec 1;15:10453. doi: 10.1038/s41467-024-54804-y (PMC11609289; doi:10.1038/s41467-024-54804-y)
Supplement: Supplementary file 3 — Supplementary Data 1 [file 41467_2024_54804_MOESM3_ESM.zip › DFTcoordinates/Fig3_FigS8a_Water_2DMF_BLYP_D3/water2DMF_220f.005.xyz]

27
Coordinates from ORCA-job water2DMF_220f.005 Constraints 2.2A 2.0A
  O   -6.41519648592682      2.95504202199096      1.02337986407367
  H   -5.53308802396327      2.60848222061547      1.25965402130603
  H   -6.81192990006467      2.22927448704925      0.49803657156704
  O   -3.70675865674404      1.38722254123090      1.14543502349073
  O   -7.39863928248993      0.73090636562550     -0.68967765299269
  C   -6.75643925329860     -0.33303246018050     -0.80502241518241
  C   -3.67595549285796      0.99817571361044     -0.03872914433443
  N   -2.87157480317520      0.03293041577396     -0.53168064832218
  C   -1.89068631591838     -0.65747592143466      0.30954325457066
  C   -2.90179992383601     -0.32335068708289     -1.95200698380212
  H   -4.33728186301286      1.43430503955042     -0.80754579535931
  N   -6.25032677741148     -1.06976367672641      0.20537155957050
  C   -6.44301287355526     -0.70200845662401      1.61150917768658
  C   -5.48965232239798     -2.29420090726680     -0.05860773481359
  H   -6.54655826700480     -0.76931750310399     -1.79742930732721
  H   -7.13693476463340      0.13728521489926      1.67330643873855
  H   -5.48476802312549     -0.41616186080726      2.06064551108605
  H   -6.85239483845765     -1.56061323832248      2.15662827670168
  H   -2.01738273386460     -0.33514969601267      1.34439051501613
  H   -0.87352690637765     -0.41897597618930     -0.02771260858023
  H   -2.03799747934473     -1.74210305638243      0.23852259155205
  H   -3.67506945183720      0.25986456729714     -2.45874639328182
  H   -3.12083011943878     -1.39198365155834     -2.06945393205509
  H   -1.93061080699428     -0.11259098661932     -2.41769213402356
  H   -5.42683174468787     -2.46215673413841     -1.13694306649381
  H   -5.98279352504599     -3.15303827037878      0.41214511028451
  H   -4.47734936453511     -2.20443550481505      0.35196990092426
