# Supplementary material for: Dynamic anti-correlations of water hydrogen bonds
Source: Nat Commun. 2024 Dec 1;15:10453. doi: 10.1038/s41467-024-54804-y (PMC11609289; doi:10.1038/s41467-024-54804-y)
Supplement: Supplementary file 3 — Supplementary Data 1 [file 41467_2024_54804_MOESM3_ESM.zip › DFTcoordinates/Fig3_FigS8a_Water_2DMF_BLYP_D3/water2DMF_220f.006.xyz]

27
Coordinates from ORCA-job water2DMF_220f.006 Constraints 2.2A 1.9A
  O   -6.45358218366049      2.92789522267828      1.01034110557262
  H   -5.55422767367790      2.62174623150146      1.23638818720649
  H   -6.82295186892304      2.18404484412216      0.48430632416221
  O   -3.70645220786358      1.43264302908115      1.12794659082390
  O   -7.37980819206556      0.76445447562623     -0.64912837259146
  C   -6.75964142737786     -0.31023786077952     -0.79182439617484
  C   -3.67579865155121      1.01902482386076     -0.04755312003641
  N   -2.87593008840825      0.03909432175154     -0.51881316390120
  C   -1.90062114666845     -0.63815038108192      0.33941178390442
  C   -2.90513136244130     -0.34558143115583     -1.93174682282753
  H   -4.33337485872802      1.44221505362204     -0.82681692996379
  N   -6.24154053760886     -1.06636141087632      0.19682017165063
  C   -6.39025531439494     -0.71332336746573      1.61209794863039
  C   -5.51038303353841     -2.30121886564047     -0.10107453016515
  H   -6.58293340837169     -0.73840625373746     -1.79373560967944
  H   -7.05031958413422      0.15001205309822      1.70240984636759
  H   -5.41202315064287     -0.47011765081372      2.04285849772398
  H   -6.81852567925733     -1.56472765983746      2.15413234747782
  H   -2.01295112686812     -0.27437327534044      1.36202870613779
  H   -0.88255688881599     -0.43102009821731     -0.01537823609341
  H   -2.06802350178113     -1.72176503040179      0.31103251594499
  H   -3.67847855546856      0.22744711832165     -2.44996334656792
  H   -3.12497499987072     -1.41602439483524     -2.02813114215258
  H   -1.93348779947251     -0.14434261240679     -2.40088212588181
  H   -5.47674894375894     -2.45554337911545     -1.18267241570831
  H   -6.00755595175343     -3.15659642820607      0.37165991699503
  H   -4.48711186289659     -2.23365707375195      0.28557626914598
