# Supplementary material for: Dynamic anti-correlations of water hydrogen bonds
Source: Nat Commun. 2024 Dec 1;15:10453. doi: 10.1038/s41467-024-54804-y (PMC11609289; doi:10.1038/s41467-024-54804-y)
Supplement: Supplementary file 3 — Supplementary Data 1 [file 41467_2024_54804_MOESM3_ESM.zip › DFTcoordinates/Fig3_FigS8a_Water_2DMF_BLYP_D3/water2DMF_220f.007.xyz]

27
Coordinates from ORCA-job water2DMF_220f.007 Constraints 2.2A 1.8A
  O   -6.48069973697845      2.89443427062840      0.98530034542807
  H   -5.57523343472786      2.60931351525642      1.21330362519226
  H   -6.83423837977617      2.13877017578417      0.45677902218156
  O   -3.70776968620370      1.45030761058998      1.11694650859516
  O   -7.36319203911094      0.79354795087499     -0.61587431117648
  C   -6.75815105673648     -0.28844554366588     -0.77508492832934
  C   -3.67370888988497      1.02785754574963     -0.05521182571624
  N   -2.87620945734654      0.04068944921197     -0.51556018662776
  C   -1.90721858494897     -0.63390087473496      0.35179635131739
  C   -2.89950852178652     -0.35259146397542     -1.92632748626885
  H   -4.32610567081799      1.44798058197231     -0.84041766922119
  N   -6.23756440623207     -1.05823673961608      0.20030463060547
  C   -6.36461909616727     -0.71646103873332      1.62065521288183
  C   -5.52397320096285     -2.29878923253872     -0.11709768560900
  H   -6.60011482699564     -0.70925549958326     -1.78283982154438
  H   -7.01439157728599      0.15262182161800      1.72795558284034
  H   -5.37846343908142     -0.48701718349017      2.04079879005977
  H   -6.79406173151054     -1.56887225983683      2.16000514461708
  H   -2.02462248927467     -0.26431588993872      1.37176559623538
  H   -0.88658108659239     -0.43092510714362      0.00188847410053
  H   -2.07676112562977     -1.71727099930188      0.32812686990403
  H   -3.67241502662772      0.21565293105805     -2.45046562346748
  H   -3.11682462801968     -1.42403833744146     -2.01653436165073
  H   -1.92664250430003     -0.15232757408298     -2.39344822874756
  H   -5.50604106791827     -2.44461055514907     -1.20019276998229
  H   -6.02497086555889     -3.15178179697555      0.35570206781433
  H   -4.49530746952418     -2.24520575653596      0.25701667656808
