# Supplementary material for: Dynamic anti-correlations of water hydrogen bonds
Source: Nat Commun. 2024 Dec 1;15:10453. doi: 10.1038/s41467-024-54804-y (PMC11609289; doi:10.1038/s41467-024-54804-y)
Supplement: Supplementary file 3 — Supplementary Data 1 [file 41467_2024_54804_MOESM3_ESM.zip › DFTcoordinates/Fig3_FigS8a_Water_2DMF_BLYP_D3/water2DMF_220f.008.xyz]

27
Coordinates from ORCA-job water2DMF_220f.008 Constraints 2.2A 1.7A
  O   -6.50099913362715      2.85424015988504      0.95635627990042
  H   -5.59307210666796      2.58771965519571      1.19562023743852
  H   -6.83852118215378      2.08320845962303      0.42735923317483
  O   -3.70921654364180      1.45459194604510      1.11130154826384
  O   -7.34401309321044      0.82034149812910     -0.59227058608349
  C   -6.75296517380321     -0.26957198475383     -0.75995027197989
  C   -3.67022934976949      1.03258514929667     -0.06073610254109
  N   -2.87475903308087      0.04197435843297     -0.51737470655190
  C   -1.91283818747737     -0.63685805853155      0.35450900595794
  C   -2.89259991763545     -0.35060609025844     -1.92842444075420
  H   -4.31677225158394      1.45555927911471     -0.84928916941721
  N   -6.23776365097702     -1.04920320509077      0.20874116848381
  C   -6.35507624796541     -0.71452370997362      1.63195432448526
  C   -5.53226049293492     -2.29211437533096     -0.11871248865177
  H   -6.60623903098884     -0.68593268404116     -1.77074212343220
  H   -7.00652396108641      0.15197262967524      1.74934167521150
  H   -5.36626241874172     -0.48423823096939      2.04527192066409
  H   -6.77732233664505     -1.57163432888217      2.16920644112845
  H   -2.03673243148780     -0.27016893807291      1.37479243212102
  H   -0.88939357825676     -0.43446652712880      0.01245300654635
  H   -2.08384257443468     -1.71990205998418      0.32629421610667
  H   -3.65980073963290      0.22176486612960     -2.45652922410425
  H   -3.11497061811864     -1.42088947180047     -2.02031282186176
  H   -1.91636171862432     -0.15505504262210     -2.39047655539720
  H   -5.51757673460155     -2.43098282378076     -1.20269886170887
  H   -6.03668291246971     -3.14506250095470      0.35023182655963
  H   -4.50259458038276     -2.24561796935130      0.25337403644148
