# Supplementary material for: Dynamic anti-correlations of water hydrogen bonds
Source: Nat Commun. 2024 Dec 1;15:10453. doi: 10.1038/s41467-024-54804-y (PMC11609289; doi:10.1038/s41467-024-54804-y)
Supplement: Supplementary file 3 — Supplementary Data 1 [file 41467_2024_54804_MOESM3_ESM.zip › DFTcoordinates/Fig3_FigS8a_Water_2DMF_BLYP_D3/water2DMF_220f.009.xyz]

27
Coordinates from ORCA-job water2DMF_220f.009 Constraints 2.2A 1.6A
  O   -6.51863030348672      2.81299332805850      0.92378113635229
  H   -5.60922335582910      2.55920191555063      1.16969735113598
  H   -6.84864719024925      2.02899804537235      0.39132318686813
  O   -3.70619985177578      1.45700458541337      1.10917569842769
  O   -7.33798518845687      0.84312707781866     -0.56484540174680
  C   -6.75571975382490     -0.25163191415004     -0.74312917282267
  C   -3.66361788693693      1.03614155735949     -0.06304744753466
  N   -2.87075853063105      0.04232151814522     -0.51738350671572
  C   -1.91482332771934     -0.64071517781625      0.35774116720850
  C   -2.88406498939550     -0.34837892531511     -1.92901986148383
  H   -4.30488563553768      1.46279351982435     -0.85401106939064
  N   -6.23940163753664     -1.03846555986647      0.21712241278761
  C   -6.34583446933147     -0.71180497820558      1.64350309987466
  C   -5.54076918164894     -2.28240604880202     -0.12223832726316
  H   -6.62101424480558     -0.66196521973831     -1.75746092723786
  H   -6.99790290643094      0.15265331791789      1.77168221359418
  H   -5.35406616217472     -0.48171330430951      2.04966322291986
  H   -6.76132998847048     -1.57350873164209      2.17837410541996
  H   -2.04482538001772     -0.27778701008816      1.37864403376671
  H   -0.88899922531613     -0.43785865137606      0.02305065447474
  H   -2.08649379627172     -1.72347791782859      0.32413134373037
  H   -3.64728925152852      0.22710247228892     -2.45952884731995
  H   -3.10955635671873     -1.41781290023429     -2.02326825172029
  H   -1.90533786608249     -0.15543763060064     -2.38691121108098
  H   -5.53397311782403     -2.41539007456388     -1.20696698664494
  H   -6.04544202369274     -3.13545108092618      0.34598604986560
  H   -4.50859837830604     -2.24140221228620      0.24322533453517
