# Supplementary material for: Dynamic anti-correlations of water hydrogen bonds
Source: Nat Commun. 2024 Dec 1;15:10453. doi: 10.1038/s41467-024-54804-y (PMC11609289; doi:10.1038/s41467-024-54804-y)
Supplement: Supplementary file 3 — Supplementary Data 1 [file 41467_2024_54804_MOESM3_ESM.zip › DFTcoordinates/Fig3_FigS8a_Water_2DMF_BLYP_D3/water2DMF_220f.010.xyz]

27
Coordinates from ORCA-job water2DMF_220f.010 Constraints 2.2A 1.5A
  O   -6.53555315306251      2.77001319888189      0.88961772812849
  H   -5.63153307464661      2.51899158892321      1.15560323729092
  H   -6.86257349407591      1.97201886426898      0.34970757742929
  O   -3.69443574412871      1.47708532333182      1.10994125600426
  O   -7.33184897745276      0.86204425966524     -0.54345362623521
  C   -6.76306804619368     -0.24009171429763     -0.73253180685061
  C   -3.65311924533794      1.05189584334409     -0.06056882373445
  N   -2.86895607470315      0.04873999340052     -0.50989197014264
  C   -1.92095432057982     -0.63980656424241      0.36963257098071
  C   -2.88207479757309     -0.34579494102331     -1.92048242941338
  H   -4.28950661657198      1.48161672648027     -0.85396564769038
  N   -6.23685206667684     -1.03012927809440      0.21740482571229
  C   -6.31623995950088     -0.70678150416745      1.64675032841213
  C   -5.55565478137494     -2.28061127845179     -0.13549665401441
  H   -6.65264602202458     -0.64933947315531     -1.74948354838466
  H   -6.95143104002938      0.16779732261648      1.78942819319299
  H   -5.31443843634136     -0.49491545564936      2.03763236102777
  H   -6.73700270868435     -1.56433630025639      2.18407335503540
  H   -2.04620350838162     -0.26811319926072      1.38796118768881
  H   -0.89293766030805     -0.45179445632608      0.03302427627838
  H   -2.10568588172324     -1.72061473211199      0.34391929560368
  H   -3.63998245046410      0.23386458289577     -2.45412769093856
  H   -3.11548348202206     -1.41369511568948     -2.01211841458246
  H   -1.90093252480600     -0.16154241207634     -2.37678561834476
  H   -5.56784792602467     -2.41193384961847     -1.22026508371270
  H   -6.06088717317216     -3.12880737578349      0.34046259651031
  H   -4.51754083413961     -2.24863005360363      0.21330252474878
