# Supplementary material for: Dynamic anti-correlations of water hydrogen bonds
Source: Nat Commun. 2024 Dec 1;15:10453. doi: 10.1038/s41467-024-54804-y (PMC11609289; doi:10.1038/s41467-024-54804-y)
Supplement: Supplementary file 3 — Supplementary Data 1 [file 41467_2024_54804_MOESM3_ESM.zip › DFTcoordinates/Fig3_FigS8a_Water_2DMF_BLYP_D3/water2DMF_230f.001.xyz]

27
Coordinates from ORCA-job water2DMF_230f.001 Constraints 2.3A 2.4A
  O   -6.36032673150993      3.05944564081232      1.14586199784279
  H   -5.55384810698194      2.55996663339866      1.37367463289047
  H   -6.85545765417619      2.44794720788164      0.57228111090272
  O   -3.69211368095788      1.21947198898704      1.20929996663005
  O   -7.35727939171014      0.60971317557488     -0.88685239364402
  C   -6.65554440365698     -0.41936340163344     -0.87248499188128
  C   -3.66722017645114      0.93374389494742     -0.00371481142348
  N   -2.86115158305269      0.01815439880123     -0.58297303283471
  C   -1.87785951504208     -0.74335068210613      0.19069515929438
  C   -2.91029868726702     -0.22974953462027     -2.02529205089320
  H   -4.33423377596675      1.43141562970352     -0.72923640568095
  N   -6.24575647179893     -1.08869947268895      0.22697333038867
  C   -6.62043333509394     -0.66684979934505      1.57906717252714
  C   -5.40170577648630     -2.28081816439703      0.11783940901670
  H   -6.29732537740630     -0.88611580010331     -1.80780740845533
  H   -7.32188127811640      0.16619941558372      1.51376394307951
  H   -5.72718576356371     -0.35281885501381      2.13180791335794
  H   -7.09149472678216     -1.50521754448241      2.10652535453129
  H   -2.00085513366677     -0.51313576969702      1.25053619548463
  H   -0.86169934518820     -0.47768145784629     -0.12844922737341
  H   -2.02739381318881     -1.81751478314824      0.02537777872950
  H   -3.67701256828509      0.40274382235113     -2.48017424636035
  H   -3.14900266263647     -1.28294564096744     -2.21935519282886
  H   -1.93968848500591     -0.00162692973799     -2.48356310990803
  H   -5.16996608999109     -2.47116501024668     -0.93313658519932
  H   -5.92027494746209     -3.15264354737656      0.53570948619636
  H   -4.46838051855517     -2.13197541463096      0.67291600561078
