# Supplementary material for: Dynamic anti-correlations of water hydrogen bonds
Source: Nat Commun. 2024 Dec 1;15:10453. doi: 10.1038/s41467-024-54804-y (PMC11609289; doi:10.1038/s41467-024-54804-y)
Supplement: Supplementary file 3 — Supplementary Data 1 [file 41467_2024_54804_MOESM3_ESM.zip › DFTcoordinates/Fig3_FigS8a_Water_2DMF_BLYP_D3/water2DMF_230f.002.xyz]

27
Coordinates from ORCA-job water2DMF_230f.002 Constraints 2.3A 2.3A
  O   -6.38442972736722      3.05213392058045      1.11012576503437
  H   -5.55586517780541      2.60398481625871      1.36395301025741
  H   -6.83297805312683      2.39983752114446      0.54157086208018
  O   -3.68244936254853      1.27893176498117      1.20727693392963
  O   -7.35666786138187      0.64225241075132     -0.84646500069291
  C   -6.67552832358185     -0.40116990715260     -0.86769901143315
  C   -3.66586745380533      0.96111380304834      0.00215490039896
  N   -2.86693755195151      0.02722609903741     -0.55736986146651
  C   -1.88199832862605     -0.71769433492680      0.23039503464733
  C   -2.92553421330988     -0.25785020109207     -1.99246668558843
  H   -4.33515995233050      1.44232699318182     -0.73236798181327
  N   -6.23925655465779     -1.08958571197822      0.20909993155407
  C   -6.56057191625356     -0.67941794244411      1.57878425585768
  C   -5.42546875984692     -2.29804500140379      0.05560920607197
  H   -6.36229163362904     -0.86457226954651     -1.82041332077378
  H   -7.26149989464934      0.15609365483330      1.54931332204184
  H   -5.64674863385626     -0.37340531491524      2.10140955879422
  H   -7.01423312044080     -1.52203592216471      2.11441887470073
  H   -1.99283469420463     -0.45351601876561      1.28351270131317
  H   -0.86707145730891     -0.46974494277453     -0.10650822781282
  H   -2.04061231434576     -1.79535745813235      0.10032610416697
  H   -3.69104968202153      0.36727741334962     -2.45940020051744
  H   -3.17151686493763     -1.31432984976757     -2.15826375055448
  H   -1.95614647270479     -0.04753807263999     -2.46172648618223
  H   -5.23929753922098     -2.48205280942082     -1.00549174255183
  H   -5.94577451682589     -3.16272475365235      0.48569028181626
  H   -4.46759993926115     -2.17500788638933      0.57382152672209
