# Supplementary material for: Dynamic anti-correlations of water hydrogen bonds
Source: Nat Commun. 2024 Dec 1;15:10453. doi: 10.1038/s41467-024-54804-y (PMC11609289; doi:10.1038/s41467-024-54804-y)
Supplement: Supplementary file 3 — Supplementary Data 1 [file 41467_2024_54804_MOESM3_ESM.zip › DFTcoordinates/Fig3_FigS8a_Water_2DMF_BLYP_D3/water2DMF_230f.003.xyz]

27
Coordinates from ORCA-job water2DMF_230f.003 Constraints 2.3A 2.2A
  O   -6.39330261076515      3.02418857772903      1.05416173030076
  H   -5.55648404093468      2.61351820258781      1.34183622955039
  H   -6.80600438031992      2.33730694607821      0.49704568887303
  O   -3.68153848588487      1.28793138480692      1.20993067645616
  O   -7.35525430068329      0.66170019418824     -0.81850231651557
  C   -6.68351676732337     -0.38824082301590     -0.85298712122386
  C   -3.66473874602345      0.96796778536840      0.00542239416738
  N   -2.87157454398154      0.02769922326018     -0.55145899266493
  C   -1.89143271173829     -0.72161174384446      0.23821391388737
  C   -2.92350898090787     -0.25200177935924     -1.98798009339531
  H   -4.33012296630574      1.45234818766533     -0.73063045420775
  N   -6.24010176344287     -1.08481565880868      0.21487670230368
  C   -6.54315775250101     -0.68035792920580      1.59061830793790
  C   -5.43443240924481     -2.29691820049008      0.04599142462715
  H   -6.38753621869810     -0.84942586711406     -1.81206268488568
  H   -7.25035299232262      0.15022086206638      1.57495625911925
  H   -5.62393398529399     -0.36945035152106      2.10079152473663
  H   -6.98262947732578     -1.52814798705005      2.12963703728046
  H   -2.02493061821824     -0.48270280489264      1.29491762761974
  H   -0.87326143745846     -0.45427957594195     -0.07353663774211
  H   -2.03455423736694     -1.79769143445551      0.08074603171146
  H   -3.68669576251060      0.37504673813683     -2.45612828981799
  H   -3.16890850149208     -1.30781404034526     -2.15840700588477
  H   -1.95191936019587     -0.04018266117020     -2.45209648517418
  H   -5.26169265787370     -2.47694627624807     -1.01801060521659
  H   -5.95380876585155     -3.16056014433630      0.47899923750641
  H   -4.46999552533520     -2.17965082408809      0.55294590065098
