# Supplementary material for: Dynamic anti-correlations of water hydrogen bonds
Source: Nat Commun. 2024 Dec 1;15:10453. doi: 10.1038/s41467-024-54804-y (PMC11609289; doi:10.1038/s41467-024-54804-y)
Supplement: Supplementary file 3 — Supplementary Data 1 [file 41467_2024_54804_MOESM3_ESM.zip › DFTcoordinates/Fig3_FigS8a_Water_2DMF_BLYP_D3/water2DMF_230f.004.xyz]

27
Coordinates from ORCA-job water2DMF_230f.004 Constraints 2.3A 2.1A
  O   -6.43139027606369      2.99843377435798      1.04170580670633
  H   -5.56970605007788      2.63875863769194      1.32374117979401
  H   -6.80829874003286      2.28533816202567      0.48926993545417
  O   -3.67680346418264      1.33830507393185      1.19828158806558
  O   -7.35741942536226      0.69918381569108     -0.77270504248856
  C   -6.70691005889838     -0.36292662155218     -0.84432559370018
  C   -3.66139670697680      0.98799723116094      0.00233873070188
  N   -2.86997629397397      0.03264400848535     -0.53099776741317
  C   -1.88895327343631     -0.69559527904916      0.27720720363699
  C   -2.92429325834632     -0.28408889506649     -1.95967620333032
  H   -4.32662606202168      1.45420113199825     -0.74550918883708
  N   -6.23834162470360     -1.08045614305838      0.19808538050511
  C   -6.48789472721945     -0.68976867411920      1.58878985006046
  C   -5.46207571611305     -2.30493294234430     -0.01460820651646
  H   -6.45549015600147     -0.81639033379451     -1.81936145754586
  H   -7.18941549054271      0.14541847112846      1.60843870457279
  H   -5.54939947404720     -0.39003690404143      2.06952879504043
  H   -6.91341074390233     -1.54115970304450      2.13304625690708
  H   -1.99950226935378     -0.40277659762116      1.32270002315102
  H   -0.87258713681344     -0.46086704404232     -0.06500328396813
  H   -2.05182542318996     -1.77563428719648      0.17576098001533
  H   -3.68770043535687      0.33164464465235     -2.44236289020683
  H   -3.17109705947985     -1.34350712317139     -2.10354934688757
  H   -1.95318349765603     -0.08499141227708     -2.43044191175634
  H   -5.34134494662551     -2.48126625314974     -1.08650773043314
  H   -5.97675663319112     -3.16191236036869      0.43654800759913
  H   -4.47359105643083     -2.20848437722686      0.44889618087333
