# Supplementary material for: Dynamic anti-correlations of water hydrogen bonds
Source: Nat Commun. 2024 Dec 1;15:10453. doi: 10.1038/s41467-024-54804-y (PMC11609289; doi:10.1038/s41467-024-54804-y)
Supplement: Supplementary file 3 — Supplementary Data 1 [file 41467_2024_54804_MOESM3_ESM.zip › DFTcoordinates/Fig3_FigS8a_Water_2DMF_BLYP_D3/water2DMF_230f.005.xyz]

27
Coordinates from ORCA-job water2DMF_230f.005 Constraints 2.3A 2.0A
  O   -6.46538817659545      2.96562405784267      1.02670885797220
  H   -5.58891801110880      2.63622900477370      1.29940385867309
  H   -6.82379542064239      2.23906123631793      0.47548218235438
  O   -3.67572866081198      1.36518861406259      1.18039653040928
  O   -7.37137273521092      0.73525818442345     -0.72399080791314
  C   -6.73403835515237     -0.33314260271470     -0.82611916060789
  C   -3.65831065855438      0.99107865362061     -0.00809602293500
  N   -2.86464919306250      0.02622590820480     -0.52087651353651
  C   -1.88131754369288     -0.68076209459340      0.30322409079428
  C   -2.90934729752114     -0.31227449271488     -1.94494058746605
  H   -4.32344281819552      1.44093846604473     -0.76604110146266
  N   -6.24543537063872     -1.06817955211675      0.19391140138143
  C   -6.45286243458025     -0.69333215068383      1.59601089314630
  C   -5.48582809430971     -2.29628122819726     -0.05603089823695
  H   -6.51400536305518     -0.77547690844135     -1.81332973584336
  H   -7.14216485406981      0.15053686515403      1.64609635604457
  H   -5.49814745363737     -0.41213397700878      2.05547808797229
  H   -6.87437335114444     -1.54695179974569      2.13979686401817
  H   -2.00218030656345     -0.37542704869628      1.34397398871047
  H   -0.86497525222984     -0.43958355966596     -0.03484190741422
  H   -2.03171405214169     -1.76375142867470      0.21456378530031
  H   -3.68464421921646      0.28034617465888     -2.43740311949074
  H   -3.13442602249295     -1.37840520631125     -2.07326935394215
  H   -1.94145036278461     -0.10062155309450     -2.41715677786806
  H   -5.41137727167842     -2.46836561135614     -1.13293249273459
  H   -5.98711762836117     -3.15145122008352      0.41284318851637
  H   -4.47837909254761     -2.20721673100443      0.36642839415811
