# Supplementary material for: Dynamic anti-correlations of water hydrogen bonds
Source: Nat Commun. 2024 Dec 1;15:10453. doi: 10.1038/s41467-024-54804-y (PMC11609289; doi:10.1038/s41467-024-54804-y)
Supplement: Supplementary file 3 — Supplementary Data 1 [file 41467_2024_54804_MOESM3_ESM.zip › DFTcoordinates/Fig3_FigS8a_Water_2DMF_BLYP_D3/water2DMF_230f.006.xyz]

27
Coordinates from ORCA-job water2DMF_230f.006 Constraints 2.3A 1.9A
  O   -6.49767159840971      2.93698129707864      1.00378693952984
  H   -5.60631831700461      2.64508011958257      1.27026808846071
  H   -6.83407069868955      2.18905608017103      0.46153861780748
  O   -3.67897275318246      1.39423269115507      1.16673297860748
  O   -7.34882719023010      0.76678910934946     -0.68832325236565
  C   -6.73088229398311     -0.31177430014027     -0.81056540206680
  C   -3.65762120181986      1.00685774759818     -0.01730206420450
  N   -2.86847890850452      0.03033057434946     -0.51488049109297
  C   -1.89338635776832     -0.67290834527582      0.32224253780643
  C   -2.90616322148569     -0.32135389918190     -1.93600302215894
  H   -4.31536360345708      1.45301599926255     -0.78381544735477
  N   -6.23804180310144     -1.06375422339416      0.19381534728060
  C   -6.41661974287554     -0.70082510128069      1.60322785442582
  C   -5.50222999680569     -2.30126301811507     -0.08051822475984
  H   -6.53538253540869     -0.74724850072901     -1.80565557764819
  H   -7.08952920685844      0.15449420592651      1.67425148153186
  H   -5.44982061516988     -0.44153055778783      2.05008587678230
  H   -6.84427354349286     -1.55332257897887      2.14385771759367
  H   -2.01087167828104     -0.34667700028468      1.35697967760034
  H   -0.87448295168527     -0.44936262979687     -0.02023257632223
  H   -2.05622475896365     -1.75550522846492      0.25413726402520
  H   -3.67813473759414      0.26790409543492     -2.43773070495669
  H   -3.13241576928341     -1.38818428965604     -2.05585411241966
  H   -1.93548376431955     -0.11553165768157     -2.40518060478359
  H   -5.44874789482837     -2.46443784964189     -1.16003137262021
  H   -6.00896055020083     -3.15251606717192      0.38943422591267
  H   -4.48641430659622     -2.23141667232690      0.32502424538964
