# Supplementary material for: Dynamic anti-correlations of water hydrogen bonds
Source: Nat Commun. 2024 Dec 1;15:10453. doi: 10.1038/s41467-024-54804-y (PMC11609289; doi:10.1038/s41467-024-54804-y)
Supplement: Supplementary file 3 — Supplementary Data 1 [file 41467_2024_54804_MOESM3_ESM.zip › DFTcoordinates/Fig3_FigS8a_Water_2DMF_BLYP_D3/water2DMF_230f.007.xyz]

27
Coordinates from ORCA-job water2DMF_230f.007 Constraints 2.3A 1.8A
  O   -6.51973589883206      2.89861916134305      0.97657452119687
  H   -5.62606580778710      2.62539019835720      1.25413467104333
  H   -6.84197652605229      2.13344793152219      0.44148656603032
  O   -3.67605327969961      1.40957868380651      1.15793914951582
  O   -7.33653972854432      0.79667320951474     -0.65780438054550
  C   -6.73270146390469     -0.28916780439778     -0.79586200431462
  C   -3.65244334656307      1.01467332310290     -0.02338892451672
  N   -2.86573287073084      0.03151683233449     -0.51211907679700
  C   -1.89586747030392     -0.66952728328475      0.33285291567237
  C   -2.90111726470281     -0.32956968244608     -1.93090898448331
  H   -4.30597950270585      1.45822324544626     -0.79505191226978
  N   -6.23919620415785     -1.05456703737483      0.19663942951995
  C   -6.39961366122930     -0.70182990175981      1.61118233191354
  C   -5.51302409292539     -2.29385420577316     -0.09598198239354
  H   -6.55396856981595     -0.71756480665148     -1.79675310002508
  H   -7.07972148435752      0.14629843988911      1.69826036156326
  H   -5.42887237034416     -0.43564992695514      2.04529327117873
  H   -6.81032988512201     -1.56247838845811      2.15157307299640
  H   -2.00943891057039     -0.32881538110657      1.36335404402438
  H   -0.87554307365432     -0.45914471158539     -0.01373096890397
  H   -2.06773531635960     -1.75155269653821      0.27908141946830
  H   -3.66679727382762      0.26227411962433     -2.43927445576984
  H   -3.13560547893170     -1.39525183790376     -2.04479542905752
  H   -1.92721274637943     -0.13453761057618     -2.39797196088442
  H   -5.47319620780952     -2.44867491391855     -1.17725218433904
  H   -6.01865100358625     -3.14573517075765      0.37370215048253
  H   -4.49227056110244     -2.23164378545334      0.29811145969450
