# Supplementary material for: Dynamic anti-correlations of water hydrogen bonds
Source: Nat Commun. 2024 Dec 1;15:10453. doi: 10.1038/s41467-024-54804-y (PMC11609289; doi:10.1038/s41467-024-54804-y)
Supplement: Supplementary file 3 — Supplementary Data 1 [file 41467_2024_54804_MOESM3_ESM.zip › DFTcoordinates/Fig3_FigS8a_Water_2DMF_BLYP_D3/water2DMF_230f.008.xyz]

27
Coordinates from ORCA-job water2DMF_230f.008 Constraints 2.3A 1.7A
  O   -6.54265286694059      2.86132830478495      0.95012239010484
  H   -5.64633265680933      2.60522543834648      1.23438534139128
  H   -6.85107373205474      2.08375213351000      0.41278717573701
  O   -3.68175565542372      1.41230360759862      1.14850925822706
  O   -7.32225812460080      0.82448171178547     -0.62751244051096
  C   -6.72794794391674     -0.26639896859206     -0.77751953227465
  C   -3.65142426368150      1.01631472392596     -0.03216565102932
  N   -2.86416456076098      0.03075369646258     -0.51527851885207
  C   -1.90139295685703     -0.67200678851611      0.33626237427975
  C   -2.89263026325346     -0.33238659909234     -1.93374797083182
  H   -4.29907489509991      1.46077405124037     -0.80826422642456
  N   -6.23686864666487     -1.04276910390187      0.20592789056771
  C   -6.38971619767887     -0.70197222177294      1.62444381831210
  C   -5.51831213504478     -2.28367278711223     -0.10001633185035
  H   -6.55819478250818     -0.68626311882345     -1.78313117090727
  H   -7.06976449950225      0.14486084208424      1.72348182741011
  H   -5.41652328346165     -0.43891465523488      2.05492212138841
  H   -6.79619769921608     -1.56819332592878      2.15891214928822
  H   -2.02001900550581     -0.32938878901086      1.36556687025257
  H   -0.87838973531303     -0.46523957184103     -0.00464125132874
  H   -2.07625574356260     -1.75355632909235      0.28294172070903
  H   -3.65578712428633      0.25891882474835     -2.44658065599420
  H   -3.12680075177795     -1.39822645549227     -2.04700837250447
  H   -1.91644645662193     -0.13796711487720     -2.39639752860254
  H   -5.47709653373305     -2.42606973691558     -1.18285140526631
  H   -6.03018002923880     -3.13723181325709      0.35961939104058
  H   -4.49812945648503     -2.23132595502600      0.29652272766857
