# Supplementary material for: Dynamic anti-correlations of water hydrogen bonds
Source: Nat Commun. 2024 Dec 1;15:10453. doi: 10.1038/s41467-024-54804-y (PMC11609289; doi:10.1038/s41467-024-54804-y)
Supplement: Supplementary file 3 — Supplementary Data 1 [file 41467_2024_54804_MOESM3_ESM.zip › DFTcoordinates/Fig3_FigS8a_Water_2DMF_BLYP_D3/water2DMF_230f.009.xyz]

27
Coordinates from ORCA-job water2DMF_230f.009 Constraints 2.3A 1.6A
  O   -6.56252822224778      2.81900056339274      0.92224712695312
  H   -5.66372464320962      2.57862100032814      1.21116419656909
  H   -6.85852241844812      2.03147609290469      0.37493622785762
  O   -3.67823488094810      1.41947025767288      1.14635586040859
  O   -7.30165794504708      0.84793676305110     -0.60632089580795
  C   -6.71941904378172     -0.25014294701408     -0.76352691869086
  C   -3.64553144955774      1.02480029317077     -0.03461710246210
  N   -2.86383123807496      0.03394936666014     -0.51605151546404
  C   -1.90870967076195     -0.67632604728316      0.33785219264919
  C   -2.88939015733175     -0.32659187210307     -1.93530926387810
  H   -4.28671015817380      1.47536263502217     -0.81259513902006
  N   -6.23411148183630     -1.03462002799668      0.21427379054668
  C   -6.37925502137361     -0.69994198754089      1.63548309762214
  C   -5.52576728850719     -2.27979949118216     -0.09949503314659
  H   -6.55848952524616     -0.66515207878801     -1.77200028623596
  H   -7.05586325403300      0.14854748031020      1.74279620244984
  H   -5.40280806217458     -0.44206557573258      2.06161552846936
  H   -6.78503509077097     -1.56820131115528      2.16687779494317
  H   -2.02993017654029     -0.33554457219316      1.36749560214191
  H   -0.88307755184666     -0.47443925868135      0.00188490241439
  H   -2.08928530788655     -1.75674794298607      0.28105952505984
  H   -3.64742118644293      0.27003394478007     -2.44961588813456
  H   -3.12946936447667     -1.39078646011935     -2.05120674593031
  H   -1.91057890894039     -0.13706368831561     -2.39440729376173
  H   -5.48516866595136     -2.41582672888055     -1.18307319724552
  H   -6.04507715960104     -3.13142941137111      0.35512340921154
  H   -4.50579212678968     -2.23738899594981      0.29834382248127
