# Supplementary material for: Dynamic anti-correlations of water hydrogen bonds
Source: Nat Commun. 2024 Dec 1;15:10453. doi: 10.1038/s41467-024-54804-y (PMC11609289; doi:10.1038/s41467-024-54804-y)
Supplement: Supplementary file 3 — Supplementary Data 1 [file 41467_2024_54804_MOESM3_ESM.zip › DFTcoordinates/Fig3_FigS8a_Water_2DMF_BLYP_D3/water2DMF_230f.010.xyz]

27
Coordinates from ORCA-job water2DMF_230f.010 Constraints 2.3A 1.5A
  O   -6.58159133215733      2.78054966633837      0.88959467439286
  H   -5.68351839142231      2.55641367459602      1.19209958563035
  H   -6.86387027351802      1.97631218324603      0.33355508438973
  O   -3.66651901583402      1.45194536186032      1.14893174371058
  O   -7.28051926613972      0.86767221879122     -0.58694535039743
  C   -6.71841074942898     -0.24111618054166     -0.75611349172956
  C   -3.63701389465433      1.04961677796281     -0.02938334116557
  N   -2.86618642127594      0.04687435758610     -0.50393578038331
  C   -1.91893585937574     -0.66783515923722      0.35520298198797
  C   -2.89684117956020     -0.32404666173810     -1.92042797626065
  H   -4.27323269815103      1.50181323228305     -0.81063487602363
  N   -6.22634502877154     -1.03272988998851      0.21023551933616
  C   -6.33836662780917     -0.70119815773979      1.63557903436337
  C   -5.54539250398754     -2.28946012548315     -0.12004638072480
  H   -6.58578493195586     -0.65558587915331     -1.76817010392746
  H   -6.98478932865232      0.16806662849967      1.75955007173024
  H   -5.34702039120299     -0.47766001276404      2.04618698696083
  H   -6.76258443677531     -1.55941920341113      2.16885984020635
  H   -2.02477778031081     -0.30603970150353      1.37930815976594
  H   -0.89242354394085     -0.49309010768399      0.00717881138628
  H   -2.12169119069172     -1.74518727933864      0.32020583659885
  H   -3.64605275667358      0.27971572512092     -2.43945467043838
  H   -3.15248757166443     -1.38536370949374     -2.02874372751187
  H   -1.91527186258721     -0.15234773041641     -2.38056526525259
  H   -5.52826363186883     -2.42377707903251     -1.20435147779537
  H   -6.07020871388240     -3.13239205947267      0.34391891877215
  H   -4.51729061770780     -2.26460088928614      0.25765519237892
