# Supplementary material for: Dynamic anti-correlations of water hydrogen bonds
Source: Nat Commun. 2024 Dec 1;15:10453. doi: 10.1038/s41467-024-54804-y (PMC11609289; doi:10.1038/s41467-024-54804-y)
Supplement: Supplementary file 3 — Supplementary Data 1 [file 41467_2024_54804_MOESM3_ESM.zip › DFTcoordinates/Fig3_FigS8a_Water_2DMF_BLYP_D3/water2DMF_240f.001.xyz]

27
Coordinates from ORCA-job water2DMF_240f.001 Constraints 2.4A 2.4A
  O   -6.35244737596587      3.11100976708153      1.23296878845272
  H   -5.54481826503406      2.62702383708438      1.48450583253689
  H   -6.79754622898884      2.50954670289532      0.60973748556786
  O   -3.63528712534370      1.18779686553315      1.27879599505316
  O   -7.29578146468190      0.71719571133109     -0.90658687591080
  C   -6.64292166394728     -0.34353275179688     -0.92178112894244
  C   -3.62424811908582      0.91467793024861      0.06316457110905
  N   -2.84745851151910     -0.01867759065125     -0.52931800563621
  C   -1.88542637165763     -0.81800935727325      0.23238895961638
  C   -2.91086669772790     -0.25067589195510     -1.97351863693644
  H   -4.27896763154922      1.43857109006448     -0.65518935157237
  N   -6.25334021996934     -1.05514084525979      0.15860930429482
  C   -6.59858416523112     -0.64970539317364      1.52379585739145
  C   -5.47445099999435     -2.28706404514862      0.01241179100128
  H   -6.31598161862716     -0.80514157587463     -1.87074838469229
  H   -7.25609781131858      0.21987543058565      1.48445075883721
  H   -5.68795736761651     -0.39524357000038      2.07861021768367
  H   -7.10975865063388     -1.47609917673813      2.03265424213636
  H   -1.98991129644604     -0.58684714183015      1.29399186229420
  H   -0.86326460728299     -0.58844499098186     -0.09572654769348
  H   -2.07490212106954     -1.88568111193842      0.06565483844708
  H   -3.65651169144202      0.41331737010681     -2.41830064112425
  H   -3.18789222410688     -1.29268670415963     -2.17736856174273
  H   -1.93453889021663     -0.05289433792536     -2.43369957504605
  H   -5.26492642864652     -2.46524684301814     -1.04549324678906
  H   -6.03367097792934     -3.13977553999281      0.41725153531528
  H   -4.52783147396772     -2.20101783721299      0.55802891634870
