# Supplementary material for: Dynamic anti-correlations of water hydrogen bonds
Source: Nat Commun. 2024 Dec 1;15:10453. doi: 10.1038/s41467-024-54804-y (PMC11609289; doi:10.1038/s41467-024-54804-y)
Supplement: Supplementary file 3 — Supplementary Data 1 [file 41467_2024_54804_MOESM3_ESM.zip › DFTcoordinates/Fig3_FigS8a_Water_2DMF_BLYP_D3/water2DMF_240f.002.xyz]

27
Coordinates from ORCA-job water2DMF_240f.002 Constraints 2.4A 2.3A
  O   -6.35000986935360      3.09174791571873      1.16788029058318
  H   -5.54045710522303      2.64287734329995      1.47247474820924
  H   -6.75099528762001      2.45161960909723      0.55179489123407
  O   -3.63209213629567      1.19936117730048      1.28699117541018
  O   -7.27004767514748      0.73343917922521     -0.88641260800611
  C   -6.63145431004702     -0.33659714500888     -0.90865935426292
  C   -3.62444487986852      0.92858696056927      0.07090926531026
  N   -2.85647005915096     -0.01005416211299     -0.52470570914432
  C   -1.90033112466389     -0.81892629852243      0.23441170806585
  C   -2.91925019152702     -0.23442665770679     -1.97018133267452
  H   -4.27661724783181      1.45899229460529     -0.64512178836016
  N   -6.25026550131115     -1.05928500855053      0.16641414659493
  C   -6.58792106166242     -0.65751184015238      1.53473327026031
  C   -5.48285324546663     -2.29747073557226      0.01141794321525
  H   -6.31325974132035     -0.79671234075791     -1.86103310337805
  H   -7.24843776679243      0.20999673168918      1.50152736967327
  H   -5.67485407921022     -0.40138568218026      2.08471138985748
  H   -7.09312490630591     -1.48687459640941      2.04440790208733
  H   -2.01739951451329     -0.60566404561045      1.29852423706866
  H   -0.87486096407800     -0.58179764924001     -0.07791529824703
  H   -2.08533707259725     -1.88392395531715      0.04767021205613
  H   -3.65728019937078      0.43885913757014     -2.41392632670777
  H   -3.20614712045582     -1.27257357022324     -2.17977482029148
  H   -1.94015743365428     -0.04393045754911     -2.42748703195027
  H   -5.27997893926139     -2.47313679255280     -1.04819212179641
  H   -6.04792583773066     -3.14662391682402      0.41540824365215
  H   -4.53341672954042     -2.22145549478490      0.55342270154075
