# Supplementary material for: Dynamic anti-correlations of water hydrogen bonds
Source: Nat Commun. 2024 Dec 1;15:10453. doi: 10.1038/s41467-024-54804-y (PMC11609289; doi:10.1038/s41467-024-54804-y)
Supplement: Supplementary file 3 — Supplementary Data 1 [file 41467_2024_54804_MOESM3_ESM.zip › DFTcoordinates/Fig3_FigS8a_Water_2DMF_BLYP_D3/water2DMF_240f.003.xyz]

27
Coordinates from ORCA-job water2DMF_240f.003 Constraints 2.4A 2.2A
  O   -6.37062293140525      3.06450655443017      1.12962764179837
  H   -5.54679107160611      2.65753544704438      1.45380172190172
  H   -6.73960290353938      2.38995814798612      0.52852010089889
  O   -3.62852470611650      1.22548617235134      1.28207760886762
  O   -7.26248235000056      0.76038777440785     -0.85390445669226
  C   -6.63811172074689     -0.31814436057238     -0.89638642054518
  C   -3.62128576695249      0.94262986150571      0.06883182220217
  N   -2.85854312490380     -0.00653324905773     -0.51674038145349
  C   -1.90733419287527     -0.81279699886127      0.25130497548959
  C   -2.91921604638588     -0.24239098893326     -1.96050116731975
  H   -4.26984245637520      1.46976799680568     -0.65291002927329
  N   -6.24718946394217     -1.05377666126485      0.16566427663079
  C   -6.56059447825495     -0.66255093663020      1.54304574213837
  C   -5.49612396084350     -2.29886066639220     -0.01260210103196
  H   -6.34438269308811     -0.77377209146243     -1.85860617335872
  H   -7.22750623751908      0.20052299416908      1.52912466134327
  H   -5.63931527213669     -0.40419444208542      2.07808145128121
  H   -7.05058619832339     -1.49912445128520      2.05548347270807
  H   -2.02734858434567     -0.59161737133593      1.31348633996606
  H   -0.87998055878791     -0.58099914460425     -0.05901286097950
  H   -2.09481145990724     -1.87849222193464      0.07138633787590
  H   -3.65286464094515      0.43107817710033     -2.41122351983694
  H   -3.21082228082583     -1.28074933041810     -2.16270151741288
  H   -1.93820845349778     -0.06036548196835     -2.41718613575739
  H   -5.31085004896677     -2.46629433583880     -1.07663463315070
  H   -6.06469864525155     -3.14530021141723      0.39198346883246
  H   -4.53774975245681     -2.23878018173849      0.51527977487757
