# Supplementary material for: Dynamic anti-correlations of water hydrogen bonds
Source: Nat Commun. 2024 Dec 1;15:10453. doi: 10.1038/s41467-024-54804-y (PMC11609289; doi:10.1038/s41467-024-54804-y)
Supplement: Supplementary file 3 — Supplementary Data 1 [file 41467_2024_54804_MOESM3_ESM.zip › DFTcoordinates/Fig3_FigS8a_Water_2DMF_BLYP_D3/water2DMF_240f.004.xyz]

27
Coordinates from ORCA-job water2DMF_240f.004 Constraints 2.4A 2.1A
  O   -6.40384389824709      3.03409233496387      1.10375647775688
  H   -5.56441999216346      2.66210440837232      1.42952844085978
  H   -6.74919597356206      2.33867673079136      0.50980199493463
  O   -3.62555267047293      1.25658672394308      1.27042573407611
  O   -7.28644233547557      0.79137175292591     -0.80443306220723
  C   -6.67175388716563     -0.29167507826944     -0.88026393469056
  C   -3.61546374742987      0.95252009505525      0.06247992463770
  N   -2.85402264232974     -0.00931527086442     -0.50385484615814
  C   -1.90519315343552     -0.80203005517751      0.28131237442014
  C   -2.90860699615222     -0.26845643088561     -1.94385059452479
  H   -4.25973879697259      1.46915627429291     -0.67078601887365
  N   -6.25224162094854     -1.04290522154802      0.15912237158073
  C   -6.51981726541120     -0.66816293938528      1.55088264006407
  C   -5.51394455138555     -2.28960446815519     -0.05871696908123
  H   -6.41450035008734     -0.73716882864402     -1.85733748688227
  H   -7.18946783101658      0.19261711962444      1.57012456705846
  H   -5.58220148307467     -0.41236243547243      2.05800513288449
  H   -6.98947904913045     -1.51246230151240      2.06936477861976
  H   -2.02723977751621     -0.56047023532261      1.33876934609902
  H   -0.87698832335233     -0.57660958762379     -0.03099835718235
  H   -2.09292628990309     -1.87081741992642      0.12128685561616
  H   -3.64023502850480      0.39780121738899     -2.40846707067705
  H   -3.19964785787013     -1.30983088835380     -2.13075974573535
  H   -1.92561789920553     -0.09376904145880     -2.39920957010328
  H   -5.36891906774423     -2.44753409309944     -1.13048863599695
  H   -6.07113797317168     -3.13692748690936      0.35925048683869
  H   -4.53679153827093     -2.23769487474964      0.43434516666619
