# Supplementary material for: Dynamic anti-correlations of water hydrogen bonds
Source: Nat Commun. 2024 Dec 1;15:10453. doi: 10.1038/s41467-024-54804-y (PMC11609289; doi:10.1038/s41467-024-54804-y)
Supplement: Supplementary file 3 — Supplementary Data 1 [file 41467_2024_54804_MOESM3_ESM.zip › DFTcoordinates/Fig3_FigS8a_Water_2DMF_BLYP_D3/water2DMF_240f.005.xyz]

27
Coordinates from ORCA-job water2DMF_240f.005 Constraints 2.4A 2.0A
  O   -6.42849709842307      3.00386968389347      1.07225047026677
  H   -5.57653521192437      2.66241741320928      1.39863036545670
  H   -6.76368166813743      2.28232923812237      0.50024425757999
  O   -3.61605366205804      1.28508393640802      1.25911374648101
  O   -7.29278897942971      0.82398562502476     -0.76200745076004
  C   -6.69046789096072     -0.26476158624182     -0.86384762336026
  C   -3.60828183417683      0.96102284400699      0.05637438060479
  N   -2.85116333548702     -0.01298729095364     -0.49454142858146
  C   -1.90277273656746     -0.79402263078866      0.30289558812128
  C   -2.90110318090970     -0.28950092976298     -1.93156890337221
  H   -4.25213810291135      1.46783594780111     -0.68411128253265
  N   -6.25722902276184     -1.03232401342260      0.15692723480578
  C   -6.49159309284295     -0.67276648670510      1.55890575546585
  C   -5.53179620990226     -2.28103905580440     -0.09194707536751
  H   -6.45863337415484     -0.69925910766115     -1.85168901282402
  H   -7.16345052183742      0.18525423263663      1.60440814398578
  H   -5.54292945789587     -0.41869762704865      2.04604928772154
  H   -6.94520239633388     -1.52455189224219      2.07904305175886
  H   -2.03540497279298     -0.54775021433612      1.35802314326473
  H   -0.87338747420653     -0.56279883745224     -0.00152450222340
  H   -2.08163738822442     -1.86478980503825      0.14655966883168
  H   -3.64184849058729      0.36100280481454     -2.40395668550149
  H   -3.17776205473438     -1.33681372019302     -2.10574197312498
  H   -1.92034286707432     -0.10699883790767     -2.38898551392985
  H   -5.42013907576436     -2.43176832462956     -1.16880188722101
  H   -6.08069171975594     -3.12809120424840      0.33692084002188
  H   -4.53985818014500     -2.23675016148073      0.37166740443223
