# Supplementary material for: Dynamic anti-correlations of water hydrogen bonds
Source: Nat Commun. 2024 Dec 1;15:10453. doi: 10.1038/s41467-024-54804-y (PMC11609289; doi:10.1038/s41467-024-54804-y)
Supplement: Supplementary file 3 — Supplementary Data 1 [file 41467_2024_54804_MOESM3_ESM.zip › DFTcoordinates/Fig3_FigS8a_Water_2DMF_BLYP_D3/water2DMF_240f.006.xyz]

27
Coordinates from ORCA-job water2DMF_240f.006 Constraints 2.4A 1.9A
  O   -6.46235765257980      2.96923808248323      1.05334676665816
  H   -5.59580682685566      2.65803264219326      1.37091221719274
  H   -6.77986017603406      2.23379641824576      0.48336826493453
  O   -3.61780194465316      1.30459629166380      1.24558692243877
  O   -7.28160547389447      0.85538713421369     -0.72420759870383
  C   -6.69443179536702     -0.24046027949184     -0.84579693512892
  C   -3.60474644396612      0.96941942655406      0.04609110455514
  N   -2.84811265858223     -0.01225859420505     -0.49193405566893
  C   -1.90581722415777     -0.78815975396986      0.31755797090111
  C   -2.89041389191913     -0.30062962189456     -1.92687884908051
  H   -4.24336565813988      1.47111198611473     -0.70239211672261
  N   -6.25620070775987     -1.02327409859747      0.16003265177204
  C   -6.46651465135688     -0.67711889945574      1.56937592979730
  C   -5.54802255431877     -2.27706662150012     -0.11284531039499
  H   -6.48346461123299     -0.66664391578860     -1.84167980767514
  H   -7.13104765380134      0.18518521147706      1.63500797570563
  H   -5.50859098508551     -0.43500627276896      2.04430994593635
  H   -6.91792349982290     -1.53161853491449      2.08674280603921
  H   -2.04050986555696     -0.52868938585622      1.36921584776042
  H   -0.87436167455120     -0.56542141012855      0.01371818875997
  H   -2.08910060834871     -1.85989194109906      0.17356348089769
  H   -3.63053928384559      0.34413706809427     -2.40803372596483
  H   -3.16367572745254     -1.34999653774383     -2.09386766806929
  H   -1.90785935638741     -0.11962350895221     -2.38112179590823
  H   -5.45522727425159     -2.41800238231244     -1.19278692933271
  H   -6.09937064834744     -3.12222612849776      0.31641604620638
  H   -4.54866115173099     -2.24768637386318      0.33558867309455
