# Supplementary material for: Dynamic anti-correlations of water hydrogen bonds
Source: Nat Commun. 2024 Dec 1;15:10453. doi: 10.1038/s41467-024-54804-y (PMC11609289; doi:10.1038/s41467-024-54804-y)
Supplement: Supplementary file 3 — Supplementary Data 1 [file 41467_2024_54804_MOESM3_ESM.zip › DFTcoordinates/Fig3_FigS8a_Water_2DMF_BLYP_D3/water2DMF_240f.007.xyz]

27
Coordinates from ORCA-job water2DMF_240f.007 Constraints 2.4A 1.8A
  O   -6.49786294999529      2.93078994048518      1.03947020875945
  H   -5.61689594427892      2.65210044756045      1.34678251567475
  H   -6.79318280225756      2.18434986373915      0.46386138271490
  O   -3.61419809748486      1.33432341075994      1.23424257797298
  O   -7.25690243056293      0.88659532841934     -0.69406662498636
  C   -6.69132941050327     -0.21953864222312     -0.83299725021358
  C   -3.59993423494211      0.98523365317737      0.03884856395028
  N   -2.84980530581100     -0.00875936812976     -0.48564105797316
  C   -1.91414204707810     -0.78125182084012      0.33487351023663
  C   -2.88861194461010     -0.31093685542653     -1.91787832988153
  H   -4.23260159806420      1.48296230526705     -0.71726176268044
  N   -6.25165753036274     -1.01716289205652      0.15914928671554
  C   -6.43335967135420     -0.68037311356925      1.57495943568810
  C   -5.56506313503519     -2.27835129265653     -0.13528012958071
  H   -6.50510384590262     -0.64057608443517     -1.83561084004930
  H   -7.08621759352856      0.18893615177852      1.66049986420436
  H   -5.46444919182288     -0.45372756921372      2.03497995163793
  H   -6.88533458368600     -1.53453099841038      2.09219936254075
  H   -2.04761695742491     -0.50670106959037      1.38280749919056
  H   -0.88083638427651     -0.57017731221904      0.02888705935396
  H   -2.10530467895176     -1.85336006501930      0.20495479357927
  H   -3.62518558484792      0.33166639413917     -2.40737737116941
  H   -3.16497189702750     -1.36085880956086     -2.07585722964205
  H   -1.90415203586782     -0.13760171580033     -2.37109457332312
  H   -5.49438942568139     -2.41300872244237     -1.21765122203076
  H   -6.11918474049780     -3.11876089130412      0.29929754204767
  H   -4.55709597814382     -2.26415027242876      0.29419283726330
