# Supplementary material for: Dynamic anti-correlations of water hydrogen bonds
Source: Nat Commun. 2024 Dec 1;15:10453. doi: 10.1038/s41467-024-54804-y (PMC11609289; doi:10.1038/s41467-024-54804-y)
Supplement: Supplementary file 3 — Supplementary Data 1 [file 41467_2024_54804_MOESM3_ESM.zip › DFTcoordinates/Fig3_FigS8a_Water_2DMF_BLYP_D3/water2DMF_240f.008.xyz]

27
Coordinates from ORCA-job water2DMF_240f.008 Constraints 2.4A 1.7A
  O   -6.52257224352727      2.89125524377039      1.01618255346386
  H   -5.63656769736195      2.63322859436170      1.32624949889323
  H   -6.80156917992423      2.13383460597322      0.43545907840338
  O   -3.61453651111914      1.34443826599035      1.22422188693627
  O   -7.23510974815205      0.91372207166976     -0.66607076268130
  C   -6.68293919295081     -0.19907084807656     -0.81596011683225
  C   -3.59680798871375      0.99212868556150      0.02998477989942
  N   -2.85019696377129     -0.00793972963842     -0.48818809975426
  C   -1.92310642434882     -0.78299668495726      0.33954477892443
  C   -2.88199637226417     -0.31230959965772     -1.92009433164410
  H   -4.22304529835870      1.49165575851523     -0.73032330353209
  N   -6.24900512700145     -1.00823239453732      0.16761739281311
  C   -6.42053963453963     -0.68069006776339      1.58716609556617
  C   -5.57291994378489     -2.27236928027989     -0.13953065105347
  H   -6.50673710239139     -0.61293143204242     -1.82287385437621
  H   -7.07296220832452      0.18771192433503      1.68402001699540
  H   -5.44810555514798     -0.45677281036175      2.04102399670795
  H   -6.86767948184947     -1.53914125891975      2.10117354421451
  H   -2.06508545196448     -0.50839868241818      1.38642522915869
  H   -0.88660630760013     -0.57425754012412      0.04267128448531
  H   -2.11563437147701     -1.85455845074751      0.20727555858291
  H   -3.61419053417622      0.33139911763847     -2.41475528930102
  H   -3.16020414403322     -1.36177963204099     -2.07799320735664
  H   -1.89469909915984     -0.14225069927457     -2.36845906260767
  H   -5.50494205844443     -2.39759347189273     -1.22312900007946
  H   -6.13310812061865     -3.11186115160227      0.28876114870374
  H   -4.56452323899451     -2.26909053348078      0.28889083547007
