# Supplementary material for: Dynamic anti-correlations of water hydrogen bonds
Source: Nat Commun. 2024 Dec 1;15:10453. doi: 10.1038/s41467-024-54804-y (PMC11609289; doi:10.1038/s41467-024-54804-y)
Supplement: Supplementary file 3 — Supplementary Data 1 [file 41467_2024_54804_MOESM3_ESM.zip › DFTcoordinates/Fig3_FigS8a_Water_2DMF_BLYP_D3/water2DMF_240f.009.xyz]

27
Coordinates from ORCA-job water2DMF_240f.009 Constraints 2.4A 1.6A
  O   -6.53539506244398      2.85321543973523      0.97405970443675
  H   -5.65053340669819      2.60779809172989      1.29652472725976
  H   -6.80425633224308      2.08186768973086      0.39049339388318
  O   -3.61626558912565      1.33616405748477      1.22795987543413
  O   -7.21600010155417      0.93370980309790     -0.64497776817106
  C   -6.67315913282454     -0.18475492926347     -0.79936668054927
  C   -3.59401267313044      0.99303362404968      0.03116031004111
  N   -2.84981869110265     -0.00659028869495     -0.49124588054723
  C   -1.93005597061355     -0.79216266055835      0.33468059080965
  C   -2.87665957538777     -0.29963362173158     -1.92573437663599
  H   -4.21457244003546      1.50115393161281     -0.72811608034620
  N   -6.24726536887098     -0.99974632738905      0.18086213489575
  C   -6.41789038677138     -0.67678008734574      1.60199801985634
  C   -5.57681610379562     -2.26620035514355     -0.13059080312246
  H   -6.50130601108045     -0.59426734095839     -1.80828965564277
  H   -7.07132680840599      0.19040368236204      1.70266662767489
  H   -5.44506662340111     -0.45258212445482      2.05468990354272
  H   -6.86258620273358     -1.53825667114932      2.11271180534009
  H   -2.08625160325984     -0.53636908678466      1.38439307795380
  H   -0.89050731590357     -0.57482200536333      0.05490038837926
  H   -2.11703122983624     -1.86179748010441      0.18109421502320
  H   -3.60181632942716      0.35336490219543     -2.41858859213429
  H   -3.16194795140621     -1.34578573480215     -2.09285461448857
  H   -1.88593983441786     -0.13335977775464     -2.36780527315458
  H   -5.50780628394136     -2.38728816946488     -1.21445481583701
  H   -6.14193741968708     -3.10420575129968      0.29377794052864
  H   -4.56916555190209     -2.26897880973571      0.29934182557014
