# Supplementary material for: Dynamic anti-correlations of water hydrogen bonds
Source: Nat Commun. 2024 Dec 1;15:10453. doi: 10.1038/s41467-024-54804-y (PMC11609289; doi:10.1038/s41467-024-54804-y)
Supplement: Supplementary file 3 — Supplementary Data 1 [file 41467_2024_54804_MOESM3_ESM.zip › DFTcoordinates/Fig3_FigS8a_Water_2DMF_BLYP_D3/water2DMF_240f.010.xyz]

27
Coordinates from ORCA-job water2DMF_240f.010 Constraints 2.4A 1.5A
  O   -6.55128314433056      2.81814354688244      0.93952536324170
  H   -5.66679392267112      2.58390056062588      1.27003643475648
  H   -6.81696206165081      2.03032363494783      0.35206104320114
  O   -3.61405396457875      1.34113941496068      1.22757240775098
  O   -7.21142248616833      0.95520483861017     -0.61671164490939
  C   -6.67716124043669     -0.16775222795828     -0.78355951199851
  C   -3.58929576318149      0.99697875609658      0.03126207585183
  N   -2.84680186418001     -0.00554003050450     -0.48821076827710
  C   -1.93118076022780     -0.79240284042648      0.34111300777945
  C   -2.87108802290509     -0.30006906217251     -1.92244078795999
  H   -4.20609161484088      1.50626841289225     -0.73039315876638
  N   -6.24683710749041     -0.98952356324822      0.18662514478237
  C   -6.40170757492326     -0.67561439443538      1.61198356009352
  C   -5.58733410974180     -2.25851755108266     -0.13965165785505
  H   -6.51903210887999     -0.56957179556931     -1.79695913171932
  H   -7.04581600341866      0.19678205675651      1.72617537741370
  H   -5.42239004328710     -0.46421368694354      2.05654459798785
  H   -6.84908775341435     -1.53754044327119      2.11943173856789
  H   -2.09028997775165     -0.53558077393375      1.39014576709713
  H   -0.89024023294702     -0.57734774627475      0.06470102094947
  H   -2.11986899703728     -1.86170729997581      0.18743060873200
  H   -3.59664376041561      0.35129274814031     -2.41691969159840
  H   -3.15483079229203     -1.34677671020937     -2.08843052846152
  H   -1.88001055946849     -0.13322731124260     -2.36359417915869
  H   -5.52874083970661     -2.37287798755800     -1.22482763834289
  H   -6.15426917896477     -3.09502416816868      0.28490614316157
  H   -4.57615611508952     -2.26961637693765      0.28147440768014
