# Supplementary material for: Dynamic anti-correlations of water hydrogen bonds
Source: Nat Commun. 2024 Dec 1;15:10453. doi: 10.1038/s41467-024-54804-y (PMC11609289; doi:10.1038/s41467-024-54804-y)
Supplement: Supplementary file 3 — Supplementary Data 1 [file 41467_2024_54804_MOESM3_ESM.zip › DFTcoordinates/FigureS11_urea_4DMSO_BLYP_D3/urea4DMSOsc_150.001.xyz]

48
Coordinates from ORCA-job urea4DMSOsc_150 Constraints 1.5A 2.4A
  C   -7.20690021539428     -1.87377888837032     -0.14488833040919
  O   -6.82216647350584     -1.03168661162523      0.70494032095836
  N   -8.20421617258101     -1.57243374176248     -1.05852067714185
  N   -6.61580126564578     -3.10291810130778     -0.27225610920297
  H   -6.08392496125629     -3.49801426629040      0.56717891365397
  H   -7.10697687001464     -3.80698590189640     -0.81687144476439
  H   -8.81144369740632     -0.79566609865675     -0.79208839498754
  H   -8.71458771545087     -2.35782728976898     -1.47460834250301
  O   -5.41132662421658     -4.18790940058770      1.71681197981880
  O   -7.28051191432734     -6.20070380940877     -0.81685055630643
  O   -9.88367817616403     -3.79773331942747     -2.07833170807990
  O   -10.62588943421622      0.15322224119483     -0.42019266621722
  S   -11.56889347302248     -1.03544400843733     -0.21138975688906
  S   -6.34673686273597     -6.71060029404076     -1.91706530659059
  S   -6.42689706561523     -4.98555123462839      2.56099565249939
  S   -10.78826868557021     -4.50255096490679     -1.05816793947581
  C   -9.89316735026281     -4.51565126347374      0.53825495477442
  H   -10.48779618537248     -5.10075748373454      1.24766657463618
  H   -9.82234619667785     -3.47700780466097      0.86882719500667
  H   -8.90455069789313     -4.95476570671125      0.38581634434058
  C   -10.64524359297269     -6.29223965248131     -1.41093817113243
  H   -11.08101605702499     -6.45146866527462     -2.40124613319654
  H   -11.21873338194186     -6.83607743665967     -0.65266331025407
  H   -9.58613593262159     -6.56673679693389     -1.38700589346445
  C   -12.46005031468687     -1.27682781935640     -1.78985930163917
  H   -13.23900337533714     -2.03007553394185     -1.63406148408910
  H   -11.72315381005982     -1.64058469014096     -2.51033938960803
  H   -12.88762483253094     -0.31915650267456     -2.10307982694200
  C   -12.98392536356623     -0.40457382228946      0.76085626401262
  H   -12.59548891572565     -0.14513869287585      1.74955971562839
  H   -13.72905836426788     -1.20271697099064      0.84282055588882
  H   -13.39733100149851      0.47515819584308      0.25735141719232
  C   -5.86751446108873     -4.81575373179705      4.28822649340902
  H   -6.49909900744113     -5.45262654195848      4.91611323361956
  H   -5.99842527770596     -3.76468181733763      4.55935443475567
  H   -4.81591216155314     -5.11227376049293      4.35137357990852
  C   -6.00985669461220     -6.74325555661201      2.32258049441793
  H   -6.26666604811801     -6.97420889996209      1.28541957478790
  H   -6.62069157560205     -7.33439289919946      3.01292508788967
  H   -4.94180264462640     -6.88258151931999      2.51660156016303
  C   -6.76316991210802     -5.76794206750501     -3.43015227630368
  H   -6.04591695551707     -6.03970052653554     -4.21158960046452
  H   -6.72060583417938     -4.69756062095854     -3.20687188000620
  H   -7.77432467722109     -6.06609463748472     -3.71922313629391
  C   -4.71108269149307     -5.94578866766187     -1.61335289976224
  H   -4.33669381400802     -6.36482548872372     -0.67579809106906
  H   -4.83343920260999     -4.86152316846890     -1.53434328008026
  H   -4.04964406255024     -6.21473775970375     -2.44340844048799
