# Supplementary material for: Dynamic anti-correlations of water hydrogen bonds
Source: Nat Commun. 2024 Dec 1;15:10453. doi: 10.1038/s41467-024-54804-y (PMC11609289; doi:10.1038/s41467-024-54804-y)
Supplement: Supplementary file 3 — Supplementary Data 1 [file 41467_2024_54804_MOESM3_ESM.zip › DFTcoordinates/FigureS11_urea_4DMSO_BLYP_D3/urea4DMSOsc_150.002.xyz]

48
Coordinates from ORCA-job urea4DMSOsc_150 Constraints 1.5A 2.3A
  C   -7.20897580626003     -1.89179904088920     -0.15624845033846
  O   -6.82675144645707     -1.02785157259283      0.67306484885005
  N   -8.20455252242911     -1.61250094355332     -1.07869207617566
  N   -6.61652033362649     -3.12239678804621     -0.25137455850168
  H   -6.07851333799827     -3.49325156795393      0.59485664419433
  H   -7.10252777381179     -3.84684433230019     -0.77506326459039
  H   -8.81160065616745     -0.82887361496209     -0.83265481379691
  H   -8.71448701906608     -2.40493337472721     -1.48131704001564
  O   -5.40527972920044     -4.16600386004901      1.75423615532406
  O   -7.29106611795363     -6.13803490468555     -0.84505838164209
  O   -9.91537176551769     -3.83182423462962     -2.06459719206022
  O   -10.61707598848020      0.13677946506277     -0.46646994793843
  S   -11.56860676938120     -1.04126545177732     -0.23737558801903
  S   -6.36273208316978     -6.65789920800274     -1.94596556317860
  S   -6.41935937555316     -4.97571301104308      2.58871832366178
  S   -10.81127779034046     -4.52481572179071     -1.02910790636921
  C   -9.90797858901888     -4.51012046479141      0.56290686493043
  H   -10.49755368489186     -5.08490117349240      1.28485532523169
  H   -9.83768274599997     -3.46608441905740      0.87602420001070
  H   -8.91916720556607     -4.94918566405412      0.41258560177546
  C   -10.66247904005668     -6.31954821360171     -1.35484725572698
  H   -11.10795867683606     -6.49721847279404     -2.33765716643278
  H   -11.22442833815428     -6.85427099779206     -0.58162217920170
  H   -9.60136236909831     -6.58679932938059     -1.33869792429214
  C   -12.46809165985411     -1.29705084731984     -1.80873455462929
  H   -13.25159716871187     -2.04276651700140     -1.64018150849955
  H   -11.73644774364286     -1.67534386845971     -2.52705509237000
  H   -12.89026246633223     -0.34058939318739     -2.13279432284035
  C   -12.97419149731037     -0.38564580581050      0.73206056874500
  H   -12.57915225768484     -0.11566016619965      1.71532105040510
  H   -13.72532832053155     -1.17649428348832      0.82845271558139
  H   -13.38286164512211      0.49036756520773      0.21831729185726
  C   -5.83792602562999     -4.85964841026169      4.31312579137593
  H   -6.46828692388445     -5.50800804051800      4.93039160918291
  H   -5.95530524052953     -3.81541604333813      4.61524794282318
  H   -4.78859753208926     -5.16775316908459      4.35509742671793
  C   -6.02475479605027     -6.73078232502960      2.29703468000104
  H   -6.29246308925919     -6.92940318806067      1.25582645384618
  H   -6.63684577725721     -7.33441060792897      2.97532509235330
  H   -4.95679573948552     -6.88794720197171      2.47757347962385
  C   -6.74371107265082     -5.68345564929840     -3.44819049562135
  H   -6.02785711882628     -5.96267965456243     -4.22825704464780
  H   -6.67526329871722     -4.61780915220087     -3.20914626327249
  H   -7.76005143815365     -5.95158087322278     -3.74838946333865
  C   -4.70997505467220     -5.94118852742094     -1.61822573142189
  H   -4.35414146903868     -6.38522887831948     -0.68496161560029
  H   -4.80502898386985     -4.85557436599857     -1.52202055214350
  H   -4.04944451565795     -6.21372369961853     -2.44780611382621
