# Supplementary material for: Dynamic anti-correlations of water hydrogen bonds
Source: Nat Commun. 2024 Dec 1;15:10453. doi: 10.1038/s41467-024-54804-y (PMC11609289; doi:10.1038/s41467-024-54804-y)
Supplement: Supplementary file 3 — Supplementary Data 1 [file 41467_2024_54804_MOESM3_ESM.zip › DFTcoordinates/FigureS11_urea_4DMSO_BLYP_D3/urea4DMSOsc_150.003.xyz]

48
Coordinates from ORCA-job urea4DMSOsc_150 Constraints 1.5A 2.2A
  C   -7.20953873615083     -1.91564013596941     -0.15598823333989
  O   -6.83599334690748     -1.02639580125179      0.65089950266874
  N   -8.20525807189161     -1.66707878738129     -1.08713999328308
  N   -6.60777981598962     -3.14291600424741     -0.21678029155475
  H   -6.06149469393249     -3.48537576871209      0.63568780335237
  H   -7.08145231149142     -3.89097753461938     -0.72051393353312
  H   -8.81778365317428     -0.88107522195062     -0.86277196176408
  H   -8.70960056666126     -2.47085819432027     -1.47346420009641
  O   -5.38161398859130     -4.14072630421768      1.80113960784042
  O   -7.30126877140123     -6.07536052041727     -0.86246967197783
  O   -9.96239570637985     -3.85780934222610     -2.05483539341927
  O   -10.61170350795292      0.10536403873384     -0.52422736164583
  S   -11.58087034611373     -1.05424770927387     -0.27607211145366
  S   -6.39171377596422     -6.60122177328471     -1.97691087426567
  S   -6.39255589547599     -4.95345504093136      2.63673092480805
  S   -10.84444780003848     -4.54938982166369     -1.00696901558134
  C   -9.93391787596876     -4.50647631977693      0.58083091453735
  H   -10.51493532620223     -5.07842632080975      1.31190062384378
  H   -9.87259914083699     -3.45818097888696      0.88121651943773
  H   -8.94142083656570     -4.93755034978460      0.43204342979250
  C   -10.67692508982174     -6.34623909861521     -1.31222157661223
  H   -11.12867894930308     -6.54162095393243     -2.28878582403472
  H   -11.22540910340812     -6.87845128371397     -0.52767647600972
  H   -9.61252431790958     -6.60025935486369     -1.30264635877035
  C   -12.48813711043753     -1.31806309778105     -1.84144962722554
  H   -13.28098846195989     -2.05114058032098     -1.66146353855377
  H   -11.76319001183735     -1.71544079879827     -2.55617503603338
  H   -12.89854183885461     -0.36038034737774     -2.17679501185232
  C   -12.97339565219722     -0.36311415619669      0.68751237361447
  H   -12.57161295429782     -0.08590181312696      1.66601474221710
  H   -13.73675891256500     -1.14047407555590      0.79653679974472
  H   -13.36946274545373      0.51212132697548      0.16270183746752
  C   -5.76310677111162     -4.90832878003217      4.34745261438611
  H   -6.39136429928224     -5.56365747255589      4.95948289194571
  H   -5.84869331300866     -3.87273299616048      4.68767620954263
  H   -4.72026872911810     -5.24042272144722      4.35023827982149
  C   -6.04909821352516     -6.70661620937759      2.27661937317709
  H   -6.34113065032838     -6.86134292773013      1.23424272544649
  H   -6.66364685270406     -7.31848747891367      2.94523659505767
  H   -4.98229228347893     -6.89744695708697      2.42978436429736
  C   -6.73316076256433     -5.57055328246225     -3.45064418422871
  H   -6.02946957778653     -5.85571351687560     -4.23951615203841
  H   -6.62241269349834     -4.51575374045487     -3.18098987998921
  H   -7.75978889595804     -5.78909082315618     -3.75606987850580
  C   -4.71334088848676     -5.95841868136075     -1.62613365789929
  H   -4.37667887885286     -6.44425553100300     -0.70665556730941
  H   -4.76744837750401     -4.87326593406124     -1.49704971371366
  H   -4.06181949705181     -6.23030082302113     -2.46302260830755
