# Supplementary material for: Dynamic anti-correlations of water hydrogen bonds
Source: Nat Commun. 2024 Dec 1;15:10453. doi: 10.1038/s41467-024-54804-y (PMC11609289; doi:10.1038/s41467-024-54804-y)
Supplement: Supplementary file 3 — Supplementary Data 1 [file 41467_2024_54804_MOESM3_ESM.zip › DFTcoordinates/FigureS11_urea_4DMSO_BLYP_D3/urea4DMSOsc_150.004.xyz]

48
Coordinates from ORCA-job urea4DMSOsc_150 Constraints 1.5A 2.1A
  C   -7.22789400639290     -1.95923551531418     -0.17764611913323
  O   -6.90923834138111     -1.00225963662248      0.57384195935807
  N   -8.19112877588746     -1.80457475754492     -1.16363123628946
  N   -6.59813850775443     -3.17085108705593     -0.12247280653063
  H   -6.07805243924195     -3.44330703230846      0.77003132200694
  H   -7.01588673023534     -3.96236756096145     -0.61246911742117
  H   -8.82441622718575     -1.01522079204395     -1.02034893228024
  H   -8.67999815685906     -2.64219805923400     -1.49207223447129
  O   -5.42531502388802     -4.02832495982284      1.98727734703657
  O   -7.32544575359599     -6.00543950132094     -0.98667556688556
  O   -10.11442858658896     -3.92533169997122     -1.97735406345045
  O   -10.59477968492805      0.01135770288051     -0.81324229599923
  S   -11.58974277153202     -1.06887528555863     -0.37762084888263
  S   -6.42301058269799     -6.46559743724528     -2.13672141392393
  S   -6.41488170664945     -4.90102701611861      2.78852312015333
  S   -10.90762220253092     -4.62099178396718     -0.86416817822464
  C   -9.91310371701494     -4.49901935131243      0.66824052562058
  H   -10.42773142915117     -5.07362270823245      1.44532615917164
  H   -9.87781920365032     -3.44128784869042      0.93860476763157
  H   -8.91284987550595     -4.89293679109307      0.47568798028155
  C   -10.68827013206011     -6.41847530419078     -1.13055255556972
  H   -11.19580535958634     -6.66041032763073     -2.06860040043157
  H   -11.16113695190629     -6.94785732141934     -0.29644458758960
  H   -9.61576472172543     -6.62934080651017     -1.18730880982818
  C   -12.58038956482626     -1.48625802660421     -1.85640332569616
  H   -13.39451587962660     -2.15154678324776     -1.55146177695953
  H   -11.90543780906288     -2.00706853935963     -2.54016551077639
  H   -12.96535392851662     -0.56028939601182     -2.29511610381437
  C   -12.90903421010743     -0.20717877868321      0.55194164532184
  H   -12.45189917147465      0.17040399641419      1.47069832056912
  H   -13.69385061265709     -0.93336150259449      0.78804558569113
  H   -13.29758386357931      0.61314910684941     -0.06000750923344
  C   -5.66414952542722     -5.10262504210275      4.43753598083632
  H   -6.27688955337841     -5.81027325549150      5.00555506664872
  H   -5.67754047450576     -4.11899402985460      4.91455401227137
  H   -4.64050884733719     -5.47045966446425      4.31686708000247
  C   -6.18166814155273     -6.60426848752477      2.18180319878053
  H   -6.52081817468892     -6.60547116561948      1.14122750929213
  H   -6.79934746010676     -7.27181834104752      2.79171646338051
  H   -5.12089083328577     -6.86379150057645      2.25647450682960
  C   -6.64075508449522     -5.24453359775341     -3.48300478389469
  H   -5.94194517238710     -5.49425077658970     -4.28802569904662
  H   -6.45271239091933     -4.24077121221940     -3.09013701679713
  H   -7.67328338703898     -5.34106670974005     -3.82906299797109
  C   -4.71391513057624     -6.00263477447667     -1.67131699642293
  H   -4.44189411769446     -6.62554890581156     -0.81504312302272
  H   -4.69239207525235     -4.94130006839552     -1.40638684738168
  H   -4.05845370354716     -6.21599766380305     -2.52198169295540
