# Supplementary material for: Dynamic anti-correlations of water hydrogen bonds
Source: Nat Commun. 2024 Dec 1;15:10453. doi: 10.1038/s41467-024-54804-y (PMC11609289; doi:10.1038/s41467-024-54804-y)
Supplement: Supplementary file 3 — Supplementary Data 1 [file 41467_2024_54804_MOESM3_ESM.zip › DFTcoordinates/FigureS11_urea_4DMSO_BLYP_D3/urea4DMSOsc_150.005.xyz]

48
Coordinates from ORCA-job urea4DMSOsc_150 Constraints 1.5A 2.0A
  C   -7.23169609289936     -2.00573741341958     -0.19381026326136
  O   -6.94236760081269     -1.01508209698919      0.52604415864138
  N   -8.16626301677928     -1.89725777546264     -1.21506156332127
  N   -6.59982283623517     -3.20879280769050     -0.06958777459438
  H   -6.09390170691960     -3.44252900485248      0.84121581075263
  H   -6.98482999984117     -4.02447349615726     -0.55140179325511
  H   -8.80570250178570     -1.10542793731301     -1.11902910945435
  H   -8.65026650236167     -2.74912795847412     -1.51151473089393
  O   -5.46060421561039     -3.99200078708773      2.08500640503050
  O   -7.31413986776740     -5.94481921597725     -1.00287448092735
  O   -10.16932625428543     -3.97465075442212     -1.96668718047775
  O   -10.56156337146133     -0.04923238239836     -0.97609835370145
  S   -11.56335394289334     -1.07569728373812     -0.43768414295980
  S   -6.44579102388238     -6.37690211858392     -2.19070517542961
  S   -6.43880900756710     -4.90658290382596      2.85283024657788
  S   -10.93533381825851     -4.67188769681010     -0.83623944998315
  C   -9.93639515188523     -4.49727336413897      0.68851585672565
  H   -10.43806712049854     -5.06394629499450      1.47980132801663
  H   -9.92013950347235     -3.43331385458996      0.93516355507891
  H   -8.92950291871263     -4.87694354618490      0.50269823855457
  C   -10.66935941562901     -6.46763424866506     -1.07109817945335
  H   -11.17340706834466     -6.73982565552625     -2.00269645999591
  H   -11.12496901507426     -6.99431860016035     -0.22575808536474
  H   -9.59175949436004     -6.65064096712642     -1.12841499042769
  C   -12.62781526955953     -1.54890014370870     -1.84676123527006
  H   -13.44228901676784     -2.17567333835842     -1.46909763719111
  H   -11.99533517412576     -2.12323953749549     -2.52821446158186
  H   -13.01165482054503     -0.63947597602018     -2.31974579387329
  C   -12.81917398900338     -0.12634308220385      0.49420814705846
  H   -12.31543716542936      0.28626390707717      1.37264113449284
  H   -13.61344254507770     -0.81554879761202      0.79992021625925
  H   -13.20978440360492      0.67100751090646     -0.14618393693933
  C   -5.67963046669282     -5.16754230309796      4.48971623475007
  H   -6.28318490366595     -5.90349231346364      5.03097455429849
  H   -5.70059853967162     -4.20415917848889      5.00612182394004
  H   -4.65300515197409     -5.52010000369886      4.35035378831604
  C   -6.19011692434797     -6.58208582383055      2.17711301170748
  H   -6.53289945935956     -6.54843572747148      1.13819261971692
  H   -6.79797113219210     -7.27951433546492      2.76309636637193
  H   -5.12633533410286     -6.83280559384177      2.23814512650618
  C   -6.65264902954438     -5.08894124576085     -3.47454417562217
  H   -5.97526744041839     -5.32104483325764     -4.30284504568652
  H   -6.42975233723056     -4.10980213204720     -3.04033630196231
  H   -7.69343173851431     -5.14174373181761     -3.80488868380797
  C   -4.71728218399618     -5.98338872608113     -1.73429230507104
  H   -4.45043966408196     -6.65191730192473     -0.91134972817362
  H   -4.66181570944366     -4.93618007547651     -1.42213049583312
  H   -4.08100615330641     -6.17598905226917     -2.60419708828190
