# Supplementary material for: Dynamic anti-correlations of water hydrogen bonds
Source: Nat Commun. 2024 Dec 1;15:10453. doi: 10.1038/s41467-024-54804-y (PMC11609289; doi:10.1038/s41467-024-54804-y)
Supplement: Supplementary file 3 — Supplementary Data 1 [file 41467_2024_54804_MOESM3_ESM.zip › DFTcoordinates/FigureS11_urea_4DMSO_BLYP_D3/urea4DMSOsc_150.006.xyz]

48
Coordinates from ORCA-job urea4DMSOsc_150 Constraints 1.5A 1.9A
  C   -7.24859286049278     -2.05847773350739     -0.19115762262582
  O   -7.01315485638073     -1.04038393935737      0.51079510126778
  N   -8.13468983498498     -1.99618670021417     -1.26061273547324
  N   -6.60543252656762     -3.24483673973493     -0.00042024093415
  H   -6.13898277565134     -3.44171117827189      0.93906605811745
  H   -6.94259924349446     -4.08315670317213     -0.48676970697991
  H   -8.78700029665233     -1.20978986609039     -1.21677711876243
  H   -8.60214181051960     -2.86241164449908     -1.53925770061480
  O   -5.55185335138174     -3.94478472211969      2.22444384080685
  O   -7.27393765167480     -5.87873228298307     -1.01224408927779
  O   -10.21596388981910     -4.03254980229697     -1.96007113329011
  O   -10.51811779590468     -0.12636964141044     -1.15056089981301
  S   -11.52267847700333     -1.07721401072945     -0.49153288547250
  S   -6.45222722621655     -6.29301175660416     -2.24024960940177
  S   -6.50154744215079     -4.93234203789712      2.93514786977153
  S   -10.94947447376920     -4.73585397644177     -0.81274815620985
  C   -9.95150517640930     -4.49460986357543      0.70373760326678
  H   -10.42782652846971     -5.06465783518414      1.50812235870898
  H   -9.97441837868988     -3.42618434023059      0.92978558516867
  H   -8.93149669223109     -4.83891537853510      0.52105625806933
  C   -10.61765706657842     -6.52513983812501     -1.01201257465679
  H   -11.11595577728470     -6.83606958272223     -1.93449528108862
  H   -11.04781520477577     -7.05082153360113     -0.15285375274866
  H   -9.53419486820951     -6.66810913409031     -1.07266581796061
  C   -12.67256901809650     -1.61106377903411     -1.80877675114297
  H   -13.48156659659941     -2.18663216415089     -1.34698276208649
  H   -12.09155568827590     -2.24720329866093     -2.48110137224334
  H   -13.05784127599278     -0.72442215757784     -2.32214566974158
  C   -12.69699582877410     -0.01843176110212      0.42914212473639
  H   -12.13381821963161      0.43919488292664      1.24712108426680
  H   -13.49622208347898     -0.65287776965522      0.82648604737619
  H   -13.09474237815165      0.74341504465107     -0.24899932627326
  C   -5.74625664835956     -5.24766808789918      4.56436630057917
  H   -6.32526912556139     -6.03238143956360      5.06220208631898
  H   -5.80782266025802     -4.31322925259516      5.12853861561110
  H   -4.70586495420884     -5.55356111684607      4.41705718333169
  C   -6.18224869858012     -6.56189029271748      2.17983817889648
  H   -6.51524173335236     -6.49204375729627      1.13952103474629
  H   -6.76838806665189     -7.31007050120153      2.72395245555750
  H   -5.11029793504519     -6.77489933486115      2.24112389575994
  C   -6.70738913516097     -4.98484900573953     -3.49403280035713
  H   -6.05242936118064     -5.19673999711647     -4.34546172522627
  H   -6.48058200998417     -4.01188636930492     -3.04827214167612
  H   -7.75676384482489     -5.04074811633616     -3.79503010702216
  C   -4.70786033496254     -5.90636943019785     -1.84250110689191
  H   -4.41009862918933     -6.58946447701993     -1.04241817503352
  H   -4.64196935392380     -4.86483746712401     -1.51380853433290
  H   -4.10463221443552     -6.08217011017956     -2.73903388501983
