# Supplementary material for: Dynamic anti-correlations of water hydrogen bonds
Source: Nat Commun. 2024 Dec 1;15:10453. doi: 10.1038/s41467-024-54804-y (PMC11609289; doi:10.1038/s41467-024-54804-y)
Supplement: Supplementary file 3 — Supplementary Data 1 [file 41467_2024_54804_MOESM3_ESM.zip › DFTcoordinates/FigureS11_urea_4DMSO_BLYP_D3/urea4DMSOsc_150.007.xyz]

48
Coordinates from ORCA-job urea4DMSOsc_150 Constraints 1.5A 1.8A
  C   -7.28488834476459     -2.09397685815675     -0.17421319994167
  O   -7.06501817808499     -1.06313843908532      0.51578814257057
  N   -8.14209982533661     -2.04414742053998     -1.26962704805775
  N   -6.65699945108187     -3.27895328578937      0.05411706902291
  H   -6.18907522007640     -3.45427065212960      0.99623842619477
  H   -6.96617994434552     -4.13003121534419     -0.43895355872295
  H   -8.79001849077691     -1.25310182211907     -1.25352959132546
  H   -8.61105924765298     -2.91165824323323     -1.54098885707582
  O   -5.59352805114758     -3.92767664235162      2.28899143139065
  O   -7.28527699329439     -5.81361017549867     -0.99007887395014
  O   -10.25548735180846     -4.05243206807740     -1.97026727082897
  O   -10.50414582415267     -0.13744074185688     -1.22021965632657
  S   -11.51852781367767     -1.05369379212599     -0.52832551509800
  S   -6.46604598547699     -6.24992651347325     -2.21343166739353
  S   -6.48013071632152     -4.98268931318109      2.98333151791169
  S   -10.99201114685571     -4.76164618314841     -0.82885321153938
  C   -10.02860149416889     -4.48142955249860      0.70353887783104
  H   -10.50655595804803     -5.05559491859437      1.50407469612707
  H   -10.08260864026833     -3.41168589211233      0.91809930598744
  H   -8.99659292566411     -4.80123659753294      0.54490207577234
  C   -10.61478441901007     -6.54461083175016     -1.00280767460684
  H   -11.08853397937895     -6.87660441508321     -1.93085615888397
  H   -11.04793879156804     -7.07167333687357     -0.14603121061944
  H   -9.52734798108398     -6.66206700593974     -1.04270076845189
  C   -12.68516431811274     -1.60718479779260     -1.82254737919866
  H   -13.49762028052365     -2.16037905272400     -1.34000626992448
  H   -12.11684110855689     -2.26781594643575     -2.48201157779974
  H   -13.06342483563306     -0.72959528014181     -2.35629920359838
  C   -12.67025069540266      0.04852141131774      0.36966366069876
  H   -12.09424213564734      0.52065841751689      1.17028830619311
  H   -13.47595951490388     -0.56199808719098      0.79056058972986
  H   -13.06152386657988      0.79675668211013     -0.32713281129543
  C   -5.67312352865020     -5.32119588996250      4.58306020310627
  H   -6.20252860108707     -6.15090308992076      5.06287281685811
  H   -5.76551351021990     -4.41242801060105      5.18379176221390
  H   -4.62318498273406     -5.57081725250629      4.40140144463828
  C   -6.10320943414747     -6.56811829683842      2.16307680728021
  H   -6.46275845621345     -6.47791243609532      1.13334097711839
  H   -6.64104768154421     -7.36187036001955      2.69226707846925
  H   -5.02136589145041     -6.73214253197654      2.19337809572964
  C   -6.71865672633411     -4.95864855416323     -3.48416567211176
  H   -6.06135903474914     -5.18102064787991     -4.33105042223381
  H   -6.49370603610943     -3.98046539029538     -3.04910169947865
  H   -7.76721600313338     -5.01896642590923     -3.78720311166575
  C   -4.72067995094923     -5.86407943526362     -1.82089484794872
  H   -4.42584602253150     -6.53644976504682     -1.01073386525022
  H   -4.65072224166135     -4.81816268807229     -1.50753919491000
  H   -4.11828836907148     -6.05563665560875     -2.71470296660590
