# Supplementary material for: Dynamic anti-correlations of water hydrogen bonds
Source: Nat Commun. 2024 Dec 1;15:10453. doi: 10.1038/s41467-024-54804-y (PMC11609289; doi:10.1038/s41467-024-54804-y)
Supplement: Supplementary file 3 — Supplementary Data 1 [file 41467_2024_54804_MOESM3_ESM.zip › DFTcoordinates/FigureS11_urea_4DMSO_BLYP_D3/urea4DMSOsc_150.008.xyz]

48
Coordinates from ORCA-job urea4DMSOsc_150 Constraints 1.5A 1.7A
  C   -7.33699519081154     -2.13399712085956     -0.11233607519291
  O   -7.10967239856597     -1.09631292328574      0.56737855801347
  N   -8.17136351182544     -2.07712310156487     -1.22674437349488
  N   -6.74623092432397     -3.32829566100965      0.14521993083225
  H   -6.23744401466108     -3.48479309969774      1.06814283035532
  H   -7.03431241272753     -4.18836115383988     -0.35940007899308
  H   -8.80503368944887     -1.27479649719040     -1.23027912145821
  H   -8.64825423127023     -2.93754862013702     -1.50585177384562
  O   -5.56042130715980     -3.93267081111451      2.32950947322533
  O   -7.34164048729277     -5.75823858297747     -0.93475579116026
  O   -10.29919391869973     -4.04438629800579     -2.01334028039631
  O   -10.50197947022945     -0.12027674259990     -1.25273037404604
  S   -11.54658506666390     -1.01408102571351     -0.57686842337631
  S   -6.50760002474391     -6.21918009842401     -2.14089668985941
  S   -6.34962049086399     -5.03542251224996      3.06516765683495
  S   -11.07405197535818     -4.77431487874774     -0.91127736018334
  C   -10.18567049140921     -4.48664544236086      0.66427175871910
  H   -10.68636714453686     -5.07694597149841      1.43883184457699
  H   -10.27162503247819     -3.41974968348954      0.88301422026836
  H   -9.14089699909992     -4.78320858870310      0.54897672820255
  C   -10.65875650660654     -6.54946846919224     -1.07840860876874
  H   -11.08240295014625     -6.88248839916974     -2.03000705333049
  H   -11.12318735845854     -7.08966947990830     -0.24655381359382
  H   -9.56894973927974     -6.64914773833940     -1.06738208232650
  C   -12.69043828330827     -1.56366816301225     -1.89300947248931
  H   -13.52086105183911     -2.10199477280239     -1.42435994289845
  H   -12.11587412151403     -2.23747555115896     -2.53350357157809
  H   -13.04502105250655     -0.68611159183585     -2.44286567283799
  C   -12.70291607851054      0.11379384653089      0.28247683870552
  H   -12.13948152938146      0.58505508434585      1.09250774192474
  H   -13.52772226393328     -0.48059073262513      0.68923040900692
  H   -13.06587580761831      0.86097179125386     -0.43057563657619
  C   -5.40273562870743     -5.38532235929511      4.58414236178767
  H   -5.86408940801778     -6.24450597096944      5.08209186572427
  H   -5.47513829654650     -4.49542089760821      5.21514239312001
  H   -4.36366447106872     -5.59381860354620      4.31107481465375
  C   -5.98782332399046     -6.58638887618663      2.17412787402847
  H   -6.44014259801148     -6.48812362825959      1.18263138774298
  H   -6.44557029339084     -7.41288972065985      2.72781660440687
  H   -4.90212389499557     -6.70683804975698      2.10408417200495
  C   -6.72300039569813     -4.93744917862228     -3.42695276090994
  H   -6.05412347122542     -5.17616205785833     -4.26014360226869
  H   -6.49341120217868     -3.95823469328794     -2.99686179676732
  H   -7.76689102437812     -4.98804292347290     -3.74727756864041
  C   -4.76445203366277     -5.85337525436458     -1.72202550144338
  H   -4.49201438593667     -6.52206686826843     -0.90121519049812
  H   -4.68499949802729     -4.80572820689814     -1.41721474823612
  H   -4.15106454888160     -6.06163972155735     -2.60449209896414
