# Supplementary material for: Dynamic anti-correlations of water hydrogen bonds
Source: Nat Commun. 2024 Dec 1;15:10453. doi: 10.1038/s41467-024-54804-y (PMC11609289; doi:10.1038/s41467-024-54804-y)
Supplement: Supplementary file 3 — Supplementary Data 1 [file 41467_2024_54804_MOESM3_ESM.zip › DFTcoordinates/FigureS11_urea_4DMSO_BLYP_D3/urea4DMSOsc_150.009.xyz]

48
Coordinates from ORCA-job urea4DMSOsc_150 Constraints 1.5A 1.6A
  C   -7.36496956982013     -2.17191318432092     -0.07456706580141
  O   -7.13382241974493     -1.12818437077849      0.59699436996274
  N   -8.18056104417535     -2.11069014313924     -1.20498751882425
  N   -6.80470623410651     -3.37261292558659      0.20597030308244
  H   -6.27015803123052     -3.51429801613783      1.11590303356958
  H   -7.07011983100311     -4.24247163381975     -0.31566782589773
  H   -8.80417935187847     -1.30090876511766     -1.22180672039119
  H   -8.66547631546955     -2.96654163697591     -1.48386989013768
  O   -5.55213534345368     -3.94316639362206      2.36109993897490
  O   -7.35760757099613     -5.70057192722666     -0.90836865982155
  O   -10.32501439092619     -4.05057111857626     -2.03273439752636
  O   -10.49136359602673     -0.12000064774495     -1.28247106242173
  S   -11.55252466145908     -0.99143651173651     -0.60364499441524
  S   -6.52612640476681     -6.18171354461092     -2.11066324035535
  S   -6.29050628011947     -5.06855324260149      3.11413377817807
  S   -11.11550296917854     -4.79498168068100     -0.95185523204071
  C   -10.27698376389058     -4.48749498463329      0.64704987914365
  H   -10.78747572931895     -5.08561331374820      1.40914782937378
  H   -10.38963002972847     -3.42187111762683      0.86009978771854
  H   -9.22343245157060     -4.76299997700620      0.56243163308022
  C   -10.66149404518855     -6.56200800738785     -1.10410866479133
  H   -11.05342843133291     -6.90494827433817     -2.06570966405644
  H   -11.13678472795146     -7.10966074907768     -0.28336196096078
  H   -9.57071277758821     -6.64040544663776     -1.06456964248100
  C   -12.69068003466388     -1.54774899260026     -1.92198347481399
  H   -13.53113883531768     -2.07002176498589     -1.45300977240670
  H   -12.11817125353101     -2.23714369091753     -2.54759918736732
  H   -13.03089122712988     -0.67449744703969     -2.48759083159517
  C   -12.70398598716076      0.16175295335758      0.22824805503265
  H   -12.14285749464933      0.63853916706145      1.03664589514880
  H   -13.53916020879282     -0.41743275536408      0.63574849868783
  H   -13.05191607843880      0.90243802257269     -0.49891958752595
  C   -5.27708069646899     -5.42073566511466      4.58940431818393
  H   -5.70368388399800     -6.29384237005335      5.09419121192316
  H   -5.33911526896520     -4.53999386858973      5.23424658078147
  H   -4.24643725743149     -5.60783134235583      4.27239168569197
  C   -5.93728206828611     -6.60248286161317      2.18981931253400
  H   -6.42938610497062     -6.50075549051682      1.21800175098844
  H   -6.35819724389357     -7.44380872652543      2.75027580938536
  H   -4.85331523385500     -6.70244774998785      2.07514974532952
  C   -6.73662542093166     -4.91403963559372     -3.41016333294629
  H   -6.07092740160741     -5.16715600500731     -4.24160706588668
  H   -6.50015396461345     -3.93130879271889     -2.99225348454715
  H   -7.78143128609878     -4.96223607238076     -3.72771533958578
  C   -4.78163351840529     -5.82142530983743     -1.69488369324673
  H   -4.51295286306596     -6.48331256309562     -0.86742972625678
  H   -4.69557583607800     -4.77119520302110     -1.40132824855530
  H   -4.17037486071127     -6.04284622253532     -2.57557313211407
