# Supplementary material for: Dynamic anti-correlations of water hydrogen bonds
Source: Nat Commun. 2024 Dec 1;15:10453. doi: 10.1038/s41467-024-54804-y (PMC11609289; doi:10.1038/s41467-024-54804-y)
Supplement: Supplementary file 3 — Supplementary Data 1 [file 41467_2024_54804_MOESM3_ESM.zip › DFTcoordinates/FigureS11_urea_4DMSO_BLYP_D3/urea4DMSOsc_150.010.xyz]

48
Coordinates from ORCA-job urea4DMSOsc_150 Constraints 1.5A 1.5A
  C   -7.44889795382305     -2.22292685035835      0.37488952668470
  O   -7.18996181618409     -1.19478766218557      1.06441124567889
  N   -8.22698875688426     -2.10424292019772     -0.77649366237261
  N   -6.96339233811589     -3.45211922384252      0.66090034980820
  H   -6.33404918221788     -3.58551536650091      1.50642852336156
  H   -7.21406502178544     -4.31797275873108      0.09570136416819
  H   -8.83788808714582     -1.28587640892542     -0.79875386922252
  H   -8.68671636564371     -2.93864537105403     -1.14361512091564
  O   -5.41127444915518     -3.93131007161462      2.63731879767485
  O   -7.52631663503760     -5.64875842348545     -0.52196238901348
  O   -10.20838323813545     -3.92913682010318     -2.12786795202860
  O   -10.50074688128537     -0.08932016882295     -1.07084392388303
  S   -11.70336814328640     -1.00509051090459     -0.82512052982295
  S   -6.85932227199468     -6.15005818959398     -1.81830183222854
  S   -5.72571341391955     -5.17586427738462      3.48949429407658
  S   -11.22728566787532     -4.66728690404717     -1.25413031125791
  C   -10.65422370668792     -4.52554538357058      0.47933680882782
  H   -11.31716113027526     -5.13684015143883      1.10042385342348
  H   -10.73862232686589     -3.47154656331811      0.75328553451932
  H   -9.61871161154598     -4.86947004510143      0.53735902967270
  C   -10.87963087266597     -6.45430941012125     -1.45281776907681
  H   -11.08671429092416     -6.70046822589000     -2.49784116908985
  H   -11.55290906909108     -7.00937938525864     -0.79123187556974
  H   -9.83155052977833     -6.63713106139565     -1.20013947928407
  C   -12.45298715826241     -1.32693929640856     -2.46122101061353
  H   -13.39112899294921     -1.87102958014691     -2.31044454210235
  H   -11.73917297016429     -1.94960388677537     -3.00594230920802
  H   -12.62403125951385     -0.37087968598659     -2.96603356747995
  C   -13.03387151619313      0.06237431251084     -0.16316997857558
  H   -12.70457825249989      0.40041357393187      0.82328134231132
  H   -13.94528795733379     -0.53812446846935     -0.07450301717864
  H   -13.18097653212186      0.90997186541309     -0.84023282008997
  C   -4.20519337307117     -5.51779496521647      4.43979297405073
  H   -4.34159817774132     -6.46246975574407      4.97637875601183
  H   -4.08129658729523     -4.69307220965391      5.14679436178439
  H   -3.36205399070842     -5.57242990028455      3.74409999689978
  C   -5.62988477492869     -6.60173943760698      2.35127664663267
  H   -6.44102332092032     -6.48559051277204      1.62688148093570
  H   -5.76330527613109     -7.51554204198571      2.93962980910714
  H   -4.65710597286286     -6.58895222756735      1.84995421665586
  C   -7.03647657097111     -4.80043020460878     -3.03443744414389
  H   -6.53477650532762     -5.11308138900629     -3.95588349824782
  H   -6.59350698194450     -3.88699833682023     -2.62767039583686
  H   -8.11076067270927     -4.67273493412217     -3.19160740676888
  C   -5.05788294274464     -6.00874363269696     -1.54364818982278
  H   -4.79069566431920     -6.75552401815964     -0.79185521589172
  H   -4.83257242341126     -4.99765560148559     -1.19191219115782
  H   -4.55362836553880     -6.22297151248567     -2.49144744140173
