# Supplementary material for: Dynamic anti-correlations of water hydrogen bonds
Source: Nat Commun. 2024 Dec 1;15:10453. doi: 10.1038/s41467-024-54804-y (PMC11609289; doi:10.1038/s41467-024-54804-y)
Supplement: Supplementary file 3 — Supplementary Data 1 [file 41467_2024_54804_MOESM3_ESM.zip › DFTcoordinates/FigureS11_urea_4DMSO_BLYP_D3/urea4DMSOsc_160.001.xyz]

48
Coordinates from ORCA-job urea4DMSOsc_160 Constraints 1.6A 2.4A
  C   -7.20954184112767     -1.85561813300522     -0.17190389414144
  O   -6.81919623624830     -1.01178285289763      0.67153479972585
  N   -8.21621108022304     -1.56754872433181     -1.07542914365352
  N   -6.60965704474097     -3.08329629440801     -0.30466515753865
  H   -6.07080821907597     -3.45388840663043      0.51952543211933
  H   -7.10565370011296     -3.80087318166542     -0.82657724485738
  H   -8.82473186736498     -0.79020677990737     -0.81323376834215
  H   -8.72249408623364     -2.35685675011381     -1.48950986277340
  O   -5.36143601851255     -4.19170776997581      1.74932771842799
  O   -7.27387592123340     -6.19496343296649     -0.83232920826509
  O   -9.87957952934494     -3.80674569010211     -2.07514693300006
  O   -10.63088822990835      0.15105589140782     -0.42755584971183
  S   -11.57007475096786     -1.03768528211157     -0.20164264285038
  S   -6.33720796671789     -6.70621621358711     -1.92965422415913
  S   -6.41304143341931     -4.96522205417701      2.56624770935787
  S   -10.77952148536533     -4.50677173104883     -1.04735398890671
  C   -9.87637657601309     -4.51322747449879      0.54449474662314
  H   -10.46713078440280     -5.09567822806117      1.25930285486149
  H   -9.80426339330445     -3.47329026262257      0.87073759002157
  H   -8.88844813253249     -4.95286713103932      0.38914271410433
  C   -10.63936762209910     -6.29787486062559     -1.39350571895759
  H   -11.08626417195546     -6.46220812498880     -2.37801095889861
  H   -11.20390226949897     -6.83842310550159     -0.62621780470525
  H   -9.57980251104792     -6.57140181259363     -1.38050672590692
  C   -12.46847302102531     -1.29714468453274     -1.77303549806787
  H   -13.24457237525581     -2.05091132843825     -1.60602580654438
  H   -11.73411731711117     -1.66594983347503     -2.49356129797823
  H   -12.90016229993147     -0.34377927462495     -2.09364728339761
  C   -12.98119837877322     -0.39982860217418      0.77143366567974
  H   -12.58804902508957     -0.12934870907175      1.75530338325987
  H   -13.72414668602264     -1.19865049947716      0.86559442878177
  H   -13.39914147425775      0.47376545522542      0.26104445909633
  C   -5.87925765752539     -4.83736129426848      4.30674299567551
  H   -6.54015524596649     -5.46361846012675      4.91486287876341
  H   -5.98277652607429     -3.78677353655734      4.59151405046878
  H   -4.83814006439365     -5.16630354707962      4.38338751000239
  C   -6.04887326507236     -6.73444861395955      2.31669764050771
  H   -6.29181660232562     -6.94594495868892      1.27199630208172
  H   -6.69201846502036     -7.31340116321377      2.98774491332818
  H   -4.98989850604474     -6.91061602628637      2.53013875627094
  C   -6.74832935196267     -5.76339767163754     -3.44395782017567
  H   -6.02928987099124     -6.03605143886102     -4.22344032540820
  H   -6.70505667557305     -4.69309239068840     -3.22048421474105
  H   -7.75902695609077     -6.06051790262252     -3.73568927353457
  C   -4.70182430561904     -5.94300386050374     -1.62101998004730
  H   -4.33233591394651     -6.35942926076371     -0.68034843740197
  H   -4.82249099785757     -4.85822219598621     -1.54664528238382
  H   -4.03706414661497     -6.21582179673362     -2.44716620280889
