# Supplementary material for: Dynamic anti-correlations of water hydrogen bonds
Source: Nat Commun. 2024 Dec 1;15:10453. doi: 10.1038/s41467-024-54804-y (PMC11609289; doi:10.1038/s41467-024-54804-y)
Supplement: Supplementary file 3 — Supplementary Data 1 [file 41467_2024_54804_MOESM3_ESM.zip › DFTcoordinates/FigureS11_urea_4DMSO_BLYP_D3/urea4DMSOsc_160.002.xyz]

48
Coordinates from ORCA-job urea4DMSOsc_160 Constraints 1.6A 2.3A
  C   -7.20755059481021     -1.87475798380026     -0.18039130064404
  O   -6.82029543778275     -1.00717774836257      0.64055296577544
  N   -8.21713501663376     -1.61319106058697     -1.08874733099763
  N   -6.60136772344249     -3.10165115975896     -0.28238933920402
  H   -6.05468665095074     -3.44579901882692      0.54788528900136
  H   -7.09114602211973     -3.84115633393128     -0.78081196705969
  H   -8.82812959278276     -0.83196761058801     -0.84409837988581
  H   -8.72147156808022     -2.41189380368123     -1.48650597298988
  O   -5.34532989304545     -4.16699290467585      1.78751924692901
  O   -7.28380334043212     -6.13157045246130     -0.86379787066278
  O   -9.91748645126809     -3.83815051447240     -2.05955051333265
  O   -10.62588177176921      0.12638392623676     -0.47625031002295
  S   -11.57582734615678     -1.05031771494902     -0.23319199175000
  S   -6.35536731503565     -6.65309580128092     -1.96403862935686
  S   -6.40058787461866     -4.93443713924679      2.60562584751731
  S   -10.80443336309547     -4.53212642526471     -1.01672893130691
  C   -9.88982558952332     -4.51339068114199      0.56875841610010
  H   -10.47178738123724     -5.09103752957911      1.29457555193531
  H   -9.82227571462036     -3.46915605239410      0.88189472920546
  H   -8.90007934259714     -4.94806191507494      0.41183417595921
  C   -10.65466824899452     -6.32659993139784     -1.34219694879805
  H   -11.11198707415955     -6.50673032053300     -2.31911219043603
  H   -11.20544586364381     -6.86187779864817     -0.56136069525816
  H   -9.59269405662194     -6.59090245992224     -1.33919922176116
  C   -12.48561415283025     -1.31579879956889     -1.79685796359816
  H   -13.26731205892668     -2.06120332352715     -1.61895945722753
  H   -11.75833653233971     -1.69730747849914     -2.51792032995265
  H   -12.91067641135216     -0.36154223968521     -2.12363824544887
  C   -12.97460289215443     -0.38852112441857      0.74163435432074
  H   -12.57299150604037     -0.11259985759276      1.72056951312790
  H   -13.72519384722885     -1.17861311491104      0.84786681699769
  H   -13.38657327650635      0.48438002765654      0.22525026070803
  C   -5.82205531387650     -4.87908389259927      4.33554812506897
  H   -6.48658484352555     -5.50585387449045      4.93914538223641
  H   -5.88749001707470     -3.83590389534979      4.65664793879383
  H   -4.78960999073614     -5.24031158230530      4.37544244148322
  C   -6.09798506483910     -6.70483755646446      2.29049123487621
  H   -6.36656058683841     -6.87337289322904      1.24397887565044
  H   -6.74683502814977     -7.28557058066639      2.95449332976519
  H   -5.04140052491720     -6.92167458419472      2.47691899006747
  C   -6.72314227568921     -5.66750805945892     -3.46209250223576
  H   -6.00826536103528     -5.94948287026087     -4.24204655964817
  H   -6.64527390103945     -4.60381357056670     -3.21729388163276
  H   -7.74137032494631     -5.92451243186192     -3.76566865198040
  C   -4.69857676592078     -5.95130780155088     -1.62527466346175
  H   -4.35109756897136     -6.40169539668986     -0.69187152880189
  H   -4.78502476158206     -4.86526204003748     -1.52574981766401
  H   -4.03585376005324     -6.22609462538379     -2.45237829040042
