# Supplementary material for: Dynamic anti-correlations of water hydrogen bonds
Source: Nat Commun. 2024 Dec 1;15:10453. doi: 10.1038/s41467-024-54804-y (PMC11609289; doi:10.1038/s41467-024-54804-y)
Supplement: Supplementary file 3 — Supplementary Data 1 [file 41467_2024_54804_MOESM3_ESM.zip › DFTcoordinates/FigureS11_urea_4DMSO_BLYP_D3/urea4DMSOsc_160.003.xyz]

48
Coordinates from ORCA-job urea4DMSOsc_160 Constraints 1.6A 2.2A
  C   -7.20586119970444     -1.89861860804215     -0.18306518851180
  O   -6.82807445207047     -1.00495369557299      0.61467008121141
  N   -8.21457985358584     -1.66816472654764     -1.10094980292436
  N   -6.59064433566264     -3.12245024385668     -0.24844221021865
  H   -6.03747926847491     -3.43755750601686      0.58876909973042
  H   -7.06674372282450     -3.88497052599240     -0.72765488483704
  H   -8.83067188099326     -0.88397987578907     -0.87904878692273
  H   -8.71388954758292     -2.47789451418549     -1.48174037800982
  O   -5.32564911930726     -4.14148859880023      1.83687921304424
  O   -7.29213248116507     -6.06804470231243     -0.88058239393324
  O   -9.96509001188357     -3.86485624585578     -2.04839543404265
  O   -10.61626496059982      0.09497481569479     -0.53659353535556
  S   -11.58413037921706     -1.06178250951377     -0.26969458639933
  S   -6.38101495711775     -6.59651920963679     -1.99269453881008
  S   -6.37922488035827     -4.92007833466700      2.64683971307044
  S   -10.83668773508239     -4.55706223885616     -0.99189298832611
  C   -9.91305344205686     -4.50908047347985      0.58820749090083
  H   -10.48681106939153     -5.08088744183202      1.32508074821822
  H   -9.85167019185475     -3.46006303745281      0.88611077692860
  H   -8.92093700301508     -4.93849049369258      0.43227906675883
  C   -10.66753785928838     -6.35374207442662     -1.29622438874839
  H   -11.12917582991983     -6.55160384867309     -2.26765961864634
  H   -11.20626023112261     -6.88601618930387     -0.50499671683968
  H   -9.60241126292651     -6.60486693123681     -1.29786394434900
  C   -12.50564816401808     -1.33745093573308     -1.82450485896706
  H   -13.29699789582534     -2.06889486601405     -1.63193649923469
  H   -11.78699246333218     -1.74009674274167     -2.54264470580942
  H   -12.91866534607085     -0.38222047956354     -2.16365116086496
  C   -12.96681093036535     -0.36132994789301      0.70102982954839
  H   -12.55581544939865     -0.07676110777134      1.67357103149219
  H   -13.72991047178385     -1.13698563421835      0.82320845389071
  H   -13.36678011433739      0.51011109841175      0.17288637377242
  C   -5.77302950007537     -4.92939958455367      4.36804763455630
  H   -6.43731285289281     -5.56617468858608      4.96134883550326
  H   -5.81800456823839     -3.89650931786035      4.72404539635172
  H   -4.74550892647879     -5.30638147548402      4.37961946002132
  C   -6.10757970166610     -6.68344255408811      2.26911886829716
  H   -6.39278699065920     -6.81370153672104      1.22137630715405
  H   -6.75537898993670     -7.27695188812225      2.92276640762804
  H   -5.05170751954000     -6.92129774332260      2.43273277028042
  C   -6.71709891711307     -5.56566372125212     -3.46743199248012
  H   -6.01110222202545     -5.85104072619866     -4.25417065310525
  H   -6.60661484214092     -4.51103373451106     -3.19726551739911
  H   -7.74284586174676     -5.78392737677248     -3.77604418109422
  C   -4.70231974124851     -5.95772390716996     -1.63731675876546
  H   -4.37116476287962     -6.44131340833127     -0.71463530038291
  H   -4.75346424263310     -4.87205919187235     -1.51251127383938
  H   -4.04815385038253     -6.23470331957971     -2.47046525954132
