# Supplementary material for: Dynamic anti-correlations of water hydrogen bonds
Source: Nat Commun. 2024 Dec 1;15:10453. doi: 10.1038/s41467-024-54804-y (PMC11609289; doi:10.1038/s41467-024-54804-y)
Supplement: Supplementary file 3 — Supplementary Data 1 [file 41467_2024_54804_MOESM3_ESM.zip › DFTcoordinates/FigureS11_urea_4DMSO_BLYP_D3/urea4DMSOsc_160.004.xyz]

48
Coordinates from ORCA-job urea4DMSOsc_160 Constraints 1.6A 2.1A
  C   -7.21566784917260     -1.94585814081010     -0.20904440092058
  O   -6.89226888362836     -0.98504047120293      0.53313777106289
  N   -8.19348463472521     -1.80904602766822     -1.17979151173095
  N   -6.57167659297474     -3.15341438973236     -0.15924405658876
  H   -6.04320935757011     -3.39898008144031      0.71584734835746
  H   -6.99174903384583     -3.95767598300400     -0.62566960334914
  H   -8.83053802211300     -1.02232419784264     -1.03727723130152
  H   -8.67776468872273     -2.65297988139101     -1.49934646938685
  O   -5.36503165431993     -4.02753238059523      2.02160268845529
  O   -7.31034630102036     -5.99759782648474     -1.00935487142989
  O   -10.11444899875757     -3.93312110798787     -1.96462346041819
  O   -10.59213234297606     -0.00211273896294     -0.81316550792917
  S   -11.58291494586571     -1.08032130356464     -0.36257045895280
  S   -6.41626140561048     -6.46310582420338     -2.16388299666981
  S   -6.41048763836493     -4.85773809979121      2.79083453769866
  S   -10.89501900434567     -4.63069995926428     -0.84363125367554
  C   -9.88683514646235     -4.50429023077343      0.67950184807455
  H   -10.39428841371787     -5.07754030979699      1.46227461846824
  H   -9.84981190398731     -3.44596638263840      0.94725149485371
  H   -8.88839842593189     -4.89882959895245      0.47921010022388
  C   -10.67215130862497     -6.42758253215501     -1.11060000935768
  H   -11.18608423532364     -6.67143751297442     -2.04465953368850
  H   -11.13725639065604     -6.95775938014032     -0.27264383813835
  H   -9.59948420575552     -6.63529234053694     -1.17532665231047
  C   -12.58701953037846     -1.50535626053398     -1.82990734316791
  H   -13.39791671406334     -2.16960271147408     -1.51425953612263
  H   -11.91799965525527     -2.02905584129067     -2.51729890308090
  H   -12.97652685413706     -0.58179518075644     -2.26969111541130
  C   -12.89335991277619     -0.21389770430563      0.57475983567294
  H   -12.42807181207139      0.16779620625456      1.48770132432809
  H   -13.67604804771373     -0.93897695639255      0.82118429856007
  H   -13.28738136928421      0.60359666552237     -0.03747415734627
  C   -5.71363438533558     -5.10653023688543      4.45868191897635
  H   -6.37315574925999     -5.78802216196942      5.00589855405651
  H   -5.69279990488637     -4.12653951844893      4.94298255232557
  H   -4.70542154743588     -5.52124448240267      4.36176123086226
  C   -6.24206218262011     -6.56943138294847      2.18302286791671
  H   -6.55869056561350     -6.55508839923242      1.13547470565692
  H   -6.90192430157698     -7.20968358557109      2.77797257957006
  H   -5.19594369133517     -6.87710297181771      2.28001431096572
  C   -6.63421013465443     -5.24132802880959     -3.50930741504841
  H   -5.94039256666965     -5.49425645929968     -4.31763764031087
  H   -6.43968819163283     -4.23840115413097     -3.11741995278134
  H   -7.66884357750973     -5.33356310907394     -3.85025107329866
  C   -4.70274271065306     -6.00955342517946     -1.70603189160562
  H   -4.43156317741840     -6.63266846598772     -0.84955687970554
  H   -4.67376110275418     -4.94798272859184     -1.44258079532332
  H   -4.05122093048516     -6.22821540475708     -2.55835602703461
