# Supplementary material for: Dynamic anti-correlations of water hydrogen bonds
Source: Nat Commun. 2024 Dec 1;15:10453. doi: 10.1038/s41467-024-54804-y (PMC11609289; doi:10.1038/s41467-024-54804-y)
Supplement: Supplementary file 3 — Supplementary Data 1 [file 41467_2024_54804_MOESM3_ESM.zip › DFTcoordinates/FigureS11_urea_4DMSO_BLYP_D3/urea4DMSOsc_160.005.xyz]

48
Coordinates from ORCA-job urea4DMSOsc_160 Constraints 1.6A 2.0A
  C   -7.21150294232154     -1.99927669523221     -0.22133783983657
  O   -6.92877344394933     -1.00467444138905      0.49310077689771
  N   -8.15505574217738     -1.91284442355299     -1.23268629378768
  N   -6.55657153244663     -3.19407127609386     -0.10059506914094
  H   -6.05518203790103     -3.40048273472362      0.79971026779407
  H   -6.93975465628771     -4.02314091956679     -0.56061571879869
  H   -8.80316808231667     -1.12708450080839     -1.14196431717061
  H   -8.62790746430350     -2.77264148511797     -1.52405425743158
  O   -5.41230354086296     -3.99332554513990      2.13957766272034
  O   -7.28006412703215     -5.93840502069770     -1.02532284353608
  O   -10.16335205522672     -3.99174422264683     -1.95136436544393
  O   -10.54958059140646     -0.08103583185846     -0.99637599169912
  S   -11.54705994850204     -1.09533553357927     -0.42711162642950
  S   -6.43968720821014     -6.36313751650603     -2.23582947024916
  S   -6.45654531306970     -4.86048796359403      2.86864389613563
  S   -10.90821395472506     -4.68956041022215     -0.80725804569218
  C   -9.88645701320428     -4.50471868765642      0.70097300675151
  H   -10.37254931330871     -5.07039876445686      1.50256317551011
  H   -9.87049475501113     -3.43977776605120      0.94331923880500
  H   -8.88136330785534     -4.88130328652106      0.50016862694137
  C   -10.63628259533519     -6.48469844216952     -1.04023253794091
  H   -11.15295413543502     -6.76282131265748     -1.96311953522299
  H   -11.07616851879276     -7.01083469013404     -0.18627923321431
  H   -9.55875532329299     -6.66231880660854     -1.11339731298042
  C   -12.63674138185244     -1.58324686885843     -1.81157124189194
  H   -13.44717653511332     -2.20118806456563     -1.41123840703589
  H   -12.01786085010941     -2.16925181572271     -2.49557198492988
  H   -13.02496094489931     -0.67884780391073     -2.29058296731588
  C   -12.78240832801718     -0.12620059226974      0.51160425419823
  H   -12.26207806972677      0.29637710619159      1.37550151250371
  H   -13.57502969510941     -0.80658692067557      0.84050177414338
  H   -13.17950378826272      0.66386095058193     -0.13381507043552
  C   -5.76714836065902     -5.17052611438229      4.52940349608861
  H   -6.42474026978580     -5.87751944903164      5.04573348345186
  H   -5.75588526360463     -4.21025209060541      5.05198938072840
  H   -4.75550491144782     -5.57408013897281      4.42178568002062
  C   -6.27135192866809     -6.54619753745030      2.19481630218402
  H   -6.57806291033553     -6.49534692471442      1.14538788191043
  H   -6.93177268803708     -7.21366982267356      2.75845740900587
  H   -5.22402754782935     -6.85052115771435      2.28951356090358
  C   -6.67666627876770     -5.06815638333356     -3.50733560636725
  H   -6.01708077667213     -5.29439955137414     -4.35149997176515
  H   -6.44593905315433     -4.09107655362127     -3.07262505011199
  H   -7.72425133485122     -5.12100933311457     -3.81525596209086
  C   -4.70108701363263     -5.97153369124138     -1.81774878151443
  H   -4.41560099888867     -6.64389626693417     -1.00418334172058
  H   -4.63836334181635     -4.92562795626039     -1.50254522777666
  H   -4.08470012577676     -6.16013274235814     -2.70272331516338
