# Supplementary material for: Dynamic anti-correlations of water hydrogen bonds
Source: Nat Commun. 2024 Dec 1;15:10453. doi: 10.1038/s41467-024-54804-y (PMC11609289; doi:10.1038/s41467-024-54804-y)
Supplement: Supplementary file 3 — Supplementary Data 1 [file 41467_2024_54804_MOESM3_ESM.zip › DFTcoordinates/FigureS11_urea_4DMSO_BLYP_D3/urea4DMSOsc_160.006.xyz]

48
Coordinates from ORCA-job urea4DMSOsc_160 Constraints 1.6A 1.9A
  C   -7.22110060592968     -2.04035347559928     -0.21783917425500
  O   -6.97228628312154     -1.02661063220734      0.48326822291300
  N   -8.13688987404956     -1.98461104768990     -1.25847662736056
  N   -6.55829690334879     -3.22354460498283     -0.05405215177053
  H   -6.07259373434504     -3.40325638082073      0.86005889448027
  H   -6.90877933890135     -4.07005022759602     -0.51635403277754
  H   -8.79506830293827     -1.20400210257426     -1.19843948839958
  H   -8.59880377189982     -2.85430160382490     -1.53591130990857
  O   -5.45195462905635     -3.96608358334158      2.22315560332653
  O   -7.25614857895989     -5.86672936052079     -1.02750815787115
  O   -10.20317912544167     -4.02736658075868     -1.94870962572425
  O   -10.52514158538915     -0.13679619378688     -1.10394492362790
  S   -11.52984211945289     -1.09864361402059     -0.46100567827801
  S   -6.45164033118475     -6.29728378934860     -2.26131475624219
  S   -6.48461306665941     -4.87318545668150      2.91922904482968
  S   -10.92475820291321     -4.73249591204442     -0.79475726648577
  C   -9.90714535398587     -4.49953160271876      0.70988322424849
  H   -10.37487226483888     -5.07098823954195      1.51826932319985
  H   -9.92355135892922     -3.43195438898521      0.94029839784595
  H   -8.89097588365972     -4.84693172847710      0.51264440863534
  C   -10.60048475067668     -6.52200705241459     -1.00455987694621
  H   -11.10918416995661     -6.82756431854159     -1.92315303335296
  H   -11.02338347496730     -7.04991686268080     -0.14319046935037
  H   -9.51819851229131     -6.66795366443791     -1.07697720147643
  C   -12.67265144113029     -1.61928870785036     -1.78949501878768
  H   -13.48297780262572     -2.20099495826083     -1.33780880514961
  H   -12.08776568129115     -2.24708290698902     -2.46628350251422
  H   -13.05671806261331     -0.72741867902524     -2.29464998732421
  C   -12.71096907081810     -0.05482046657574      0.46783431951899
  H   -12.15284215370023      0.39384221599478      1.29418611281967
  H   -13.51005024747733     -0.69676710910752      0.85331642735138
  H   -13.10793958828384      0.71448309588008     -0.20228992148181
  C   -5.79870084092659     -5.22135866693065      4.57390551184982
  H   -6.44595049607122     -5.95535230739768      5.06504056341134
  H   -5.80754765602066     -4.27730673032677      5.12532236505662
  H   -4.77932110590075     -5.60313435872674      4.45998635877322
  C   -6.26472010065007     -6.53493052240700      2.19673225377481
  H   -6.56415688903882     -6.45909221227625      1.14676664832750
  H   -6.91770640977991     -7.23006669798297      2.73508102472457
  H   -5.21300893688495     -6.82383599949210      2.29080503282277
  C   -6.70194352939175     -4.99177251248645     -3.51891320181567
  H   -6.05948858556269     -5.21698157145133     -4.37642494387715
  H   -6.45582866346962     -4.02008707377114     -3.08067386115833
  H   -7.75521704014759     -5.03402498455151     -3.80822062496890
  C   -4.69881649805176     -5.93153223661335     -1.88211436995947
  H   -4.40281759695114     -6.61367737180341     -1.08053375280408
  H   -4.61562563342354     -4.88893485859955     -1.56080511592735
  H   -4.10603374688334     -6.12085195564874     -2.78286685831396
