# Supplementary material for: Dynamic anti-correlations of water hydrogen bonds
Source: Nat Commun. 2024 Dec 1;15:10453. doi: 10.1038/s41467-024-54804-y (PMC11609289; doi:10.1038/s41467-024-54804-y)
Supplement: Supplementary file 3 — Supplementary Data 1 [file 41467_2024_54804_MOESM3_ESM.zip › DFTcoordinates/FigureS11_urea_4DMSO_BLYP_D3/urea4DMSOsc_160.007.xyz]

48
Coordinates from ORCA-job urea4DMSOsc_160 Constraints 1.6A 1.8A
  C   -7.25889087601306     -2.07509215748710     -0.20832771359262
  O   -7.03969197044969     -1.04482318468658      0.48010166277218
  N   -8.13552319810274     -2.04040861756430     -1.28537268678381
  N   -6.60565558344709     -3.25269817570622      0.00491813503636
  H   -6.13476846911956     -3.40719986853694      0.93061454537536
  H   -6.91846166162303     -4.11386234993765     -0.46829914122594
  H   -8.79304951484778     -1.25722422624059     -1.26282007540892
  H   -8.59439217614936     -2.91455420265519     -1.55251221692608
  O   -5.52593907782387     -3.93022683408283      2.31472781987823
  O   -7.25145325192251     -5.79753659064464     -1.01084652136972
  O   -10.24349748753137     -4.05827254545235     -1.95376070465651
  O   -10.50681555109081     -0.15897552784211     -1.21007284271657
  S   -11.51134929456521     -1.07680544144589     -0.50566646660878
  S   -6.46184333712988     -6.24659777183617     -2.24911921340449
  S   -6.49802620801118     -4.92742811985332      2.97296106039788
  S   -10.95839284468647     -4.76508134855224     -0.79711633489087
  C   -9.96677832877028     -4.48067354069977      0.71632070243976
  H   -10.42852340521097     -5.05353971704752      1.52717411473987
  H   -10.01741222021921     -3.41063344314624      0.92999012697495
  H   -8.93803636080139     -4.80039907518642      0.53834780790572
  C   -10.58287498118296     -6.54839518386829     -0.97323391182958
  H   -11.07173886365920     -6.88289089790410     -1.89248730554296
  H   -11.00122085495411     -7.07372751815078     -0.10809632399853
  H   -9.49621854486013     -6.66534032169594     -1.03090146433816
  C   -12.69304207035795     -1.63164950478403     -1.78536087734329
  H   -13.49808972705630     -2.18707792835071     -1.29310541041972
  H   -12.13166908755777     -2.29034896004712     -2.45266306189501
  H   -13.07996873467876     -0.75454528957953     -2.31366267138727
  C   -12.65295644680101      0.02379521167359      0.40691142855489
  H   -12.06741372316661      0.49654567635950      1.20022396407191
  H   -13.45239149738304     -0.58792347897527      0.83789677965165
  H   -13.05407313551451      0.77160386543533     -0.28471989972930
  C   -5.78191683930062     -5.30802769107085      4.60772081242714
  H   -6.38031722159197     -6.10158481966721      5.06716673351314
  H   -5.84399301184771     -4.39229731156774      5.20185083354349
  H   -4.74207920597562     -5.62165972960641      4.47250156915474
  C   -6.18126933750544     -6.53925381805965      2.17643673434645
  H   -6.49909212450815     -6.43922843606488      1.13402817743743
  H   -6.77992196420868     -7.29852328890881      2.69078455021966
  H   -5.11173794419765     -6.76190561011130      2.24667641686739
  C   -6.72503073455051     -4.95646532839416     -3.51872829556596
  H   -6.08640192559781     -5.18839945996698     -4.37724791401861
  H   -6.48108536325848     -3.97949999287362     -3.09120518561159
  H   -7.77973279056866     -5.00636968391000     -3.80145083126639
  C   -4.70480625773641     -5.87988833035018     -1.89286262125509
  H   -4.40155115117410     -6.55291403095372     -1.08633755715060
  H   -4.61611876654729     -4.83370221749867     -1.58514989188674
  H   -4.12247687673352     -6.08144318249963     -2.79771683448472
