# Supplementary material for: Dynamic anti-correlations of water hydrogen bonds
Source: Nat Commun. 2024 Dec 1;15:10453. doi: 10.1038/s41467-024-54804-y (PMC11609289; doi:10.1038/s41467-024-54804-y)
Supplement: Supplementary file 3 — Supplementary Data 1 [file 41467_2024_54804_MOESM3_ESM.zip › DFTcoordinates/FigureS11_urea_4DMSO_BLYP_D3/urea4DMSOsc_160.008.xyz]

48
Coordinates from ORCA-job urea4DMSOsc_160 Constraints 1.6A 1.7A
  C   -7.26993485912874     -2.10148361110454     -0.19981325686979
  O   -7.05930563208822     -1.06429461605065      0.48264535600557
  N   -8.13105036943416     -2.07034180873545     -1.29163890488550
  N   -6.62770786355965     -3.27894950630282      0.03287378492985
  H   -6.15598590816601     -3.42012310838740      0.95985566478850
  H   -6.92295105314868     -4.15085952422524     -0.44781704149783
  H   -8.78445817440577     -1.28359777530778     -1.28107560263582
  H   -8.59434081274234     -2.94368634478490     -1.55319727357485
  O   -5.54550604467591     -3.92837393813035      2.34873846153596
  O   -7.24166430599593     -5.72551089192593     -1.00360013569859
  O   -10.26372260624976     -4.07364889838951     -1.95243286309646
  O   -10.49556940003231     -0.16929800663892     -1.25072825018745
  S   -11.50076272849107     -1.06702499369649     -0.52217445033874
  S   -6.46866030244032     -6.20416284137973     -2.24277725346460
  S   -6.50121638705438     -4.94355335991659      3.00282065211830
  S   -10.97280768306510     -4.78972411627209     -0.79825712619429
  C   -10.00152188323081     -4.47649051314311      0.72279518583847
  H   -10.45876948291814     -5.05513999496259      1.53211270832518
  H   -10.07773852044140     -3.40663090828781      0.93000679792244
  H   -8.96391963420316     -4.77363193548058      0.55758133869876
  C   -10.55909812648215     -6.56588679566821     -0.96108562098736
  H   -11.03667958190004     -6.91666524362013     -1.88018001300291
  H   -10.97003628849851     -7.09402814547169     -0.09413299405934
  H   -9.47008840985067     -6.66038033901208     -1.01345116482870
  C   -12.69537619090036     -1.63786272732568     -1.78271355137077
  H   -13.49873568930401     -2.18148420282741     -1.27476634393395
  H   -12.14205375337035     -2.31018077886639     -2.44312125732656
  H   -13.08300752350203     -0.76814692133550     -2.32260378057607
  C   -12.62889923281508      0.05724218685098      0.37829227393332
  H   -12.03492445268206      0.54032688848169      1.15901518393686
  H   -13.42911839248386     -0.54160711621472      0.82556991193421
  H   -13.03019922070521      0.79520871760796     -0.32372495020933
  C   -5.76572550716950     -5.33998938408643      4.62531582244690
  H   -6.35151819027122     -6.14620474448498      5.07894517567736
  H   -5.83146915321761     -4.43354586164392      5.23314480528564
  H   -4.72405683016038     -5.64081173522412      4.47579172105577
  C   -6.17659313277887     -6.54175525401339      2.18196053603264
  H   -6.50443448629583     -6.43088154104189      1.14389752937567
  H   -6.76349197700532     -7.31338726344972      2.69138196622301
  H   -5.10443909970241     -6.75522339063853      2.23942944358686
  C   -6.73709909702966     -4.93549177159166     -3.53173111751401
  H   -6.10794819460700     -5.18658932100095     -4.39181436301397
  H   -6.48380815282483     -3.95263223696853     -3.12378141459591
  H   -7.79465461129030     -4.98478721007608     -3.80363276798029
  C   -4.70599825386698     -5.84471779190092     -1.90995123334763
  H   -4.40082399108542     -6.50417322221988     -1.09301711412070
  H   -4.60553714578771     -4.79342777917850     -1.62439214425377
  H   -4.13428166293071     -6.06954032195183     -2.81605233008571
