# Supplementary material for: Dynamic anti-correlations of water hydrogen bonds
Source: Nat Commun. 2024 Dec 1;15:10453. doi: 10.1038/s41467-024-54804-y (PMC11609289; doi:10.1038/s41467-024-54804-y)
Supplement: Supplementary file 3 — Supplementary Data 1 [file 41467_2024_54804_MOESM3_ESM.zip › DFTcoordinates/FigureS11_urea_4DMSO_BLYP_D3/urea4DMSOsc_160.009.xyz]

48
Coordinates from ORCA-job urea4DMSOsc_160 Constraints 1.6A 1.6A
  C   -7.14807845427921     -2.14209935116964     -0.06030606966708
  O   -7.03318058264966     -1.13059796992359      0.68221405991048
  N   -7.96643634441345     -2.10323118620529     -1.18688828910091
  N   -6.44641714634307     -3.29012994912739      0.14043835180887
  H   -6.03601891553013     -3.44934818061276      1.09351183275673
  H   -6.66298054569007     -4.15907255242936     -0.40569038788759
  H   -8.65168056133865     -1.34386310806488     -1.17253556979760
  H   -8.38969306490996     -2.98420806799617     -1.48501679215985
  O   -5.55426548655518     -3.96785608772835      2.52845544722403
  O   -6.92591469747016     -5.62367103674511     -0.99375246429325
  O   -10.07011890878611     -4.15607617905341     -1.90852586963813
  O   -10.36226355646557     -0.24559110131241     -1.20535530936344
  S   -11.39594248725142     -1.14316548968575     -0.51753605136493
  S   -6.52089990519781     -6.09982905465276     -2.39962511944555
  S   -6.66463599389065     -4.82657783975534      3.16113438716833
  S   -10.76332452187811     -4.88064606970379     -0.75036697538943
  C   -9.82933672774898     -4.48648818122561      0.77434804355186
  H   -10.24535747629267     -5.09050118330655      1.58709281151531
  H   -9.98079683264268     -3.42313748993380      0.97267917603375
  H   -8.77287270560110     -4.70980970121569      0.61260698319051
  C   -10.26110102082925     -6.63827317899487     -0.86301936819175
  H   -10.68624408987272     -7.02768200961937     -1.79214852608947
  H   -10.68001676673417     -7.16871065652779     -0.00139925862108
  H   -9.16835996384837     -6.68636497536574     -0.87244348031089
  C   -12.51945008097402     -1.74159869523083     -1.82958142526738
  H   -13.34572423392668     -2.28144759128132     -1.35530216604474
  H   -11.92854088782424     -2.42143990989795     -2.44850677931916
  H   -12.88267461239509     -0.88286654999493     -2.40303205275167
  C   -12.57724497589896     -0.01703947163267      0.30894781511916
  H   -12.02754366938574      0.48132556329124      1.11216999953404
  H   -13.39488213293991     -0.61617140769110      0.72308890564510
  H   -12.94741900925024      0.70808934202497     -0.42286721041281
  C   -6.05547154114996     -5.27673659138485      4.82190344340316
  H   -6.76229258530315     -5.98539753806999      5.26604414943328
  H   -6.02363088229042     -4.35411963399026      5.40773824374520
  H   -5.05847172763306     -5.71739352913693      4.72393247182237
  C   -6.53067186222932     -6.47733447917513      2.38992883344137
  H   -6.77486390531964     -6.34996605547185      1.33123388552665
  H   -7.25471624767522     -7.14020997885624      2.87540744848399
  H   -5.50738246058048     -6.84461277688179      2.51757525120165
  C   -7.15948214986098     -4.85224173552095     -3.57047274331733
  H   -6.84671325979669     -5.14691509057934     -4.57747063591744
  H   -6.76351759943957     -3.86884268248364     -3.30065695579539
  H   -8.24830860898148     -4.86890095625651     -3.47413850115738
  C   -4.74320906817000     -5.71012896679140     -2.56954216469319
  H   -4.20823067977368     -6.35943892866258     -1.87128478884251
  H   -4.58844809784149     -4.65488470009650     -2.32485668437472
  H   -4.44286296512882     -5.92794703586812     -3.59961990130074
