# Supplementary material for: Dynamic anti-correlations of water hydrogen bonds
Source: Nat Commun. 2024 Dec 1;15:10453. doi: 10.1038/s41467-024-54804-y (PMC11609289; doi:10.1038/s41467-024-54804-y)
Supplement: Supplementary file 3 — Supplementary Data 1 [file 41467_2024_54804_MOESM3_ESM.zip › DFTcoordinates/FigureS11_urea_4DMSO_BLYP_D3/urea4DMSOsc_160.010.xyz]

48
Coordinates from ORCA-job urea4DMSOsc_160 Constraints 1.6A 1.5A
  C   -7.15404766817312     -2.17373701244417     -0.05747327769141
  O   -7.04946434947071     -1.15945117452526      0.68508660468072
  N   -7.95732806070130     -2.13079499212895     -1.19768060230966
  N   -6.46460046769481     -3.32407205759484      0.15316645442684
  H   -6.05127216573949     -3.47365487561067      1.10610539865806
  H   -6.66081571671527     -4.20455167715866     -0.41144360466837
  H   -8.63909901006828     -1.36842551365064     -1.18920090916277
  H   -8.38570162718444     -3.01040328475130     -1.49247420258148
  O   -5.56599772684580     -3.98483560212617      2.54249078058070
  O   -6.90359556909697     -5.56359807285803     -0.99800222450775
  O   -10.08354337712174     -4.18056923406623     -1.89708373621598
  O   -10.34598112818858     -0.25107732241963     -1.23945007678495
  S   -11.37963718881915     -1.12923283879721     -0.52733810036303
  S   -6.50085028605760     -6.06400365032882     -2.39895318686269
  S   -6.67840710877597     -4.83672044466981      3.18000176718904
  S   -10.76248857555472     -4.91165546835631     -0.73469125512035
  C   -9.85011018235445     -4.47347438330790      0.79120128716893
  H   -10.25163351502188     -5.08242263601071      1.60755295062503
  H   -10.03595123303426     -3.41341368472739      0.97781107628802
  H   -8.78575703149206     -4.66386132846588      0.63852465585607
  C   -10.20968667733835     -6.65528488930017     -0.82387923876577
  H   -10.61722592298328     -7.06712750419161     -1.75123741743036
  H   -10.61903654174136     -7.18788837322340      0.04097601753313
  H   -9.11607948937650     -6.67215915747350     -0.82608928800346
  C   -12.51234332258960     -1.75108204969940     -1.82050238077810
  H   -13.33746097672861     -2.27873270485761     -1.33074577209516
  H   -11.92654640915524     -2.44538111617365     -2.42818875921712
  H   -12.87627130072541     -0.90333394785670     -2.40968196186500
  C   -12.55214609072814      0.01859844494252      0.28164495717131
  H   -11.99636460520475      0.53123201022307      1.07159375114071
  H   -13.36995968514573     -0.56862908220572      0.71213452975107
  H   -12.92330369440933      0.73004673189114     -0.46298855893360
  C   -6.05593675855968     -5.31007803443923      4.82959110409280
  H   -6.76579696246731     -6.01484600964997      5.27507769765178
  H   -6.00689368078912     -4.39353446741181      5.42374979891871
  H   -5.06518349567542     -5.76104018994589      4.71620492848066
  C   -6.57221371799720     -6.48207989006460      2.39246846916626
  H   -6.82813525541563     -6.34261291034888      1.33819144765263
  H   -7.29722028285513     -7.14151632347213      2.88110179615334
  H   -5.55137708843582     -6.86132066359103      2.50365100383307
  C   -7.18458682795104     -4.86063621934053     -3.58899016934921
  H   -6.87842167879109     -5.17329017513181     -4.59255839374779
  H   -6.80824069465233     -3.86214065712448     -3.34855384658440
  H   -8.27130336401929     -4.90070798197060     -3.47688286113636
  C   -4.73569052561885     -5.63471648720288     -2.59354774378746
  H   -4.17918950142222     -6.25379331309346     -1.88476432268933
  H   -4.60493513147131     -4.57035329413977     -2.37657108721444
  H   -4.43985832962865     -5.87078649114295     -3.62084349915244
