# Supplementary material for: Dynamic anti-correlations of water hydrogen bonds
Source: Nat Commun. 2024 Dec 1;15:10453. doi: 10.1038/s41467-024-54804-y (PMC11609289; doi:10.1038/s41467-024-54804-y)
Supplement: Supplementary file 3 — Supplementary Data 1 [file 41467_2024_54804_MOESM3_ESM.zip › DFTcoordinates/FigureS11_urea_4DMSO_BLYP_D3/urea4DMSOsc_170.001.xyz]

48
Coordinates from ORCA-job urea4DMSOsc_170 Constraints 1.7A 2.4A
  C   -7.20376057425323     -1.83903808859423     -0.20024558000887
  O   -6.80562679891606     -0.99125423926302      0.63389160378010
  N   -8.22736315149903     -1.56721275888632     -1.08614046090131
  N   -6.59138811330398     -3.06258144834412     -0.34208562908847
  H   -6.03957058834730     -3.41081053382452      0.46855277689675
  H   -7.09238431649556     -3.79420963442779     -0.83921620172659
  H   -8.83850314385072     -0.79236247416066     -0.82209073074276
  H   -8.72970604020041     -2.36172833742492     -1.49541897608026
  O   -5.30108410756513     -4.20311478049142      1.77885491401203
  O   -7.26569732370233     -6.18785908831566     -0.85933256440802
  O   -9.87691459219890     -3.81948503308318     -2.06435497151336
  O   -10.63902441868879      0.14166474079664     -0.43409684171839
  S   -11.57571190045901     -1.04733765915278     -0.19848483620807
  S   -6.32286532876629     -6.70137442411897     -1.95054844424031
  S   -6.40057094566451     -4.92128528854116      2.57934253097435
  S   -10.76805472145248     -4.51582854448405     -1.02613441590022
  C   -9.85045064761767     -4.51597526987368      0.55749985755228
  H   -10.43374511081827     -5.09645596960738      1.27996727245162
  H   -9.77625526947334     -3.47481615580426      0.87937964452742
  H   -8.86367728390677     -4.95530191143846      0.39423324709701
  C   -10.63078694100951     -6.30801659098656     -1.36754411985626
  H   -11.08648103155791     -6.47539892957458     -2.34748956572115
  H   -11.18840280535285     -6.84602364181745     -0.59344053804729
  H   -9.57097163746407     -6.58088689461877     -1.36318910086360
  C   -12.48408971697670     -1.31157771435060     -1.76323643949259
  H   -13.25774351793929     -2.06635685183199     -1.58977666943336
  H   -11.75377150890878     -1.68032377924494     -2.48789810885266
  H   -12.91945166065848     -0.35958766998900     -2.08296960827585
  C   -12.98058296183920     -0.40785164881880      0.78232013725873
  H   -12.58105747346966     -0.13462029745169      1.76284946791583
  H   -13.72240808718682     -1.20685128554242      0.88340618569216
  H   -13.40236688651848      0.46417767708013      0.27242887646611
  C   -5.87087580739890     -4.85259495492021      4.32565071730592
  H   -6.57094964822993     -5.44799078784900      4.92083294786280
  H   -5.91332853201886     -3.80229756101847      4.62690947878276
  H   -4.85137342688757     -5.24369504654316      4.40215706713129
  C   -6.14469269978065     -6.70732854574024      2.30879638741824
  H   -6.38904133703912     -6.88969791177488      1.25865584229180
  H   -6.82931152111498     -7.25447684010926      2.96540933917589
  H   -5.10099269012872     -6.95226172362689      2.53014897483351
  C   -6.72017817000594     -5.75483362814322     -3.46609266678109
  H   -5.99578581194636     -6.02750077158065     -4.24060624816211
  H   -6.67602904265491     -4.68512065173764     -3.23985063097871
  H   -7.72921429394211     -6.04928141843641     -3.76626386098722
  C   -4.68726010921027     -5.94455058092618     -1.62827430497092
  H   -4.32972910798511     -6.35931355643566     -0.68222946933246
  H   -4.80319273042788     -4.85891924013038     -1.55930795784390
  H   -4.01526646516328     -6.22360225483917     -2.44645832729060
