# Supplementary material for: Dynamic anti-correlations of water hydrogen bonds
Source: Nat Commun. 2024 Dec 1;15:10453. doi: 10.1038/s41467-024-54804-y (PMC11609289; doi:10.1038/s41467-024-54804-y)
Supplement: Supplementary file 3 — Supplementary Data 1 [file 41467_2024_54804_MOESM3_ESM.zip › DFTcoordinates/FigureS11_urea_4DMSO_BLYP_D3/urea4DMSOsc_170.002.xyz]

48
Coordinates from ORCA-job urea4DMSOsc_170 Constraints 1.7A 2.3A
  C   -7.19976094278063     -1.86006110398079     -0.21574044278059
  O   -6.80614287850007     -0.98618350892292      0.59375617389570
  N   -8.22513469076012     -1.61727461349191     -1.10808081683812
  N   -6.58069266447555     -3.08313842765287     -0.32237962978957
  H   -6.02175060475313     -3.40249605489608      0.49509137020729
  H   -7.07395266807066     -3.83706171958397     -0.79524852252404
  H   -8.83891450686619     -0.83767793262563     -0.86457698012560
  H   -8.72527941657201     -2.42223324156358     -1.49876084361065
  O   -5.28672580758803     -4.17618858818560      1.81839724106585
  O   -7.27576621109933     -6.12599161997938     -0.89560231585258
  O   -9.92190246815817     -3.84890124828661     -2.05338730167473
  O   -10.62869156762539      0.11452405573344     -0.48874166899192
  S   -11.57496786908246     -1.06061893149871     -0.22401905594252
  S   -6.33593843339132     -6.65032911397938     -1.98503164315872
  S   -6.39357994768967     -4.88726307239478      2.61527628787956
  S   -10.79593903060623     -4.54110190859848     -0.99826959275497
  C   -9.86307349278937     -4.51628185402830      0.57653399408777
  H   -10.43570877498758     -5.09235299111289      1.31094818807458
  H   -9.79320141424932     -3.47101532941801      0.88569660154425
  H   -8.87474070107901     -4.95044376491115      0.40979007840875
  C   -10.64762654490883     -6.33627413203597     -1.32058685104229
  H   -11.11837833273971     -6.52002094148659     -2.29042869299819
  H   -11.18647085104983     -6.87010711110742     -0.53049117719609
  H   -9.58522237414290     -6.59866228603006     -1.33196383441874
  C   -12.50479397172655     -1.33800208901803     -1.77370584475329
  H   -13.28322876137763     -2.08303796439947     -1.58076516599830
  H   -11.78630031017265     -1.72354794496981     -2.50139811863682
  H   -12.93511817062507     -0.38646846771852     -2.10151841288075
  C   -12.96082593100178     -0.39166100747976      0.76408735902353
  H   -12.54645066994805     -0.10859081318789      1.73562782816410
  H   -13.70985031542106     -1.18099126868022      0.88577867044629
  H   -13.37954095449747      0.47744611285040      0.24674361265531
  C   -5.83308609117557     -4.89048501051877      4.35317973434186
  H   -6.54092316909886     -5.48405093993427      4.94096313253632
  H   -5.83889182811286     -3.84974211816857      4.68860441954572
  H   -4.82468108437195     -5.31383149121876      4.39923153883906
  C   -6.19575361247269     -6.67037528092744      2.28283851075064
  H   -6.45798634280344     -6.81097720803224      1.23035437189787
  H   -6.88805784455300     -7.21855012472197      2.93047134897067
  H   -5.15705476926336     -6.95331869511128      2.48157967618144
  C   -6.68788542968824     -5.66643732211965     -3.48785684648851
  H   -5.96353743421935     -5.94729254787210     -4.25943502291691
  H   -6.61461703042702     -4.60261370321666     -3.24211631389645
  H   -7.70198723465001     -5.92563945175663     -3.80322226145844
  C   -4.68245168709717     -5.94949948939369     -1.62949833052298
  H   -4.34824982651420     -6.39426036125716     -0.68855064297054
  H   -4.76726340019346     -4.86254014537094     -1.53911733953474
  H   -4.00959193661784     -6.23152722773636     -2.44594646875929
