# Supplementary material for: Dynamic anti-correlations of water hydrogen bonds
Source: Nat Commun. 2024 Dec 1;15:10453. doi: 10.1038/s41467-024-54804-y (PMC11609289; doi:10.1038/s41467-024-54804-y)
Supplement: Supplementary file 3 — Supplementary Data 1 [file 41467_2024_54804_MOESM3_ESM.zip › DFTcoordinates/FigureS11_urea_4DMSO_BLYP_D3/urea4DMSOsc_170.003.xyz]

48
Coordinates from ORCA-job urea4DMSOsc_170 Constraints 1.7A 2.2A
  C   -7.22972877711978     -1.89519128967245     -0.32364618179143
  O   -6.85523393461640     -0.97269020621384      0.44017840917520
  N   -8.25895432781726     -1.71684345554059     -1.22808995208382
  N   -6.58786474524946     -3.10909308031626     -0.36493479438183
  H   -6.03002888264802     -3.37947102488756      0.47061253841266
  H   -7.05048401668498     -3.89486426041531     -0.81940493028043
  H   -8.88150888438284     -0.93242281460377     -1.02315259903974
  H   -8.75956952237509     -2.54667559315315     -1.56112503467762
  O   -5.31105776458945     -4.09719106559172      1.83368204610128
  O   -7.33350760140921     -6.05511493737717     -1.12471542828330
  O   -10.10432698506573     -3.90003794050035     -2.00213175911904
  O   -10.64170140964805      0.05355337050722     -0.66391704425951
  S   -11.58406965707935     -1.07391039269073     -0.23048566207674
  S   -6.29905721257048     -6.57743080911964     -2.12703700938728
  S   -6.43594673376111     -4.76459339989577      2.64350135136822
  S   -10.87582214695117     -4.59869700436331     -0.87460564752088
  C   -9.82963143155272     -4.52043195797635      0.62566979383788
  H   -10.32845936056248     -5.09808503836110      1.41068771418166
  H   -9.76497547279444     -3.46827827764748      0.91159545375744
  H   -8.84485870655030     -4.93095529694584      0.39255878811650
  C   -10.69896533534422     -6.39470362473741     -1.17854222669421
  H   -11.24184123897228     -6.61057256164894     -2.10307896085354
  H   -11.15415042765351     -6.92993985528583     -0.33835485869213
  H   -9.63307571336112     -6.62458568976681     -1.27437652526446
  C   -12.63113127328876     -1.45773924728487     -1.67907353230010
  H   -13.40796749972317     -2.16347928021032     -1.36819981248445
  H   -11.97433497524872     -1.92310919450440     -2.41823774156811
  H   -13.06558151104653     -0.52656499419455     -2.05624381285241
  C   -12.88138281833978     -0.29336118207424      0.79588685318697
  H   -12.39218062454569      0.05823879307936      1.70841701487952
  H   -13.63323935334908     -1.05240431355078      1.03575064508743
  H   -13.32167217077820      0.54032164899352      0.23957071804590
  C   -5.77946897364473     -4.97009893158792      4.33452156184310
  H   -6.50796717576849     -5.54406776782330      4.91663737906694
  H   -5.66358165004714     -3.96680286537463      4.75345217928766
  H   -4.81719491668820     -5.48872993113882      4.27976383859039
  C   -6.43916139369457     -6.52400111770669      2.15904898910756
  H   -6.74386582360898     -6.55258736260775      1.10846716940601
  H   -7.16590691792323     -7.04993871272851      2.78711420941809
  H   -5.43105627102365     -6.92958307776801      2.29197922802645
  C   -6.36164019645972     -5.44790106254636     -3.56594325105139
  H   -5.56871836349548     -5.73508742948670     -4.26415189557616
  H   -6.23051716489306     -4.41904085530359     -3.21727729416639
  H   -7.34372117128854     -5.58291309408834     -4.02712147170933
  C   -4.65627659732921     -6.06695300521761     -1.49963920687292
  H   -4.48490141245914     -6.62467288660782     -0.57529064543026
  H   -4.66438378314950     -4.98957821088954     -1.31008596298814
  H   -3.90701767343987     -6.33486971317030     -2.25172263949098
