# Supplementary material for: Dynamic anti-correlations of water hydrogen bonds
Source: Nat Commun. 2024 Dec 1;15:10453. doi: 10.1038/s41467-024-54804-y (PMC11609289; doi:10.1038/s41467-024-54804-y)
Supplement: Supplementary file 3 — Supplementary Data 1 [file 41467_2024_54804_MOESM3_ESM.zip › DFTcoordinates/FigureS11_urea_4DMSO_BLYP_D3/urea4DMSOsc_170.004.xyz]

48
Coordinates from ORCA-job urea4DMSOsc_170 Constraints 1.7A 2.1A
  C   -7.23108475695089     -1.92463636396876     -0.32253999640572
  O   -6.87641534051894     -0.98471407662623      0.43019099083895
  N   -8.25454787647294     -1.77209032327370     -1.23895667202422
  N   -6.57393292241654     -3.12957684259826     -0.33933929403833
  H   -6.01682747024775     -3.37862722137521      0.50309578646214
  H   -7.01563123723889     -3.93194472493402     -0.78963638913904
  H   -8.88557677285825     -0.98971842518450     -1.05203642594799
  H   -8.74796436673053     -2.61057339554462     -1.55976869517384
  O   -5.30535703352003     -4.08078351826985      1.87815446272683
  O   -7.33466836045617     -5.97620979202879     -1.14907400558189
  O   -10.17078694751366     -3.90931533127806     -1.97165749299190
  O   -10.63446308347566      0.01708188991947     -0.72902158081018
  S   -11.59587489711391     -1.07786835361991     -0.25541390273576
  S   -6.31288865840774     -6.52050850594344     -2.15391658029482
  S   -6.43137233187894     -4.76801691576848      2.66961579839939
  S   -10.90769766564715     -4.61954102885324     -0.82899780737103
  C   -9.84366970250490     -4.50525581105158      0.65642083086788
  H   -10.31880688041402     -5.08823613724204      1.45210402007806
  H   -9.79911360738401     -3.44976836608316      0.93375298047689
  H   -8.85269838602106     -4.89486479185724      0.41434862053908
  C   -10.68940936184297     -6.41279388505889     -1.12262647102447
  H   -11.24165707090711     -6.65016206554272     -2.03629569429855
  H   -11.11619088987724     -6.95356137579766     -0.27116244877319
  H   -9.61951055653258     -6.61506736430203     -1.23517020686078
  C   -12.65868100514881     -1.48655404968943     -1.68544829830616
  H   -13.44905547070933     -2.16428993257847     -1.34724227173058
  H   -12.01557545583530     -1.99109024076363     -2.41085030143747
  H   -13.07511704689414     -0.55916195320161     -2.09121320071796
  C   -12.87184915563066     -0.24006191287353      0.75258005458878
  H   -12.37128066190917      0.12959474174294      1.65170733276354
  H   -13.63718332781364     -0.97655422627514      1.01890518407039
  H   -13.29860520655623      0.58463381718260      0.17280425389305
  C   -5.77235419439583     -5.02777336928133      4.35221755025348
  H   -6.50155737542503     -5.61739093035612      4.91756168391107
  H   -5.65264403116567     -4.03838895517308      4.80196804294847
  H   -4.81175672024865     -5.54731078217483      4.27947467857505
  C   -6.44223796660195     -6.51174159956478      2.13157990230278
  H   -6.74884367145689     -6.50687264440104      1.08120377418832
  H   -7.16983005060941     -7.05431397343766      2.74428543135294
  H   -5.43530548483201     -6.92470175300485      2.24982876894754
  C   -6.34094759907437     -5.37681070600590     -3.58201305554082
  H   -5.55499361298312     -5.67937527619560     -4.28158702146864
  H   -6.18216308306476     -4.35535803747588     -3.22318183176587
  H   -7.32550252885240     -5.48038409485265     -4.04603852229677
  C   -4.65825154567322     -6.06357270535006     -1.51677769443866
  H   -4.50657314004831     -6.63556527783144     -0.59774830067109
  H   -4.63688134234954     -4.98836855909527     -1.31639421557902
  H   -3.91435414578191     -6.34498485305636     -2.26918177075965
