# Supplementary material for: Dynamic anti-correlations of water hydrogen bonds
Source: Nat Commun. 2024 Dec 1;15:10453. doi: 10.1038/s41467-024-54804-y (PMC11609289; doi:10.1038/s41467-024-54804-y)
Supplement: Supplementary file 3 — Supplementary Data 1 [file 41467_2024_54804_MOESM3_ESM.zip › DFTcoordinates/FigureS11_urea_4DMSO_BLYP_D3/urea4DMSOsc_170.005.xyz]

48
Coordinates from ORCA-job urea4DMSOsc_170 Constraints 1.7A 2.0A
  C   -7.23877541539961     -1.95836143868748     -0.33120039606842
  O   -6.91170762107897     -0.98750894685285      0.39520355749830
  N   -8.23964046869446     -1.84654858820315     -1.27952351106526
  N   -6.57530774275091     -3.15698221925828     -0.28652234012462
  H   -6.03041655569967     -3.37166913549056      0.57270733973396
  H   -6.98809744029945     -3.98060504788135     -0.73128955743227
  H   -8.87941747951860     -1.06200826929463     -1.13480166194459
  H   -8.72567681427052     -2.69884320529834     -1.57279201884677
  O   -5.32945842567478     -4.04475376884348      1.96756029269510
  O   -7.32917778476654     -5.90354668780588     -1.16251960687207
  O   -10.22820071753812     -3.94269270873955     -1.95806668388750
  O   -10.61692947576702     -0.03071726136301     -0.86850089877577
  S   -11.58504783254497     -1.07774184733748     -0.30774214665625
  S   -6.32403847240353     -6.44811589786304     -2.18521543993031
  S   -6.44470001511121     -4.78264106623398      2.72799404542382
  S   -10.93724074330184     -4.65539076481114     -0.79997966817051
  C   -9.86635860481014     -4.49540246187106      0.67659628052566
  H   -10.32568028282096     -5.07472157210718      1.48417392820248
  H   -9.84140826847946     -3.43488026408604      0.93664056865932
  H   -8.86889059171037     -4.86913081989043      0.43659435191739
  C   -10.67712811615091     -6.44712003580229     -1.06933891605141
  H   -11.22727589839534     -6.71036835497789     -1.97715397653464
  H   -11.08715889107667     -6.98579689167376     -0.20838611714729
  H   -9.60324796392456     -6.62560528349871     -1.18413531279605
  C   -12.70694087463568     -1.53208562076352     -1.67769046747626
  H   -13.49844894052104     -2.17388521981593     -1.27710412652071
  H   -12.10071614462672     -2.08653558017903     -2.39836410086963
  H   -13.11902619489614     -0.61697729609356     -2.11455887954962
  C   -12.80550165273290     -0.15972255614349      0.69908429859874
  H   -12.26629097905869      0.23984952213155      1.56235429339970
  H   -13.57899144884136     -0.86273341656036      1.02587023950346
  H   -13.23164602292139      0.64668191212468      0.09365673663262
  C   -5.77864273036240     -5.10907078216010      4.39635764796520
  H   -6.49813157734464     -5.73384934494794      4.93573764688031
  H   -5.67167466866262     -4.13949055822525      4.89024944983002
  H   -4.81102805122546     -5.61118112311181      4.29836352226461
  C   -6.43219013028330     -6.50071719960419      2.11214914407361
  H   -6.74223346904397     -6.45509308071654      1.06377312097842
  H   -7.14956956973792     -7.08077823801694      2.70217431105059
  H   -5.41893498951178     -6.90365733941845      2.20937982521068
  C   -6.34345149202793     -5.27698897085892     -3.59069988953583
  H   -5.56427068108790     -5.57582494569518     -4.29932187055594
  H   -6.17058458377753     -4.26501080134062     -3.21200738244661
  H   -7.33131254650883     -5.35889238221708     -4.05197798220544
  C   -4.65762583835955     -6.03334939329965     -1.55091217678814
  H   -4.51182021823740     -6.62342136542652     -0.64238519935517
  H   -4.61356628809030     -4.96219680315176     -1.33335189297582
  H   -3.92410928530711     -6.31706687863334     -2.31256838046080
