# Supplementary material for: Dynamic anti-correlations of water hydrogen bonds
Source: Nat Commun. 2024 Dec 1;15:10453. doi: 10.1038/s41467-024-54804-y (PMC11609289; doi:10.1038/s41467-024-54804-y)
Supplement: Supplementary file 3 — Supplementary Data 1 [file 41467_2024_54804_MOESM3_ESM.zip › DFTcoordinates/FigureS11_urea_4DMSO_BLYP_D3/urea4DMSOsc_170.006.xyz]

48
Coordinates from ORCA-job urea4DMSOsc_170 Constraints 1.7A 1.9A
  C   -7.20077771302258     -2.03270479356065     -0.24357024825575
  O   -6.93859082575357     -1.02071989955639      0.45348785068354
  N   -8.13835854014358     -1.98279367986315     -1.26143896810106
  N   -6.52731236421640     -3.21480636825503     -0.09674660931462
  H   -6.02159731753197     -3.37765813804193      0.79638570029688
  H   -6.88621635520947     -4.06820995270964     -0.53960546072587
  H   -8.79721249326938     -1.20324805958014     -1.19391668868064
  H   -8.59796825997364     -2.85417364682882     -1.53743890856719
  O   -5.36925207192732     -3.99735370466387      2.23875288233763
  O   -7.24850428745298     -5.86333048614857     -1.04585610246815
  O   -10.19848625151903     -4.02572494136613     -1.93820249089022
  O   -10.52113894629335     -0.14215093314724     -1.08545380638882
  S   -11.52802970978466     -1.10362818227232     -0.44507535280866
  S   -6.45102669082576     -6.30440191340549     -2.28061398000802
  S   -6.46536384965151     -4.82837936636663      2.92768149298912
  S   -10.91042387821595     -4.72906663852531     -0.77698048131892
  C   -9.87987881745830     -4.49546161192294      0.71877861416975
  H   -10.34328382539596     -5.06308000177073      1.53234023798190
  H   -9.89094919065051     -3.42729423906127      0.94668916618379
  H   -8.86639132800529     -4.84706935845146      0.51546061403519
  C   -10.58953316414598     -6.51893006732092     -0.98844008682278
  H   -11.10941254369884     -6.82508660036562     -1.90056101091327
  H   -11.00215114552006     -7.04591768798610     -0.12156471151433
  H   -9.50823311370233     -6.66493533822808     -1.07399385019781
  C   -12.66985836849015     -1.62055136934364     -1.77579162246557
  H   -13.48145306227209     -2.20203664237409     -1.32609096181183
  H   -12.08486222541472     -2.24789996602060     -2.45289692131369
  H   -13.05226031893132     -0.72734965030715     -2.27984335222317
  C   -12.70838930487303     -0.05935927787049      0.48402903893444
  H   -12.15046100063419      0.38703366756180      1.31174072007777
  H   -13.50902103940854     -0.70055927467293      0.86752334373656
  H   -13.10322943900712      0.71167062214748     -0.18536847117331
  C   -5.81610462765585     -5.22617230854184      4.58743359500348
  H   -6.51665227317966     -5.91210905192344      5.07491621925710
  H   -5.76046808685398     -4.28400551093692      5.13944795261450
  H   -4.82574208776102     -5.67949084621984      4.47937646726243
  C   -6.36096628323240     -6.50426265409377      2.20990320223071
  H   -6.65713774457095     -6.41312116028880      1.16037809314934
  H   -7.05755782820981     -7.15274894766171      2.75181313136458
  H   -5.33071357927828     -6.86283899106698      2.30279141423874
  C   -6.69288092251211     -4.99991146626742     -3.54061630839253
  H   -6.05691414499268     -5.23492766256314     -4.40034723838199
  H   -6.43405658533649     -4.02953385788917     -3.10684810953552
  H   -7.74797947051928     -5.03185969743960     -3.82465581031948
  C   -4.69384024040615     -5.95472176733101     -1.90690246007941
  H   -4.40393841782877     -6.63456509239081     -1.10112878205787
  H   -4.59840822220547     -4.91087735882188     -1.59317920791841
  H   -4.10470204304777     -6.15682612628076     -2.80729173389829
