# Supplementary material for: Dynamic anti-correlations of water hydrogen bonds
Source: Nat Commun. 2024 Dec 1;15:10453. doi: 10.1038/s41467-024-54804-y (PMC11609289; doi:10.1038/s41467-024-54804-y)
Supplement: Supplementary file 3 — Supplementary Data 1 [file 41467_2024_54804_MOESM3_ESM.zip › DFTcoordinates/FigureS11_urea_4DMSO_BLYP_D3/urea4DMSOsc_170.007.xyz]

48
Coordinates from ORCA-job urea4DMSOsc_170 Constraints 1.7A 1.8A
  C   -7.21831736048781     -2.06164330753103     -0.23995099274178
  O   -6.98262345664282     -1.03437693824024      0.44557108873943
  N   -8.12713715345713     -2.03227609501876     -1.28695393667763
  N   -6.54777703561519     -3.23694575675312     -0.05277544980620
  H   -6.05289976651058     -3.37726293892510      0.84977955799551
  H   -6.87732693689336     -4.10501702563834     -0.50162015606824
  H   -8.79042335806587     -1.25451619124799     -1.24564326717793
  H   -8.58202103090074     -2.90944159383759     -1.55109903583227
  O   -5.41203223335492     -3.97189463564796      2.30775828104587
  O   -7.23096066271935     -5.78871891106627     -1.03085644586471
  O   -10.22824561710285     -4.05280702053841     -1.94070828733215
  O   -10.50195967038561     -0.16933655730129     -1.16522234707335
  S   -11.50866185791590     -1.09655233535810     -0.47603752697857
  S   -6.46371284085033     -6.25339892120059     -2.27733013889512
  S   -6.48484349583534     -4.85458416811782      2.96787010557864
  S   -10.92899621120488     -4.75949896913139     -0.77525394444229
  C   -9.91283716665331     -4.48365192108299      0.72344025681048
  H   -10.36289621498509     -5.05802737461404      1.53971746886896
  H   -9.95612343826054     -3.41431950136308      0.94194752335438
  H   -8.88853613673083     -4.80656173261651      0.52706202809617
  C   -10.56423660719537     -6.54389002881359     -0.96187994523197
  H   -11.06548242999790     -6.87249048153905     -1.87658266775734
  H   -10.97525213665597     -7.07025676780679     -0.09386847185061
  H   -9.47903694598545     -6.66646835873002     -1.03243638253498
  C   -12.68471480794238     -1.63645450425538     -1.76725064504758
  H   -13.49213419846591     -2.19704104640255     -1.28478338855054
  H   -12.12063260269320     -2.28777943502067     -2.43945255978433
  H   -13.06903639318312     -0.75318577526211     -2.28710086625650
  C   -12.65456180535102     -0.00789433556392      0.44528768602672
  H   -12.07261467224289      0.45543616245964      1.24675486758885
  H   -13.45535100586210     -0.62536775751855      0.86544476257528
  H   -13.05333765229867      0.74805449087651     -0.23881175295245
  C   -5.83241710242550     -5.27518987497565      4.62089949377758
  H   -6.51308159829888     -5.99582583892483      5.08600038508189
  H   -5.80984829258901     -4.34671587400083      5.19789415050089
  H   -4.82744235983116     -5.69365590864314      4.50711577599723
  C   -6.32240333292238     -6.50783914879442      2.20888787003172
  H   -6.61819600684291     -6.40135705631740      1.16078531533231
  H   -6.99811054848191     -7.19251288455178      2.73243585737125
  H   -5.28090952580282     -6.83372067507121      2.29687118647233
  C   -6.72106072687576     -4.96214416163123     -3.54701303089782
  H   -6.09788367118854     -5.20739531725210     -4.41314688504909
  H   -6.45443865541351     -3.98837676723105     -3.12580492969837
  H   -7.78008172379257     -4.99477852072061     -3.81567956014359
  C   -4.69673156414671     -5.91523097987968     -1.94319285423053
  H   -4.39617364608639     -6.58915949723990     -1.13636913834630
  H   -4.58589650247239     -4.86904214681180     -1.64282099812694
  H   -4.12829184037260     -6.13203561514208     -2.85336805589604
