# Supplementary material for: Dynamic anti-correlations of water hydrogen bonds
Source: Nat Commun. 2024 Dec 1;15:10453. doi: 10.1038/s41467-024-54804-y (PMC11609289; doi:10.1038/s41467-024-54804-y)
Supplement: Supplementary file 3 — Supplementary Data 1 [file 41467_2024_54804_MOESM3_ESM.zip › DFTcoordinates/FigureS11_urea_4DMSO_BLYP_D3/urea4DMSOsc_170.008.xyz]

48
Coordinates from ORCA-job urea4DMSOsc_170 Constraints 1.7A 1.7A
  C   -7.09585744462544     -2.07900589694238     -0.05357338542245
  O   -6.96007861540965     -1.08485415402106      0.70509464762121
  N   -7.96386794541949     -2.03738254050868     -1.13614205204315
  N   -6.35607737294082     -3.21809245661467      0.08965155477707
  H   -5.91834298834518     -3.37927105801543      1.01853401767048
  H   -6.60663749844887     -4.08298183272783     -0.42845877732667
  H   -8.66407367482450     -1.29319897048857     -1.08501679440653
  H   -8.37046629430511     -2.91946513997468     -1.45283068510372
  O   -5.42015354322452     -3.97219474592212      2.53189081013295
  O   -6.92237084117496     -5.65803142445544     -0.98481403735892
  O   -10.02363804634834     -4.10217037684442     -1.90299822317673
  O   -10.39729662750517     -0.24895966274771     -1.09642453964548
  S   -11.44023191331685     -1.19438281347558     -0.49123692458691
  S   -6.61421958620664     -6.13653994766538     -2.41245232871232
  S   -6.60663800612707     -4.76164451855797      3.10983675680561
  S   -10.72853410342707     -4.81284783956104     -0.74280220493644
  C   -9.75151485549220     -4.47956302372421      0.76924605357850
  H   -10.17567472943736     -5.07866852616697      1.58134087211194
  H   -9.85422717960785     -3.41440622230705      0.98684261246155
  H   -8.70990012205107     -4.74577001402623      0.57954495680686
  C   -10.30134562521486     -6.58788612174180     -0.88627241773272
  H   -10.74801515962012     -6.94479277860663     -1.81829231727228
  H   -10.73719317076815     -7.11337298911141     -0.03000483901611
  H   -9.21188694128171     -6.68285130124860     -0.90243044689819
  C   -12.51609776876791     -1.73141147456199     -1.86792329084351
  H   -13.35134668784020     -2.30218848766470     -1.44865295501610
  H   -11.90024723199384     -2.37275154469573     -2.50325057057049
  H   -12.86982679621711     -0.84653996746709     -2.40644016679544
  C   -12.66069201712244     -0.12874899742217      0.35810050227994
  H   -12.14330959495371      0.32958008320460      1.20539508966605
  H   -13.48340614719473     -0.75940173833124      0.71114443116286
  H   -13.01657449996896      0.63215143567266     -0.34389369839701
  C   -6.13168852752605     -5.19858856295360      4.81836912131110
  H   -6.90130750651580     -5.86037504924454      5.22937769682202
  H   -6.09219769055278     -4.26417915472628      5.38474707838224
  H   -5.15392231090163     -5.68999855888402      4.79829929713065
  C   -6.50416623716932     -6.43823417598830      2.39026505286782
  H   -6.68320321412707     -6.33037029189293      1.31645524085159
  H   -7.28390529507104     -7.05509862225572      2.84962298470697
  H   -5.50753303788424     -6.84632755570237      2.58686780711470
  C   -7.12397321677655     -4.78704341568195     -3.53264634716169
  H   -6.86209574899094     -5.08110499271795     -4.55424881310869
  H   -6.61355488569852     -3.86468809837347     -3.23997365432702
  H   -8.20618861808292     -4.68530113147957     -3.41540856751109
  C   -4.80713356198136     -5.96103306246685     -2.62620615300078
  H   -4.33667358988997     -6.69333421775089     -1.96444842409665
  H   -4.51811680302203     -4.94114824290295     -2.35431590503303
  H   -4.56228672661571     -6.17867982025100     -3.67095806476169
