# Supplementary material for: Dynamic anti-correlations of water hydrogen bonds
Source: Nat Commun. 2024 Dec 1;15:10453. doi: 10.1038/s41467-024-54804-y (PMC11609289; doi:10.1038/s41467-024-54804-y)
Supplement: Supplementary file 3 — Supplementary Data 1 [file 41467_2024_54804_MOESM3_ESM.zip › DFTcoordinates/FigureS11_urea_4DMSO_BLYP_D3/urea4DMSOsc_170.009.xyz]

48
Coordinates from ORCA-job urea4DMSOsc_170 Constraints 1.7A 1.6A
  C   -7.10308129273122     -2.11653241719206     -0.05278095993097
  O   -6.97523761962735     -1.11530108549617      0.69973795847328
  N   -7.95554733671167     -2.07603817579267     -1.15046130918804
  N   -6.37793318125207     -3.25903663937537      0.10977778548286
  H   -5.93846429685701     -3.40889935049784      1.03937669080464
  H   -6.60854405720281     -4.13317952023434     -0.42268417329425
  H   -8.65044864032042     -1.32632199227097     -1.11196636746553
  H   -8.36947256250947     -2.95813851316733     -1.45725496192381
  O   -5.43522561632853     -3.99987962883957      2.55182276845379
  O   -6.89833717462114     -5.60053937097245     -0.99090518360767
  O   -10.04531699617534     -4.13568905802267     -1.87937074302016
  O   -10.37486854822662     -0.26110810346492     -1.16056404670591
  S   -11.42267378021112     -1.17195820127650     -0.51246274886938
  S   -6.58189471145325     -6.09814858974355     -2.41226533092848
  S   -6.62052162409903     -4.79258746737005      3.12732535754593
  S   -10.73375325608622     -4.84855166248645     -0.71092406211116
  C   -9.77749510589154     -4.45935949986234      0.80102020110053
  H   -10.18862399233318     -5.05743480140775      1.62054947574163
  H   -9.91510723091666     -3.39425018496837      0.99912396922849
  H   -8.72627538079048     -4.69521241944373      0.62452173186720
  C   -10.25062212753789     -6.61161456015497     -0.82186502502004
  H   -10.68265213235534     -6.99861723457462     -1.74876742985385
  H   -10.67259208805486     -7.13564889545013      0.04219881528191
  H   -9.15864578194805     -6.67250283227515     -0.83369674901981
  C   -12.51403365371715     -1.75040396744947     -1.85995535737169
  H   -13.35091826749437     -2.29750727734239     -1.41329290228037
  H   -11.90832984745757     -2.42059693126733     -2.47495882698722
  H   -12.86432264311818     -0.88313739256383     -2.42854959614379
  C   -12.62582982381047     -0.06174114495738      0.30403552458265
  H   -12.09677588364544      0.42437707409935      1.12833726790068
  H   -13.45175678742446     -0.66930621823017      0.68846871472801
  H   -12.98009234333631      0.67456168917440     -0.42448215854462
  C   -6.13485585703103     -5.25742472136719      4.82564081402745
  H   -6.90407853691770     -5.92251661031857      5.23205503267229
  H   -6.08775316211384     -4.33182337954542      5.40576270383573
  H   -5.15910255571465     -5.75199258925551      4.79111337302575
  C   -6.53129517038255     -6.45913567502745      2.38243700337010
  H   -6.71700870626294     -6.33470940183129      1.31156903223323
  H   -7.31091103908822     -7.07893129742764      2.83800679315937
  H   -5.53538168567142     -6.87495968630398      2.56595072009997
  C   -7.16726177599327     -4.79983750911947     -3.55458602204935
  H   -6.90284712657311     -5.10459901960338     -4.57235961334186
  H   -6.69833836210045     -3.84805008982728     -3.28814744119683
  H   -8.25173920752904     -4.74660050753720     -3.42677527842824
  C   -4.78752819040357     -5.84380735368104     -2.64694187645548
  H   -4.27791369943054     -6.53719645057412     -1.97247653759584
  H   -4.54337720059957     -4.80536901778058     -2.40322737392031
  H   -4.54290393992972     -6.07589231791659     -3.68859965836050
