# Supplementary material for: Dynamic anti-correlations of water hydrogen bonds
Source: Nat Commun. 2024 Dec 1;15:10453. doi: 10.1038/s41467-024-54804-y (PMC11609289; doi:10.1038/s41467-024-54804-y)
Supplement: Supplementary file 3 — Supplementary Data 1 [file 41467_2024_54804_MOESM3_ESM.zip › DFTcoordinates/FigureS11_urea_4DMSO_BLYP_D3/urea4DMSOsc_170.010.xyz]

48
Coordinates from ORCA-job urea4DMSOsc_170 Constraints 1.7A 1.5A
  C   -7.11577759223350     -2.16765790671754     -0.09185930145703
  O   -6.98130844760933     -1.14754914898316      0.63610469618758
  N   -7.95184741539259     -2.13547289747177     -1.20600931713052
  N   -6.42407325139160     -3.32040841840875      0.10948769050658
  H   -5.97648682900807     -3.44816100376217      1.03799647365540
  H   -6.63865635899972     -4.21127417103702     -0.43258686472031
  H   -8.63179006725250     -1.37153508872071     -1.18898228261698
  H   -8.38582053432552     -3.01678566784669     -1.48729444420615
  O   -5.46381407028912     -4.01933656462429      2.55487653509703
  O   -6.90093116008005     -5.57466252075370     -1.00037573035798
  O   -10.08201231145775     -4.18064683561809     -1.87941558167459
  O   -10.33769348227560     -0.26159478430714     -1.22751260353038
  S   -11.37375319067291     -1.13876103521447     -0.51742475075928
  S   -6.51044367181187     -6.07734066487237     -2.40431409000213
  S   -6.64651040197967     -4.80674317600698      3.14196875036492
  S   -10.75382979564454     -4.90332402619062     -0.70749206451181
  C   -9.82144884405110     -4.46580160517118      0.80633713232661
  H   -10.21354541453613     -5.07254573675944      1.62880335904827
  H   -10.00128256709505     -3.40493575792715      0.99395565432646
  H   -8.76010315721318     -4.66005818084730      0.63925703488430
  C   -10.21341930021583     -6.65085035564494     -0.79666172171983
  H   -10.63329932914493     -7.06290877345494     -1.71839700119477
  H   -10.61738261632359     -7.17787844670258      0.07411740348814
  H   -9.12004069617233     -6.67529120948197     -0.81013935838690
  C   -12.51080931184502     -1.75094266309075     -1.81128046157632
  H   -13.33780216730373     -2.27631762369479     -1.32224668692812
  H   -11.92933626068112     -2.44589715176346     -2.42232512534741
  H   -12.87153163055610     -0.89943755033031     -2.39699666182893
  C   -12.54054710509639      0.01047003545948      0.29772165587475
  H   -11.98155272092930      0.51804515750793      1.08866322310333
  H   -13.35984710499442     -0.57531355819806      0.72735017590402
  H   -12.91024498559655      0.72607289099709     -0.44365062894755
  C   -6.13964778351294     -5.28841607563734      4.82958804669485
  H   -6.90783421193970     -5.95059760453112      5.24265723584999
  H   -6.07670239155900     -4.36762665686680      5.41586282651763
  H   -5.16835440750454     -5.79013744710800      4.77699070961128
  C   -6.58224619107931     -6.46923572610161      2.38464024895148
  H   -6.77946370941722     -6.33589551536134      1.31703777406564
  H   -7.36218214904768     -7.08451517759934      2.84567346800444
  H   -5.58818097665389     -6.89582541018019      2.55275963451829
  C   -7.19986267075500     -4.87266713317244     -3.58958736925023
  H   -6.90308827268092     -5.18727014502320     -4.59536071507563
  H   -6.81824963277008     -3.87522357652132     -3.35321354319878
  H   -8.28569474625737     -4.90915992579872     -3.46821636477108
  C   -4.74551623355962     -5.65430960349047     -2.61305847437616
  H   -4.18555834192237     -6.27477954119316     -1.90823614161420
  H   -4.60920762254211     -4.59024429441681     -2.39819109386597
  H   -4.45895886660474     -5.89240172735325     -3.64251134993158
