# Supplementary material for: Dynamic anti-correlations of water hydrogen bonds
Source: Nat Commun. 2024 Dec 1;15:10453. doi: 10.1038/s41467-024-54804-y (PMC11609289; doi:10.1038/s41467-024-54804-y)
Supplement: Supplementary file 3 — Supplementary Data 1 [file 41467_2024_54804_MOESM3_ESM.zip › DFTcoordinates/FigureS11_urea_4DMSO_BLYP_D3/urea4DMSOsc_180.001.xyz]

48
Coordinates from ORCA-job urea4DMSOsc_180 Constraints 1.8A 2.4A
  C   -7.19188085884240     -1.82644222815102     -0.23816836471137
  O   -6.78525025901905     -0.97127351740402      0.58295899707969
  N   -8.23429518638977     -1.57366625648624     -1.10446235587205
  N   -6.56702340725151     -3.04551555537434     -0.38659792830250
  H   -5.99783741917422     -3.37106041591113      0.41130973205431
  H   -7.07322228588439     -3.79157568069656     -0.85645722837830
  H   -8.84772266496490     -0.80078439402119     -0.83961230382876
  H   -8.73285892870282     -2.37388448544072     -1.50737615208199
  O   -5.23918089210464     -4.22012362998014      1.80541587311479
  O   -7.25583581279614     -6.18427332437938     -0.89708026407538
  O   -9.87720166476084     -3.83432376767442     -2.06233538956817
  O   -10.63994232542001      0.12593454460024     -0.43421265165868
  S   -11.57157024172948     -1.06328480149200     -0.17979098767674
  S   -6.30163782019669     -6.69829087016560     -1.97830774444420
  S   -6.39578876214897     -4.86098619937472      2.58803742012763
  S   -10.75587567805674     -4.52894731566826     -1.01215753864040
  C   -9.81932061405254     -4.52467242356173      0.56031189660316
  H   -10.39183816748636     -5.10584507532803      1.29076105724031
  H   -9.74391188038642     -3.48294177653402      0.88002734325567
  H   -8.83352801635526     -4.96152247737607      0.38528726406039
  C   -10.62217993505771     -6.32164786047302     -1.35182913998180
  H   -11.09377692994334     -6.49166950389072     -2.32377526867484
  H   -11.16652047966120     -6.85846287956389     -0.56751895311134
  H   -9.56212359910404     -6.59339177438670     -1.36450402151889
  C   -12.49983338514335     -1.33712069039815     -1.73111426658178
  H   -13.26951406107997     -2.09267603783464     -1.54408276329072
  H   -11.77820102511499     -1.70767873763329     -2.46351922639128
  H   -12.94131852347978     -0.38759110326718     -2.04976932186689
  C   -12.96424931809655     -0.42058378341420      0.81600606881272
  H   -12.55230083278759     -0.14173779867245      1.78979111585457
  H   -13.70355541438481     -1.22003965950789      0.93088449603201
  H   -13.39387956199853      0.44822679666721      0.30717757783045
  C   -5.88181586265350     -4.84946807640454      4.34139155649463
  H   -6.63019494181372     -5.39797747338419      4.92278444703113
  H   -5.84997478861345     -3.80215629345573      4.65418230375950
  H   -4.89467573110996     -5.31542507909872      4.42390628616317
  C   -6.27133296841453     -6.65990738059048      2.30434239773840
  H   -6.50776957797972     -6.81491661717824      1.24770683145174
  H   -7.00769703233148     -7.15953345275701      2.94268322015760
  H   -5.25334143155828     -6.98475902198045      2.54266194963055
  C   -6.67984366091676     -5.74694779141941     -3.49560945626933
  H   -5.94623758890810     -6.01688580754445     -4.26233458750109
  H   -6.63844106379095     -4.67814510242523     -3.26454612259672
  H   -7.68525664221085     -6.04023896021188     -3.80890945256028
  C   -4.66780780842226     -5.94686381997655     -1.63564563670566
  H   -4.32482750101226     -6.36009050285828     -0.68351894411606
  H   -4.77937494426268     -4.86045381982099     -1.57218690732367
  H   -3.98592250442173     -6.23152811809729     -2.44369485676324
