# Supplementary material for: Dynamic anti-correlations of water hydrogen bonds
Source: Nat Commun. 2024 Dec 1;15:10453. doi: 10.1038/s41467-024-54804-y (PMC11609289; doi:10.1038/s41467-024-54804-y)
Supplement: Supplementary file 3 — Supplementary Data 1 [file 41467_2024_54804_MOESM3_ESM.zip › DFTcoordinates/FigureS11_urea_4DMSO_BLYP_D3/urea4DMSOsc_180.002.xyz]

48
Coordinates from ORCA-job urea4DMSOsc_180 Constraints 1.8A 2.3A
  C   -7.19065818297721     -1.85009857980097     -0.26991430896173
  O   -6.79132176042564     -0.96416102480922      0.52217024232052
  N   -8.23583110724499     -1.63341626681346     -1.14300422102690
  N   -6.55521920851178     -3.06721326851768     -0.37721748648401
  H   -5.98016838385023     -3.35943077636182      0.42919828442204
  H   -7.04790916228100     -3.83738137908521     -0.82400039739465
  H   -8.85341992686862     -0.85588224253039     -0.90164839878047
  H   -8.73288152377456     -2.44763070954802     -1.51840619483166
  O   -5.23009366311770     -4.18599805175801      1.84135069952676
  O   -7.27526769266275     -6.12162999470404     -0.96723640659719
  O   -9.94759251362273     -3.86482410263623     -2.04751275960323
  O   -10.63314929175716      0.09180000331016     -0.51748691232865
  S   -11.57130226859194     -1.07829843510751     -0.20536179734416
  S   -6.30167449552019     -6.64697220380242     -2.02631422929460
  S   -6.39633956440677     -4.80414647286648      2.62810153638387
  S   -10.79388928537902     -4.55941403116725     -0.97129816342493
  C   -9.82297787878004     -4.52936278413645      0.58028441114313
  H   -10.37337182633090     -5.10858933478035      1.32899185804531
  H   -9.75087625822135     -3.48371752391278      0.88760635368164
  H   -8.83700598350527     -4.95817581486642      0.38819342956901
  C   -10.64662597524089     -6.35399856442253     -1.29654547412314
  H   -11.14457537836153     -6.54060375214819     -2.25218128000405
  H   -11.15951364233703     -6.89011188799459     -0.49088333098254
  H   -9.58356426162007     -6.61069468772454     -1.33907959622617
  C   -12.54823796570692     -1.37809324567308     -1.72146077444656
  H   -13.31987422977557     -2.12056252208318     -1.49462898582180
  H   -11.85182821795838     -1.77339921658539     -2.46519535771893
  H   -12.98890107519604     -0.43137771768630     -2.04951120929857
  C   -12.92576568366824     -0.39295866619391      0.81443415072939
  H   -12.48199445765812     -0.09661273473151      1.76886938677928
  H   -13.67167108026883     -1.17929028096164      0.96989811785909
  H   -13.35893386614585      0.46933109915624      0.29759394413899
  C   -5.83626401317141     -4.89609277578199      4.36464192764902
  H   -6.59640976667191     -5.43165272813287      4.94288612206452
  H   -5.74207971113888     -3.86676764417217      4.72143347397117
  H   -4.87282947957088     -5.41474021223974      4.39842002735540
  C   -6.36977438707445     -6.59248537598411      2.26332683326949
  H   -6.63036051158830     -6.69008703626946      1.20523055901628
  H   -7.11996555335684     -7.08181811353114      2.89351986703124
  H   -5.36603531837014     -6.97930510045455      2.46723676397384
  C   -6.59506454201706     -5.65056779764024     -3.53350487670077
  H   -5.84343371867080     -5.92601224351441     -4.28048761774494
  H   -6.52928730916212     -4.58920509556312     -3.27517913609419
  H   -7.59736490044779     -5.90519663123647     -3.88818550483278
  C   -4.65607225942424     -5.96172860155844     -1.60936170485118
  H   -4.36154966084225     -6.40947213288323     -0.65660931403614
  H   -4.73230468039762     -4.87389662242948     -1.52233041378670
  H   -3.95645837632187     -6.25120671766250     -2.40033213618906
