# Supplementary material for: Dynamic anti-correlations of water hydrogen bonds
Source: Nat Commun. 2024 Dec 1;15:10453. doi: 10.1038/s41467-024-54804-y (PMC11609289; doi:10.1038/s41467-024-54804-y)
Supplement: Supplementary file 3 — Supplementary Data 1 [file 41467_2024_54804_MOESM3_ESM.zip › DFTcoordinates/FigureS11_urea_4DMSO_BLYP_D3/urea4DMSOsc_180.003.xyz]

48
Coordinates from ORCA-job urea4DMSOsc_180 Constraints 1.8A 2.2A
  C   -7.21944223529002     -1.88097766277450     -0.34937886959012
  O   -6.83648433358914     -0.95480967132240      0.40441016470738
  N   -8.26757692723591     -1.71731794365005     -1.23152203807833
  N   -6.56409907726018     -3.08993479381600     -0.40347307544807
  H   -5.98973673270576     -3.34062526884378      0.41715254565140
  H   -7.03365109276716     -3.88701907582105     -0.83057731569720
  H   -8.89206308585977     -0.93522309715891     -1.02316839802139
  H   -8.76438548985718     -2.55122342941960     -1.56033725093015
  O   -5.24884114350860     -4.11747532159578      1.86199777113005
  O   -7.32593195872289     -6.04633394986481     -1.13377847089247
  O   -10.11116642250936     -3.89869630772655     -1.99416742891716
  O   -10.64549510139212      0.04571523481301     -0.65635293243841
  S   -11.58974756805683     -1.07807812191582     -0.21710671695244
  S   -6.29549077071575     -6.58239713055387     -2.13319422971286
  S   -6.41674335433992     -4.74869365744405      2.63576364595504
  S   -10.87160622579162     -4.59992436269768     -0.86061209463647
  C   -9.81377826538268     -4.51581939157980      0.63080896648708
  H   -10.30077124386528     -5.09831496190866      1.41963449958043
  H   -9.75389790127888     -3.46370098739679      0.91794368584998
  H   -8.82825620092984     -4.91888275842582      0.38800622764992
  C   -10.68932054091328     -6.39517618336407     -1.16512469587001
  H   -11.24022512953450     -6.61405584625162     -2.08419963268493
  H   -11.13362527332644     -6.93215195164818     -0.32026874714963
  H   -9.62327987557551     -6.61964583046208     -1.27160876838691
  C   -12.64074709502900     -1.46403704383492     -1.66218860544467
  H   -13.41887016897942     -2.16656208877134     -1.34725868807011
  H   -11.98661435158985     -1.93366003992211     -2.40103436883662
  H   -13.07342146767383     -0.53298487042033     -2.04170760471047
  C   -12.88269179383521     -0.29088857935184      0.80960024887272
  H   -12.39065729045624      0.06223299355485      1.72001319897795
  H   -13.63599693462002     -1.04726596441691      1.05330653010350
  H   -13.32191763417504      0.54221564550136      0.25158258686651
  C   -5.81950577760770     -4.97615966341815      4.34710394706666
  H   -6.58338103419308     -5.52613285596382      4.90661210363852
  H   -5.68362428892031     -3.97720992745626      4.77045887536850
  H   -4.87320868691382     -5.52565109343540      4.32127463591833
  C   -6.46072125736648     -6.50868583052291      2.15284181298669
  H   -6.74260832863014     -6.53076034038879      1.09580884875303
  H   -7.21639555916291     -7.01264102922787      2.76462270873214
  H   -5.46793319125119     -6.94270485823608      2.30958291085232
  C   -6.35357469683033     -5.46398676620486     -3.58062205910357
  H   -5.56246826590441     -5.76038258283454     -4.27706043255043
  H   -6.21737732285557     -4.43318706947942     -3.23969392450499
  H   -7.33653280551853     -5.59799511829923     -4.04023814606580
  C   -4.64941667902663     -6.07635739493230     -1.51112979515152
  H   -4.48307268327313     -6.62406455050450     -0.57988209128660
  H   -4.64964303745549     -4.99667838298638     -1.33493726941142
  H   -3.90169369831548     -6.35884011761567     -2.25939226460511
