# Supplementary material for: Dynamic anti-correlations of water hydrogen bonds
Source: Nat Commun. 2024 Dec 1;15:10453. doi: 10.1038/s41467-024-54804-y (PMC11609289; doi:10.1038/s41467-024-54804-y)
Supplement: Supplementary file 3 — Supplementary Data 1 [file 41467_2024_54804_MOESM3_ESM.zip › DFTcoordinates/FigureS11_urea_4DMSO_BLYP_D3/urea4DMSOsc_180.004.xyz]

48
Coordinates from ORCA-job urea4DMSOsc_180 Constraints 1.8A 2.1A
  C   -7.22266385223438     -1.91045639330068     -0.34649082952041
  O   -6.85775033318928     -0.96760288216068      0.39635838106606
  N   -8.26351468450591     -1.76971892818361     -1.24237146240746
  N   -6.55675660229832     -3.11242489958641     -0.37374987916122
  H   -5.97797017147154     -3.34241644277653      0.44947280912117
  H   -7.00285842176575     -3.92471223835167     -0.80129480963448
  H   -8.89627428497767     -0.98975726071957     -1.05075008841362
  H   -8.75392371149988     -2.61182650632198     -1.55849781816444
  O   -5.23754002030662     -4.10882943532918      1.90011898366104
  O   -7.32794973090826     -5.96895362685141     -1.15540280335561
  O   -10.17383314725521     -3.90995984032535     -1.96423184700846
  O   -10.63894180178285      0.01273848065704     -0.71971738389387
  S   -11.60136970062759     -1.08077285267891     -0.24445420050456
  S   -6.31011394117963     -6.52469191075926     -2.15811757698021
  S   -6.40660800802821     -4.75480992077918      2.65986545116590
  S   -10.90258556942561     -4.62007523328552     -0.81611115639337
  C   -9.83023917318232     -4.49948166185873      0.66271273720440
  H   -10.29814650616555     -5.08283990786701      1.46236580541203
  H   -9.78756349613895     -3.44338633692316      0.93801329170828
  H   -8.83951872677146     -4.88614251384266      0.41498475210408
  C   -10.68077993777320     -6.41320153044571     -1.10748883433959
  H   -11.23785014957657     -6.65393620246365     -2.01734309940611
  H   -11.10084156668951     -6.95348282134383     -0.25238958205575
  H   -9.61098333965013     -6.61254100189824     -1.22612642988854
  C   -12.66495416668770     -1.49012805434693     -1.67362221177147
  H   -13.45583459991043     -2.16673797238846     -1.33431434183441
  H   -12.02250447601410     -1.99614907601338     -2.39858175155712
  H   -13.08070737656021     -0.56287857033325     -2.08040686813665
  C   -12.87588629355344     -0.24036021456813      0.76305702104792
  H   -12.37459140931045      0.12966987028145      1.66162137684170
  H   -13.64199135413818     -0.97568446341146      1.03039256744634
  H   -13.30183921946719      0.58417950965159      0.18247372521947
  C   -5.80509958526736     -5.03399550080779      4.36206081149464
  H   -6.57020160273987     -5.59558411516006      4.90819595965521
  H   -5.66256819203696     -4.04825638140638      4.81324382618606
  H   -4.86184854980138     -5.58751705996309      4.31764975466956
  C   -6.46272640114125     -6.50027176096302      2.12767328563132
  H   -6.74702883000202     -6.49060214346315      1.07113315652424
  H   -7.22039789330482     -7.01672792658656      2.72638165431438
  H   -5.47239592504359     -6.94488285433395      2.26943182518544
  C   -6.33521722694991     -5.39101319847931     -3.59411548816413
  H   -5.55086505128772     -5.70132937598886     -4.29209820501669
  H   -6.17245801066913     -4.36769547255586     -3.24247992864212
  H   -7.32045175516683     -5.49431155611847     -4.05676369676346
  C   -4.65258124905908     -6.07092686999190     -1.52649067065254
  H   -4.50350408298502     -6.63499372449550     -0.60214201116729
  H   -4.62460805608744     -4.99401306283069     -1.33642583582434
  H   -3.91085181540321     -6.36365815832692     -2.27671836500100
