# Supplementary material for: Dynamic anti-correlations of water hydrogen bonds
Source: Nat Commun. 2024 Dec 1;15:10453. doi: 10.1038/s41467-024-54804-y (PMC11609289; doi:10.1038/s41467-024-54804-y)
Supplement: Supplementary file 3 — Supplementary Data 1 [file 41467_2024_54804_MOESM3_ESM.zip › DFTcoordinates/FigureS11_urea_4DMSO_BLYP_D3/urea4DMSOsc_180.005.xyz]

48
Coordinates from ORCA-job urea4DMSOsc_180 Constraints 1.8A 2.0A
  C   -7.22679686058979     -1.94202691373092     -0.34994896826135
  O   -6.89251101764407     -0.97513132813314      0.37707650277089
  N   -8.25008820880045     -1.83663094505541     -1.27209407812765
  N   -6.54569810425453     -3.13375094841768     -0.33299268861030
  H   -5.97691233794339     -3.33492895840443      0.50430364682469
  H   -6.96164053873155     -3.96487219405005     -0.76067929250584
  H   -8.89495378347781     -1.05920059306731     -1.11160414558801
  H   -8.72991870497181     -2.69146691429842     -1.56805863166762
  O   -5.25240154667594     -4.07599772795711      1.97600375038576
  O   -7.32134945698362     -5.88787799916564     -1.17620065264201
  O   -10.23278906131157     -3.93462530184097     -1.94689866399521
  O   -10.62695568289178     -0.03595658112243     -0.83470277638650
  S   -11.59885200645019     -1.08515041442304     -0.28434583603504
  S   -6.32178366417079     -6.45978814135742     -2.18937967588413
  S   -6.42024428245764     -4.75833511479367      2.70522110821175
  S   -10.92912800003399     -4.65052280286000     -0.78298577003282
  C   -9.84427483299446     -4.48759627848453      0.68290485671285
  H   -10.29010196874930     -5.07280257281157      1.49372833320799
  H   -9.82361575461524     -3.42775442044142      0.94601507358418
  H   -8.84715373627967     -4.85351461381071      0.42988789636999
  C   -10.66525880256257     -6.44110162586662     -1.05631402885717
  H   -11.22487528671227     -6.70628353772019     -1.95775577538049
  H   -11.06284022666740     -6.98196627463892     -0.19092430583203
  H   -9.59202155401560     -6.61475004436543     -1.18383770285580
  C   -12.71439919444678     -1.53094746180972     -1.66205877188686
  H   -13.50837441738705     -2.17426910294184     -1.26890062855203
  H   -12.10507491771827     -2.08184569563628     -2.38284741548109
  H   -13.12352816051970     -0.61307702957655     -2.09591390789823
  C   -12.82308585618416     -0.17130476412965      0.72159108756750
  H   -12.28767722616042      0.22303710363614      1.58961487789149
  H   -13.59884747556744     -0.87528093683332      1.04081323730657
  H   -13.24548266029679      0.63878500171479      0.11847093546823
  C   -5.82270659798739     -5.09946756444789      4.39767791850137
  H   -6.58589479549278     -5.68628167506713      4.91938460604916
  H   -5.68776795305921     -4.13096024693567      4.88689972746532
  H   -4.87583379151226     -5.64500444040172      4.33510757088315
  C   -6.46303581011117     -6.48248290832289      2.10592319939362
  H   -6.74386755880567     -6.43526022394081      1.04949617427538
  H   -7.21923609379422     -7.02652098888929      2.68165540415380
  H   -5.47026084164889     -6.92575828385006      2.23422926786414
  C   -6.32405095401130     -5.30902918019596     -3.61161266309242
  H   -5.54732700491507     -5.62770231360074     -4.31428828418166
  H   -6.13909542028912     -4.29388175427848     -3.24743472367119
  H   -7.31186681529488     -5.38540641756412     -4.07393651726813
  C   -4.65106517349762     -6.05738392382211     -1.55859378678945
  H   -4.51364316165400     -6.63616541576909     -0.64154443238864
  H   -4.59313079108269     -4.98388794449366     -1.35646454140069
  H   -3.92027190856870     -6.36102158602258     -2.31517650961507
