# Supplementary material for: Dynamic anti-correlations of water hydrogen bonds
Source: Nat Commun. 2024 Dec 1;15:10453. doi: 10.1038/s41467-024-54804-y (PMC11609289; doi:10.1038/s41467-024-54804-y)
Supplement: Supplementary file 3 — Supplementary Data 1 [file 41467_2024_54804_MOESM3_ESM.zip › DFTcoordinates/FigureS11_urea_4DMSO_BLYP_D3/urea4DMSOsc_180.006.xyz]

48
Coordinates from ORCA-job urea4DMSOsc_180 Constraints 1.8A 1.9A
  C   -7.05107152139850     -2.02288521129267     -0.08481595808676
  O   -6.86207568522456     -1.03587775747822      0.66782747041462
  N   -7.98613452969103     -1.98554116154415     -1.10257583436867
  N   -6.28988570088621     -3.16123741011337      0.00315450406150
  H   -5.81262836634218     -3.32245303621865      0.90409689062868
  H   -6.59592594061823     -4.01968919648343     -0.46966121715027
  H   -8.68756658383212     -1.24587597969084     -1.01400637386693
  H   -8.38900059463738     -2.86676359903430     -1.42718535546561
  O   -5.28486295762101     -3.98036136839266      2.49426049773185
  O   -6.96577411883150     -5.80992383177523     -0.98761124904017
  O   -9.99406625953932     -4.06116647319745     -1.90389621359317
  O   -10.42161519614348     -0.22518817262055     -0.93475502622309
  S   -11.47086053362326     -1.22535573510060     -0.43784176505365
  S   -6.65284633246074     -6.23130761199880     -2.42994148643813
  S   -6.53101167082784     -4.68498714334222      3.05211517741440
  S   -10.71788219486649     -4.76699127020634     -0.75166226139584
  C   -9.70507094418008     -4.51470439289023      0.75221298954139
  H   -10.14606362682291     -5.10958109007792      1.55842938703069
  H   -9.75131401299089     -3.45083816153965      0.99388786816319
  H   -8.68140043266814     -4.82868324441281      0.53850683692035
  C   -10.37476094622033     -6.55540855200428     -0.94390237106486
  H   -10.84724215591406     -6.86763992372840     -1.87926270332860
  H   -10.82654714844134     -7.08113482762143     -0.09602697635709
  H   -9.29105597109757     -6.70033242109629     -0.97404492419424
  C   -12.47941408094514     -1.68321092095080     -1.89175154099618
  H   -13.32349660023447     -2.29066467842969     -1.54908112336151
  H   -11.82790724438864     -2.27406285566151     -2.54028782095225
  H   -12.82185855547448     -0.76846950375900     -2.38575977866436
  C   -12.74448050687821     -0.24053670958111      0.43037060129400
  H   -12.27184772472912      0.16520923528074      1.32902369310292
  H   -13.56854009146602     -0.90858975305777      0.70236328308877
  H   -13.08564594326828      0.56189658321319     -0.23156301278349
  C   -6.14871279313021     -5.07544962192953      4.79554541285779
  H   -6.96803242277075     -5.67894368163265      5.20005490748432
  H   -6.08167580279266     -4.12180803499907      5.32618145799593
  H   -5.19841640184339     -5.61717550218907      4.83599855882052
  C   -6.48824644842072     -6.39393506681080      2.40559210993596
  H   -6.62587429962404     -6.32292255404577      1.32269146055648
  H   -7.31354816734727     -6.95182629890648      2.86082330346897
  H   -5.52090183776400     -6.84192363650964      2.65488835130097
  C   -7.09695022213221     -4.81529520972668     -3.49665657232678
  H   -6.83412034853055     -5.07419613757351     -4.52754026203903
  H   -6.55504202675899     -3.92674756147983     -3.15891230835608
  H   -8.17568188086643     -4.67637581233863     -3.38597253613385
  C   -4.83720824492125     -6.10882488806165     -2.61481905834350
  H   -4.40025904536068     -6.88563751060289     -1.98138202650660
  H   -4.51811426584496     -5.11248027792872     -2.29327771031518
  H   -4.58505161961696     -6.28725203045308     -3.66532129540704
