# Supplementary material for: Dynamic anti-correlations of water hydrogen bonds
Source: Nat Commun. 2024 Dec 1;15:10453. doi: 10.1038/s41467-024-54804-y (PMC11609289; doi:10.1038/s41467-024-54804-y)
Supplement: Supplementary file 3 — Supplementary Data 1 [file 41467_2024_54804_MOESM3_ESM.zip › DFTcoordinates/FigureS11_urea_4DMSO_BLYP_D3/urea4DMSOsc_180.007.xyz]

48
Coordinates from ORCA-job urea4DMSOsc_180 Constraints 1.8A 1.8A
  C   -7.05819798072341     -2.04204046961916     -0.09249667362664
  O   -6.88321759784066     -1.04445516832265      0.65074702159109
  N   -7.97488419183375     -2.01446873716092     -1.12935465576971
  N   -6.30439335067933     -3.18017882541778      0.02333969747908
  H   -5.83352069441675     -3.32753965546135      0.92977628346676
  H   -6.59242311513110     -4.04828661551359     -0.45417504990104
  H   -8.67624669042443     -1.27271835148142     -1.05996973772589
  H   -8.37926632953898     -2.89943943638019     -1.44094149445137
  O   -5.31614408543044     -3.97677614345319      2.52690290058265
  O   -6.94405199017437     -5.73276951100763     -0.98226067311636
  O   -10.00996521474313     -4.08370792758954     -1.90158581255930
  O   -10.40927960397443     -0.24635181089118     -1.02456085831990
  S   -11.45281163766168     -1.21525938053865     -0.45843754191501
  S   -6.63764101848675     -6.19005855805176     -2.41603591598424
  S   -6.55625359390267     -4.70704062037764      3.06472086546763
  S   -10.72135851695671     -4.78884488800055     -0.74151054685450
  C   -9.71404762628093     -4.50382775046945      0.76021191105774
  H   -10.14664832507992     -5.09692286509089      1.57227433004472
  H   -9.77788257838759     -3.43826163928405      0.99013182462563
  H   -8.68524646639244     -4.80363218873101      0.55160177274484
  C   -10.34790495234783     -6.57349226285635     -0.91409478553293
  H   -10.81587061725327     -6.90430216460016     -1.84529202604652
  H   -10.78881194119555     -7.09784017820363     -0.05971679242233
  H   -9.26192832915342     -6.69974970765124     -0.94451376356487
  C   -12.51079991255635     -1.71668323848238     -1.86196435700104
  H   -13.35030643214288     -2.29979633746399     -1.46910070731061
  H   -11.88650420337632     -2.33977976595286     -2.50710838918074
  H   -12.85906823370831     -0.81770451225668     -2.38029030443214
  C   -12.68847771629040     -0.18267562808402      0.40927258425765
  H   -12.18325331776323      0.25268158404156      1.27577902670326
  H   -13.51079404896166     -0.82911796258725      0.73365190885203
  H   -13.04165564000794      0.59700675601789     -0.27322472706630
  C   -6.18256006972135     -5.11825555924470      4.80541680453110
  H   -6.99615191932278     -5.74017008903545      5.19330526020113
  H   -6.13443081516257     -4.17201293484550      5.35112805362138
  H   -5.22459813992805     -5.64630943722939      4.84585742776161
  C   -6.48360837574725     -6.40592306243592      2.39426874402247
  H   -6.61356812351871     -6.32167034194039      1.31136150592690
  H   -7.30408758952322     -6.98250380988599      2.83470135690458
  H   -5.51168610182241     -6.84309275402380      2.64500846683341
  C   -7.11256174383218     -4.81019886531874     -3.51558707621350
  H   -6.85232343786800     -5.09177224098256     -4.54113404523064
  H   -6.58336997650889     -3.90447741239469     -3.20467489009686
  H   -8.19277218081573     -4.68664766331267     -3.40099400217947
  C   -4.82588312546470     -6.04711962860265     -2.61914762441450
  H   -4.37294495451268     -6.80046867414132     -1.96886425291132
  H   -4.51818992327822     -5.03819324279249     -2.32728460934882
  H   -4.58009757014442     -6.25030032288609     -3.66662643349872
