# Supplementary material for: Dynamic anti-correlations of water hydrogen bonds
Source: Nat Commun. 2024 Dec 1;15:10453. doi: 10.1038/s41467-024-54804-y (PMC11609289; doi:10.1038/s41467-024-54804-y)
Supplement: Supplementary file 3 — Supplementary Data 1 [file 41467_2024_54804_MOESM3_ESM.zip › DFTcoordinates/FigureS11_urea_4DMSO_BLYP_D3/urea4DMSOsc_180.008.xyz]

48
Coordinates from ORCA-job urea4DMSOsc_180 Constraints 1.8A 1.7A
  C   -7.06671554228392     -2.06998472231282     -0.08914034298889
  O   -6.90435459542625     -1.06735561164361      0.65172295179610
  N   -7.96710533685524     -2.04375437564976     -1.14271477062082
  N   -6.32135839864480     -3.20868476710605      0.04457183803463
  H   -5.85110022636011     -3.34616441397410      0.95258940429742
  H   -6.58912215135017     -4.08467870169419     -0.44578935069506
  H   -8.66666956401189     -1.29946177520875     -1.08457537265418
  H   -8.37514633184791     -2.92931579498694     -1.44728012655207
  O   -5.33009780417336     -3.99666550782983      2.54802188212601
  O   -6.92162691477190     -5.66232609745615     -0.98474149171635
  O   -10.02676950601989     -4.11093419689223     -1.88516925560318
  O   -10.39594362730036     -0.25942134768686     -1.08448601658013
  S   -11.44196803681098     -1.20228418578894     -0.48041019180703
  S   -6.62313320816750     -6.14684985561617     -2.41267038418818
  S   -6.56805975827719     -4.73187545079921      3.08353437101522
  S   -10.72384452470799     -4.81448594613291     -0.71587210925820
  C   -9.73086993131380     -4.47917135337653      0.78512563085015
  H   -10.15318130599605     -5.06822682305337      1.60548761483890
  H   -9.82167089599117     -3.41152562310985      0.99559188832830
  H   -8.69376731905680     -4.75709815631271      0.58799611839765
  C   -10.30448772003117     -6.59174635883530     -0.85662795330365
  H   -10.76115476416771     -6.95050822558675     -1.78306579929912
  H   -10.73402339870912     -7.11249472575034      0.00568860660353
  H   -9.21555988620189     -6.69045525146130     -0.88270701161769
  C   -12.51552630776516     -1.73909982985527     -1.85888520796992
  H   -13.35350670973305     -2.30675592394156     -1.44083139931920
  H   -11.89967317477482     -2.38342320114160     -2.49117204362711
  H   -12.86526823882363     -0.85421849402782     -2.39997286737677
  C   -12.66233898483356     -0.13321014299466      0.36467446154747
  H   -12.14603114546203      0.32549157378622      1.21241838364357
  H   -13.48691046290105     -0.76191881683475      0.71683622413964
  H   -13.01536120442321      0.62721461170027     -0.33926928697425
  C   -6.18272608273388     -5.17264242245562      4.81454134193571
  H   -6.99489417269965     -5.79917283666391      5.19798006182902
  H   -6.12858739164158     -4.23563348794755      5.37543177131066
  H   -5.22567927466543     -5.70326295745289      4.83934646032980
  C   -6.50619461714315     -6.42019684854479      2.38564022237484
  H   -6.64282221241142     -6.31833171597953      1.30508341309083
  H   -7.32619968988890     -7.00028422323979      2.82233372456099
  H   -5.53447012044047     -6.86514315188098      2.62302462394285
  C   -7.13876661925164     -4.80097518883174     -3.53455954897274
  H   -6.88449361256605     -5.09926742568023     -4.55683853942873
  H   -6.62505348474828     -3.87825306078451     -3.24897378225709
  H   -8.21998587837673     -4.69766601411714     -3.40988452633974
  C   -4.81726656744972     -5.97474723108992     -2.63879192360546
  H   -4.34344548411130     -6.70498818892843     -1.97717809644691
  H   -4.52494347557570     -4.95414503154659     -2.37324296975073
  H   -4.57981433908936     -6.19705072327618     -3.68428062603967
