# Supplementary material for: Dynamic anti-correlations of water hydrogen bonds
Source: Nat Commun. 2024 Dec 1;15:10453. doi: 10.1038/s41467-024-54804-y (PMC11609289; doi:10.1038/s41467-024-54804-y)
Supplement: Supplementary file 3 — Supplementary Data 1 [file 41467_2024_54804_MOESM3_ESM.zip › DFTcoordinates/FigureS11_urea_4DMSO_BLYP_D3/urea4DMSOsc_180.009.xyz]

48
Coordinates from ORCA-job urea4DMSOsc_180 Constraints 1.8A 1.6A
  C   -7.07340906876471     -2.10835120805238     -0.09242673090731
  O   -6.91791471934126     -1.09829855384673      0.64176723230716
  N   -7.95928019034974     -2.08351104598406     -1.16111162733602
  N   -6.34288334262094     -3.25052663585000      0.06185252335983
  H   -5.86880467074996     -3.37569516332641      0.96933867912072
  H   -6.58992804347255     -4.13617795926698     -0.44409108064925
  H   -8.65350144275331     -1.33352231546985     -1.11469108037923
  H   -8.37630370065897     -2.96902615058225     -1.45345954224578
  O   -5.34652286201226     -4.01698698900625      2.56807771823392
  O   -6.90008018048656     -5.60743728782623     -0.99108432453250
  O   -10.04743140598611     -4.14321796295932     -1.86608749389697
  O   -10.37338291815317     -0.27005615810507     -1.13871623575278
  S   -11.42340410208534     -1.18247743572725     -0.49615852794122
  S   -6.59562519309981     -6.11047191263884     -2.41333326141235
  S   -6.58400150394618     -4.75583882177663      3.09884095701467
  S   -10.72858898043986     -4.84955918944183     -0.68928821587528
  C   -9.75527853794903     -4.46069762465882      0.81175379434617
  H   -10.16129922273450     -5.05340190214717      1.63768570768605
  H   -9.88400569441199     -3.39408074696463      1.00755888642683
  H   -8.70748499160604     -4.70386852074296      0.62531022931072
  C   -10.25500568178743     -6.61512195948499     -0.80042499843525
  H   -10.69755035177353     -7.00170635646136     -1.72254677811267
  H   -10.67132065347809     -7.13544369297376      0.06857126920130
  H   -9.16351972747575     -6.68107560723422     -0.82272704072511
  C   -12.51245793076166     -1.75498554550784     -1.84803698877284
  H   -13.35095529371418     -2.30249049449299     -1.40490633528439
  H   -11.90620319590799     -2.42394845055483     -2.46383193673890
  H   -12.86030238350383     -0.88543352585301     -2.41462124527729
  C   -12.62701958930245     -0.07408369665475      0.32191717679925
  H   -12.09924821072742      0.40841290551180      1.14915914374518
  H   -13.45443187656205     -0.68219484541536      0.70227389480035
  H   -12.97889574623726      0.66529138604959     -0.40464413825005
  C   -6.19323772080883     -5.22103105956374      4.82239519707586
  H   -7.00539126336176     -5.85081745151197      5.20049598034067
  H   -6.13483257654946     -4.29181431359630      5.39571741620561
  H   -5.23732938910628     -5.75406463199972      4.83653619201237
  C   -6.52988216207951     -6.43549934991934      2.37913421026094
  H   -6.67062359328830     -6.32005571557284      1.30051068673914
  H   -7.34950220135435     -7.01881650645343      2.81218204815367
  H   -5.55835309524186     -6.88595907709528      2.60670587314377
  C   -7.17734204393998     -4.80988493838257     -3.55507940753809
  H   -6.92082368143187     -5.11869054006605     -4.57362904788275
  H   -6.69971760649046     -3.86131144263178     -3.29280452365202
  H   -8.26066515465328     -4.74861066857476     -3.42134328282152
  C   -4.80062758779679     -5.87121487808152     -2.65872654866630
  H   -4.29306455344565     -6.56690093837929     -1.98506792296130
  H   -4.54656312208717     -4.83415471799991     -2.41941387720890
  H   -4.56369283549642     -6.10834030271927     -3.70102262302766
