# Supplementary material for: Dynamic anti-correlations of water hydrogen bonds
Source: Nat Commun. 2024 Dec 1;15:10453. doi: 10.1038/s41467-024-54804-y (PMC11609289; doi:10.1038/s41467-024-54804-y)
Supplement: Supplementary file 3 — Supplementary Data 1 [file 41467_2024_54804_MOESM3_ESM.zip › DFTcoordinates/FigureS11_urea_4DMSO_BLYP_D3/urea4DMSOsc_180.010.xyz]

48
Coordinates from ORCA-job urea4DMSOsc_180 Constraints 1.8A 1.5A
  C   -7.08728845526980     -2.15642546248687     -0.12593978919334
  O   -6.92897676149473     -1.12879749339183      0.58520988361009
  N   -7.95441196799853     -2.13913293292216     -1.21406761003220
  N   -6.38932449944338     -3.30822334630323      0.06891534509218
  H   -5.90837591124216     -3.41260756619472      0.97501162886894
  H   -6.61766861798275     -4.20984853391180     -0.44997623334523
  H   -8.63510422092221     -1.37598543293116     -1.19002315492323
  H   -8.38989438261238     -3.02402452004563     -1.48124269459736
  O   -5.37386127998900     -4.04260924064400      2.57419642144565
  O   -6.89816934939766     -5.57765803443468     -0.99807876511066
  O   -10.08293042990845     -4.18670688227880     -1.86165885969995
  O   -10.33941713015653     -0.27285441551915     -1.21731661465926
  S   -11.37785383218097     -1.14955113754193     -0.50991924663713
  S   -6.52358777653870     -6.08873035498526     -2.40359597767907
  S   -6.60889453127960     -4.77911618957903      3.11322513405819
  S   -10.74638799817840     -4.89903005320779     -0.67855003536049
  C   -9.79537953922458     -4.45705253620708      0.82228256662033
  H   -10.18101563576595     -5.05666795336955      1.65294913870161
  H   -9.96730613294612     -3.39413036458918      1.00535753231723
  H   -8.73729990152039     -4.65852026688712      0.64402107959100
  C   -10.21530306173583     -6.64964776778495     -0.76296292136133
  H   -10.64609029393729     -7.06476962251121     -1.67826312039656
  H   -10.61330427024827     -7.16980179977403      0.11465849197559
  H   -9.12225710913626     -6.67961180742115     -0.78690571102765
  C   -12.51359613493950     -1.75862249739742     -1.80631867199959
  H   -13.34271533811338     -2.28239521525600     -1.31917821483398
  H   -11.93243518999694     -2.45455866359192     -2.41652131482097
  H   -12.87124749454323     -0.90602603708455     -2.39232050076503
  C   -12.54418882045306      0.00049359068968      0.30461750422137
  H   -11.98564616193340      0.50654474567161      1.09685101183234
  H   -13.36492700540706     -0.58455818000768      0.73248692989263
  H   -12.91179094319424      0.71729976944491     -0.43663137355904
  C   -6.19873124057099     -5.26545411383517      4.82662020531910
  H   -7.00977118927761     -5.89430329183879      5.20866362265725
  H   -6.12703577263036     -4.34282841586628      5.40903302257363
  H   -5.24604118152368     -5.80436213347042      4.82266819519323
  C   -6.57562228952008     -6.45202624045485      2.37580483801600
  H   -6.72630153972924     -6.32462632115699      1.29995018916814
  H   -7.39534948147535     -7.03318435371982      2.81148591275312
  H   -5.60540635873023     -6.91253385408284      2.58828627011256
  C   -7.21517556617491     -4.88403820673814     -3.58746093036868
  H   -6.92893026163969     -5.20446128254091     -4.59444674366855
  H   -6.82516561844478     -3.88819307384632     -3.35822204209952
  H   -8.30012682099271     -4.91332261245397     -3.45664042530666
  C   -4.75764814217047     -5.67954178603910     -2.62955167348133
  H   -4.19607245485131     -6.30139401142944     -1.92724213110578
  H   -4.61155267110752     -4.61569550537031     -2.42020160440637
  H   -4.48210923345500     -5.92385859469559     -3.66054856358074
