# Supplementary material for: Dynamic anti-correlations of water hydrogen bonds
Source: Nat Commun. 2024 Dec 1;15:10453. doi: 10.1038/s41467-024-54804-y (PMC11609289; doi:10.1038/s41467-024-54804-y)
Supplement: Supplementary file 3 — Supplementary Data 1 [file 41467_2024_54804_MOESM3_ESM.zip › DFTcoordinates/FigureS11_urea_4DMSO_BLYP_D3/urea4DMSOsc_190.001.xyz]

48
Coordinates from ORCA-job urea4DMSOsc_190 Constraints 1.9A 2.4A
  C   -7.18131725562026     -1.81073401911733     -0.27089314669358
  O   -6.76772032515199     -0.94949421251778      0.53932255824473
  N   -8.23981639447368     -1.57421165963790     -1.11962817559894
  N   -6.54536980640518     -3.02532617317477     -0.42627672036438
  H   -5.96037429605916     -3.33242218019199      0.36028898640322
  H   -7.05439881857368     -3.78358559023542     -0.87319028219999
  H   -8.85565721820114     -0.80373831667286     -0.85289026764973
  H   -8.73517427034400     -2.37986370988446     -1.51585999986901
  O   -5.18729054003204     -4.25879058165105      1.82800254269561
  O   -7.23722391748444     -6.17624766102116     -0.91494139214583
  O   -9.87527243230991     -3.84461773622013     -2.05566603622518
  O   -10.64160822236873      0.11714274930856     -0.43779957038893
  S   -11.56937465542816     -1.07138609797675     -0.16619012605306
  S   -6.28398468400321     -6.69215772247399     -1.99616577240414
  S   -6.39120905686168     -4.84226171184970      2.58097542586733
  S   -10.74197448065103     -4.53853614643457     -0.99490110646338
  C   -9.78998262559021     -4.52570799699682      0.56816159104724
  H   -10.35263189402134     -5.10660680256227      1.30642445133498
  H   -9.71518045334181     -3.48265551057844      0.88368824859054
  H   -8.80441837694096     -4.95943548521746      0.38448726537515
  C   -10.60576114928724     -6.33185063336543     -1.33015306859792
  H   -11.08717539848856     -6.50669728667793     -2.29640974910311
  H   -11.13967179015970     -6.86798828481644     -0.53825457175916
  H   -9.54487132251694     -6.59959451885859     -1.35339302987286
  C   -12.51174273320215     -1.35677514946536     -1.70682246048689
  H   -13.27843821242348     -2.11229246603580     -1.50789929516579
  H   -11.79630151784596     -1.73079125569463     -2.44353786055918
  H   -12.95761679967353     -0.40997182493033     -2.02748493784668
  C   -12.95312928270956     -0.42318270456771      0.83829932939629
  H   -12.53230339743560     -0.13741149780668      1.80626034257481
  H   -13.69060355220726     -1.22245579163768      0.96545635367121
  H   -13.38826970059186      0.44181679247921      0.32767089516406
  C   -5.92424578432464     -4.84942857201345      4.34841902988051
  H   -6.71246290042294     -5.36035795522480      4.91117324175807
  H   -5.85149751381061     -3.80374959046144      4.65988458708446
  H   -4.96247148654323     -5.36073778246612      4.45837999244587
  C   -6.34329127958307     -6.64710625516129      2.30765385239920
  H   -6.56053949957918     -6.79771836374715      1.24624170075870
  H   -7.11728671322653     -7.10925145322155      2.92956561018359
  H   -5.34748198791409     -7.01707206658738      2.57276112635452
  C   -6.66384118118200     -5.74306528980330     -3.51442676421225
  H   -5.93101473012844     -6.01393974959799     -4.28157075758448
  H   -6.62226030433462     -4.67395347906028     -3.28476564704844
  H   -7.66953302537776     -6.03695130614377     -3.82628987421721
  C   -4.64984947826474     -5.94023516116797     -1.65633680793923
  H   -4.30622751228616     -6.35150973031506     -0.70356628974317
  H   -4.76127334234449     -4.85370926065677     -1.59500179082640
  H   -3.96854868026752     -6.22653279788535     -2.46429163021088
