# Supplementary material for: Dynamic anti-correlations of water hydrogen bonds
Source: Nat Commun. 2024 Dec 1;15:10453. doi: 10.1038/s41467-024-54804-y (PMC11609289; doi:10.1038/s41467-024-54804-y)
Supplement: Supplementary file 3 — Supplementary Data 1 [file 41467_2024_54804_MOESM3_ESM.zip › DFTcoordinates/FigureS11_urea_4DMSO_BLYP_D3/urea4DMSOsc_190.002.xyz]

48
Coordinates from ORCA-job urea4DMSOsc_190 Constraints 1.9A 2.3A
  C   -7.19773145712543     -1.83888561373822     -0.35669519628515
  O   -6.79183818994556     -0.93270410247851      0.40760091589594
  N   -8.26103591713355     -1.65505633953661     -1.21345102057748
  N   -6.54953367283460     -3.05226252324336     -0.45032547787977
  H   -5.95905437080865     -3.31284789826155      0.34868572015227
  H   -7.04062239996511     -3.83947597937569     -0.86836188659134
  H   -8.88013825767693     -0.87532960775324     -0.98220301272813
  H   -8.75954100612243     -2.48201155921261     -1.55821020973625
  O   -5.19794339215503     -4.18517997908694      1.85525360876696
  O   -7.29187354073968     -6.11674610319126     -1.07063357898523
  O   -10.01111982514905     -3.88498358413470     -2.03476155996177
  O   -10.64639844329915      0.07504163926302     -0.58494074481312
  S   -11.56902397739142     -1.08294863127732     -0.19148649548700
  S   -6.26289359007032     -6.64422674808599     -2.07521511112844
  S   -6.41025580176977     -4.75487562730696      2.60524675556634
  S   -10.81470495499445     -4.57649631563678     -0.92445345771178
  C   -9.79053239322996     -4.52512458259321      0.59159527139434
  H   -10.30475920261828     -5.10754779809664      1.36303974715122
  H   -9.72070462299332     -3.47706858501761      0.89111493244443
  H   -8.80634820802796     -4.94160732989006      0.36620355375890
  C   -10.66426897485890     -6.37280451679167     -1.23871814387483
  H   -11.19405738957166     -6.57199165644266     -2.17450596837094
  H   -11.14411245280201     -6.90549857465857     -0.41075299153038
  H   -9.60114512165135     -6.62113399200095     -1.31668469070034
  C   -12.62317638182453     -1.42159270918792     -1.64633341945498
  H   -13.38171809422190     -2.15724036567282     -1.36087923453938
  H   -11.96574410264981     -1.83699872250924     -2.41420212441577
  H   -13.08062892460984     -0.48355287040008     -1.97635985803362
  C   -12.86795718378909     -0.36525377980440      0.87723241479613
  H   -12.37591723320893     -0.04665060433601      1.80029445083261
  H   -13.60782494926170     -1.14385858945407      1.08997383038424
  H   -13.32352717595637      0.48563799425847      0.36074409609026
  C   -5.89219934494727     -4.91559812181032      4.35074339998996
  H   -6.69132128415399     -5.42250657386948      4.90166543674525
  H   -5.75069911882824     -3.90116628916616      4.73361022329908
  H   -4.95864921203985     -5.48587548750732      4.39102728602573
  C   -6.47402276015587     -6.53523153670489      2.20445258159303
  H   -6.71397705674508     -6.60086168425237      1.13897054864594
  H   -7.26517546266083     -6.99386519095800      2.80706209122255
  H   -5.49851958066922     -6.98150603751187      2.42350133497869
  C   -6.43302551845941     -5.61022958690036     -3.57599145255829
  H   -5.64140526198198     -5.88966402867849     -4.27887346727675
  H   -6.35778219134371     -4.55637138116573     -3.29083477734876
  H   -7.41596656155627     -5.83175594005294     -4.00049975247406
  C   -4.63181120670711     -6.00771911535091     -1.53936888204458
  H   -4.40974189885037     -6.47890416562198     -0.57837027133131
  H   -4.68743858324935     -4.92000617959054     -1.43701410453371
  H   -3.88982374918757     -6.30061302520093     -2.28938130936037
