# Supplementary material for: Dynamic anti-correlations of water hydrogen bonds
Source: Nat Commun. 2024 Dec 1;15:10453. doi: 10.1038/s41467-024-54804-y (PMC11609289; doi:10.1038/s41467-024-54804-y)
Supplement: Supplementary file 3 — Supplementary Data 1 [file 41467_2024_54804_MOESM3_ESM.zip › DFTcoordinates/FigureS11_urea_4DMSO_BLYP_D3/urea4DMSOsc_190.003.xyz]

48
Coordinates from ORCA-job urea4DMSOsc_190 Constraints 1.9A 2.2A
  C   -7.21075298484826     -1.86625115658157     -0.37333385946554
  O   -6.81987114048477     -0.93325722258678      0.36698543162062
  N   -8.27634045380118     -1.71939656167578     -1.23512348201690
  N   -6.54514047231583     -3.07068017068991     -0.43367951617899
  H   -5.94586953776281     -3.30090144704383      0.36779280298986
  H   -7.01467152798795     -3.87902367708936     -0.83894042763449
  H   -8.90436016174069     -0.94076337525780     -1.02386886058272
  H   -8.76866556793367     -2.55922793191286     -1.55561722180052
  O   -5.18150263677645     -4.15033489682959      1.88575395333754
  O   -7.32015057893404     -6.03574083585732     -1.14757187172981
  O   -10.12034818560541     -3.89974759659645     -1.98484266837675
  O   -10.65092217969452      0.03757745042451     -0.65171311157902
  S   -11.59668007055948     -1.08250733088658     -0.20586803945042
  S   -6.28966760156504     -6.58235874415924     -2.14140370093326
  S   -6.39158806940253     -4.73746447556090      2.62577401943262
  S   -10.86953333911796     -4.60336233341473     -0.84518213150217
  C   -9.80215234162853     -4.51032597335997      0.63891645005881
  H   -10.27995738770999     -5.09435759115098      1.43218189954293
  H   -9.74639506650460     -3.45733985836833      0.92370310322844
  H   -8.81592459261081     -4.90801963868394      0.39013744293424
  C   -10.67913382295802     -6.39815481205271     -1.14740498489211
  H   -11.23308770031605     -6.62155179539541     -2.06355737513676
  H   -11.11711613234813     -6.93579707554593     -0.29965578720042
  H   -9.61242292748598     -6.61744313365531     -1.25800251326418
  C   -12.65188419695854     -1.47168010543265     -1.64691106431512
  H   -13.43081875834588     -2.17125852106352     -1.32737319733316
  H   -12.00050714308499     -1.94586642732176     -2.38528357869697
  H   -13.08351772853037     -0.54122039234635     -2.02904118591007
  C   -12.88518129875050     -0.28840540379602      0.82097041495639
  H   -12.39026303926129      0.06686896416483      1.72897338985076
  H   -13.63975008204677     -1.04210073497020      1.06905171676450
  H   -13.32365521154725      0.54369524128794      0.26086339434397
  C   -5.85159452334180     -4.98688467906187      4.35407599367288
  H   -6.65021197825578     -5.50807589916757      4.89223289496717
  H   -5.69057722437969     -3.99353232766746      4.78183623158863
  H   -4.92573700953587     -5.57084074304631      4.35450629489552
  C   -6.48752393774861     -6.49633995842799      2.14374556464887
  H   -6.74482695577173     -6.51080505757593      1.08035266294649
  H   -7.27565423089394     -6.97175191082055      2.73717318492489
  H   -5.51526601620515     -6.96580371388896      2.32527944817467
  C   -6.34002827103454     -5.47265819863869     -3.59564697051880
  H   -5.54590340734484     -5.77369064937004     -4.28662803213892
  H   -6.20456441096385     -4.44019445090764     -3.25943406561509
  H   -7.32089978336208     -5.60800440915519     -4.05931925422233
  C   -4.64283310976200     -6.07912333135062     -1.51890220867782
  H   -4.48257262989823     -6.61836617898337     -0.58168297165374
  H   -4.63744555349353     -4.99772741392923     -1.35391473386351
  H   -3.89421901938166     -6.37295351459599     -2.26189348018989
