# Supplementary material for: Dynamic anti-correlations of water hydrogen bonds
Source: Nat Commun. 2024 Dec 1;15:10453. doi: 10.1038/s41467-024-54804-y (PMC11609289; doi:10.1038/s41467-024-54804-y)
Supplement: Supplementary file 3 — Supplementary Data 1 [file 41467_2024_54804_MOESM3_ESM.zip › DFTcoordinates/FigureS11_urea_4DMSO_BLYP_D3/urea4DMSOsc_190.004.xyz]

48
Coordinates from ORCA-job urea4DMSOsc_190 Constraints 1.9A 2.1A
  C   -7.21208922732998     -1.89474340259931     -0.36766691038205
  O   -6.84151104602329     -0.94780222374909      0.36615112510278
  N   -8.27007527207977     -1.76870710960609     -1.24301856165393
  N   -6.53246129658173     -3.09063072008431     -0.40654731174458
  H   -5.93327712957089     -3.30176194803195      0.40003256492082
  H   -6.98041939586297     -3.91326964186438     -0.81187134931688
  H   -8.90715683836665     -0.99330908143234     -1.04662502570000
  H   -8.75457613962410     -2.61550405392535     -1.55562299409813
  O   -5.17241456692013     -4.14267589816444      1.92448390573949
  O   -7.31852047129668     -5.95614448397065     -1.16165663548605
  O   -10.17753670798088     -3.91074152749402     -1.95621649340118
  O   -10.64371586949319      0.00445624645885     -0.70889636807396
  S   -11.60855642500628     -1.08658681959131     -0.23252370622139
  S   -6.30731953890296     -6.52685258445642     -2.16271915568221
  S   -6.38465025569166     -4.74381394817317      2.64962264270865
  S   -10.89588246551667     -4.62146467426686     -0.80180627478486
  C   -9.81394689149100     -4.49206473538728      0.66915385214138
  H   -10.27153312740246     -5.07764144488006      1.47310689178528
  H   -9.77586111575051     -3.43541217025056      0.94293040680130
  H   -8.82276824463786     -4.87257798032781      0.41391635852985
  C   -10.66800711090609     -6.41432793821797     -1.09021459005666
  H   -11.22955911879795     -6.65946151122956     -1.99613092538986
  H   -11.08069308968182     -6.95420058037551     -0.23128256146939
  H   -9.59810498480057     -6.60941214523349     -1.21482974778177
  C   -12.67253265464511     -1.49553054475655     -1.66143136330095
  H   -13.46471255166067     -2.17031892294279     -1.32148094748370
  H   -12.03078629967984     -2.00357183177375     -2.38560158821904
  H   -13.08657319615770     -0.56799359014761     -2.06929017882451
  C   -12.88134156374940     -0.24221455477674      0.77375674158086
  H   -12.37944758830144      0.12771206372336      1.67202473473564
  H   -13.64913008521730     -0.97556061275926      1.04169417946088
  H   -13.30530081906484      0.58258774453845      0.19209296587016
  C   -5.84527462851973     -5.03870523401220      4.37102732237811
  H   -6.64573158581277     -5.57015167284853      4.89624216021979
  H   -5.68039491903640     -4.05700942856279      4.82348607758188
  H   -4.92161505917538     -5.62595061345644      4.35657791982341
  C   -6.48707271892236     -6.48968983986132      2.12347253095709
  H   -6.74573787790799     -6.47642805677379      1.06045872859125
  H   -7.27613487685909     -6.97740984686384      2.70554112846427
  H   -5.51610872730016     -6.96664779128449      2.29181429211869
  C   -6.33074694729842     -5.40620257271844     -3.60881369019742
  H   -5.54859635143355     -5.72556482680896     -4.30518684677514
  H   -6.16375181586462     -4.38046767169082     -3.26629271461381
  H   -7.31706768272158     -5.50995447479343     -4.06904398600142
  C   -4.64517251903560     -6.07691437163080     -1.54077888077369
  H   -4.49813824151177     -6.62956278922648     -0.60921559035663
  H   -4.60827075430595     -4.99774734510747     -1.36560855108170
  H   -3.90741420609320     -6.38520283860781     -2.28870358064031
