# Supplementary material for: Dynamic anti-correlations of water hydrogen bonds
Source: Nat Commun. 2024 Dec 1;15:10453. doi: 10.1038/s41467-024-54804-y (PMC11609289; doi:10.1038/s41467-024-54804-y)
Supplement: Supplementary file 3 — Supplementary Data 1 [file 41467_2024_54804_MOESM3_ESM.zip › DFTcoordinates/FigureS11_urea_4DMSO_BLYP_D3/urea4DMSOsc_190.005.xyz]

48
Coordinates from ORCA-job urea4DMSOsc_190 Constraints 1.9A 2.0A
  C   -7.21543575501808     -1.92612486285403     -0.36847162245738
  O   -6.87351845652123     -0.95546696765612      0.34900605386399
  N   -8.25638541364480     -1.83378632635623     -1.26975310598547
  N   -6.52304630063854     -3.11307760005027     -0.36236277695050
  H   -5.93157429889089     -3.29625273761621      0.45630073728613
  H   -6.94168858703591     -3.95342263211255     -0.76889625608610
  H   -8.90515446774702     -1.06064939217861     -1.10361870153740
  H   -8.73077115787146     -2.69285236877908     -1.56201456447278
  O   -5.18328820904469     -4.11245837483223      2.00028140145854
  O   -7.30984397734624     -5.87649097757200     -1.17665797047538
  O   -10.23268384547142     -3.93637325699688     -1.93656761662862
  O   -10.63148102852007     -0.04160908544019     -0.82108876514800
  S   -11.60693873959463     -1.08943085184698     -0.27411940605412
  S   -6.32202338363668     -6.46122742813636     -2.19429385206244
  S   -6.39464213596471     -4.75086404454674      2.69431537901564
  S   -10.92128759359631     -4.65076951027458     -0.76697109990206
  C   -9.82993533117400     -4.47758509640283      0.69285988526829
  H   -10.26812466516176     -5.06184108190846      1.50848615772239
  H   -9.81255118218597     -3.41669850779559      0.95190639480468
  H   -8.83262855327241     -4.83990360697357      0.43549321992269
  C   -10.65152027216950     -6.44138588007731     -1.03441331752330
  H   -11.21256099581581     -6.71148921776601     -1.93350389066839
  H   -11.04510248286478     -6.98032461194058     -0.16600832120385
  H   -9.57800405008772     -6.61160201286244     -1.16402705323386
  C   -12.71659344328699     -1.53550839083783     -1.65649630231244
  H   -13.51275491558395     -2.17795862906712     -1.26629320354048
  H   -12.10439373142250     -2.08759450228717     -2.37393857284977
  H   -13.12324550090914     -0.61776119776743     -2.09290328100466
  C   -12.83453337369626     -0.17344774168661      0.72555640989536
  H   -12.30253151354006      0.22104052701624      1.59559995872129
  H   -13.61245380500912     -0.87634815779784      1.04186455181526
  H   -13.25332950115117      0.63653753770623      0.11979418485193
  C   -5.86255091000832     -5.10609501727122      4.40675745839410
  H   -6.66178822270535     -5.66243987293146      4.90743160317881
  H   -5.70741201340018     -4.14078896987880      4.89639116047633
  H   -4.93444347051884     -5.68563380680682      4.37566287159755
  C   -6.47861416101489     -6.47678654149834      2.10256168291478
  H   -6.73656536237538     -6.42770116627400      1.04046187326856
  H   -7.26273731563264     -6.99457685954583      2.66501404599173
  H   -5.50266329905306     -6.94915487780352      2.25440120738544
  C   -6.32846383554575     -5.31998141011465     -3.62399183207020
  H   -5.55829377934748     -5.64765505264555     -4.32974070302172
  H   -6.13572236204683     -4.30352370828618     -3.26755917095686
  H   -7.31992402092999     -5.39426719019321     -4.07879445605519
  C   -4.64440225047258     -6.06492846585327     -1.57852298893099
  H   -4.50585601400277     -6.63544153998409     -0.65644645922991
  H   -4.57753243686228     -4.98987796822508     -1.38762028699564
  H   -3.92069387820023     -6.38157056498586     -2.33656066047562
