# Supplementary material for: Dynamic anti-correlations of water hydrogen bonds
Source: Nat Commun. 2024 Dec 1;15:10453. doi: 10.1038/s41467-024-54804-y (PMC11609289; doi:10.1038/s41467-024-54804-y)
Supplement: Supplementary file 3 — Supplementary Data 1 [file 41467_2024_54804_MOESM3_ESM.zip › DFTcoordinates/FigureS11_urea_4DMSO_BLYP_D3/urea4DMSOsc_190.006.xyz]

48
Coordinates from ORCA-job urea4DMSOsc_190 Constraints 1.9A 1.9A
  C   -7.22205559824177     -1.96492330648501     -0.36971499375403
  O   -6.90791918313315     -0.97040440335232      0.32855071463857
  N   -8.24135255260702     -1.90513907610580     -1.30007386632586
  N   -6.52350616806128     -3.14433681397456     -0.31255152909026
  H   -5.93842528656538     -3.29630561092084      0.51661296229454
  H   -6.91332447616406     -4.00257585810248     -0.71926266366393
  H   -8.90011821082052     -1.13382623111359     -1.16702576283488
  H   -8.70716259515603     -2.77493044435510     -1.57175154930327
  O   -5.19513280266016     -4.08369477260223      2.07787353572508
  O   -7.30462834522725     -5.80303402841970     -1.18319339794855
  O   -10.28303977029835     -3.97059740229518     -1.91429921551089
  O   -10.62018371777944     -0.09935159813166     -0.94129671505100
  S   -11.60690903653913     -1.09694153128874     -0.32499229350726
  S   -6.34928288037729     -6.38519429320089     -2.23427723093012
  S   -6.40056606618436     -4.76046934626572      2.74554740313898
  S   -10.94254651252068     -4.68395618629654     -0.72811565049369
  C   -9.84406249981732     -4.46209933910319      0.72011433493136
  H   -10.26112629231107     -5.04591840848604      1.54702807273051
  H   -9.85174346403561     -3.39754020516560      0.96411041651110
  H   -8.83964481688141     -4.80221223040474      0.46058447860938
  C   -10.63001948671680     -6.47155279577250     -0.96958078658319
  H   -11.19397751350766     -6.77154427205927     -1.85726887133269
  H   -10.99862749577019     -7.00628110879537     -0.08775113358389
  H   -9.55402948364682     -6.61542654809679     -1.10986271219275
  C   -12.75951394129571     -1.57817217402798     -1.65965562180183
  H   -13.55996701807302     -2.18329509259936     -1.22126490490024
  H   -12.17690140938469     -2.17566845569647     -2.36518712911168
  H   -13.15649016049596     -0.67165536864904     -2.12736311725598
  C   -12.78772412062804     -0.10422803296848      0.65812315426949
  H   -12.22512832471311      0.31697226459489      1.49580724337807
  H   -13.57519003801819     -0.77056479584838      1.02581209855813
  H   -13.20070372254605      0.68694529760201      0.02412489945678
  C   -5.86531589870211     -5.17740688082836      4.44311139394129
  H   -6.65921393950852     -5.76016728743336      4.92174322882924
  H   -5.71928094116437     -4.23034545974071      4.96982646474111
  H   -4.93172622001228     -5.74642758500506      4.38983442751687
  C   -6.46801577968910     -6.46310068472224      2.08714557525331
  H   -6.72559077345848     -6.37654739268077      1.02740476499976
  H   -7.24831462008066     -7.00881675183117      2.62821567852350
  H   -5.48821503906377     -6.93255710400935      2.22219801623748
  C   -6.33495179482276     -5.19413947006044     -3.62240330974636
  H   -5.58527610771727     -5.52255599923611     -4.34952166902931
  H   -6.10298894352072     -4.19812269053897     -3.23322932039810
  H   -7.33406515820718     -5.21896906096868     -4.06563388332904
  C   -4.65314118081832     -6.06744897749578     -1.62504060669142
  H   -4.52414718935548     -6.67548871475012     -0.72581175740445
  H   -4.54798214716672     -5.00279332957231     -1.39682279050947
  H   -3.94846127652455     -6.38034044273480     -2.40230638200004
