# Supplementary material for: Dynamic anti-correlations of water hydrogen bonds
Source: Nat Commun. 2024 Dec 1;15:10453. doi: 10.1038/s41467-024-54804-y (PMC11609289; doi:10.1038/s41467-024-54804-y)
Supplement: Supplementary file 3 — Supplementary Data 1 [file 41467_2024_54804_MOESM3_ESM.zip › DFTcoordinates/FigureS11_urea_4DMSO_BLYP_D3/urea4DMSOsc_190.007.xyz]

48
Coordinates from ORCA-job urea4DMSOsc_190 Constraints 1.9A 1.8A
  C   -7.03416056489300     -2.03002363398590     -0.10131589152282
  O   -6.84619487412743     -1.03274277748860      0.63823796593377
  N   -7.97451763378252     -2.00939051307461     -1.11478858890391
  N   -6.26905486923089     -3.16401997364202     -0.00482526302092
  H   -5.76977609921979     -3.29721118603754      0.88215142814136
  H   -6.56344828586272     -4.03855656369687     -0.46652239419799
  H   -8.67962178500609     -1.27249322418695     -1.03186780526871
  H   -8.37503763978512     -2.89613974516327     -1.42611255403535
  O   -5.24232698976752     -4.03034288630172      2.55377200067818
  O   -6.92399078311278     -5.72438083817131     -0.98421477690660
  O   -10.00279378470781     -4.08285214758504     -1.88374331915652
  O   -10.41030341873189     -0.25206565843220     -0.98590576791773
  S   -11.46297835754301     -1.22563307778767     -0.44512034007157
  S   -6.63790704676351     -6.18406048546756     -2.42160615945871
  S   -6.53120069046967     -4.70156430600485      3.04761962667699
  S   -10.70635358491639     -4.78896749564240     -0.71941525390834
  C   -9.69411697748648     -4.49400585766092      0.77695002635954
  H   -10.11494072492202     -5.09193003418762      1.59158178933796
  H   -9.76697333060536     -3.42921751033236      1.00771045741651
  H   -8.66361770359406     -4.78282693947152      0.56135844011356
  C   -10.32377126736765     -6.57190220770711     -0.88849816438927
  H   -10.79189262974840     -6.90730962735186     -1.81798016725223
  H   -10.76062565832339     -7.09629549610649     -0.03206321229156
  H   -9.23729395678056     -6.69310777280896     -0.92075174428749
  C   -12.49645525924164     -1.71641588900150     -1.87039999138624
  H   -13.34151220134366     -2.30425250085289     -1.49700392324416
  H   -11.86007966032441     -2.33310350730453     -2.50985542307088
  H   -12.83726015692726     -0.81357739217763     -2.38696081288893
  C   -12.71362423035551     -0.20034704289520      0.40951687695929
  H   -12.22388906411154      0.22774871721762      1.28843639373912
  H   -13.54130017735925     -0.84975673519498      0.71376993213195
  H   -13.05500847851085      0.58498345251476     -0.27250295572981
  C   -6.24014723322731     -5.12485454108310      4.80208352231706
  H   -7.09523083361762     -5.70637323021178      5.16224460141053
  H   -6.16664825023876     -4.18009432789660      5.34760853495780
  H   -5.31011080119995     -5.69723070343966      4.87812113729256
  C   -6.51339796469956     -6.40573531080757      2.38592684036327
  H   -6.61456972287207     -6.32291710281156      1.29988456938554
  H   -7.36742951854987     -6.94531993380766      2.80912614649593
  H   -5.56683196123852     -6.88132686644619      2.66264683787592
  C   -7.11981649656569     -4.80279697282342     -3.51605295417566
  H   -6.87348260550557     -5.08623419103545     -4.54451380393371
  H   -6.58257042093867     -3.89936315688472     -3.21232846232493
  H   -8.19797543308503     -4.67438107128038     -3.38832171510382
  C   -4.82817347922961     -6.05048591177649     -2.64743137608216
  H   -4.37107243804378     -6.80552600272251     -2.00203763720568
  H   -4.51177196166266     -5.04285778745865     -2.36042849016979
  H   -4.59643299439083     -6.25589203351851     -3.69766817968094
