# Supplementary material for: Dynamic anti-correlations of water hydrogen bonds
Source: Nat Commun. 2024 Dec 1;15:10453. doi: 10.1038/s41467-024-54804-y (PMC11609289; doi:10.1038/s41467-024-54804-y)
Supplement: Supplementary file 3 — Supplementary Data 1 [file 41467_2024_54804_MOESM3_ESM.zip › DFTcoordinates/FigureS11_urea_4DMSO_BLYP_D3/urea4DMSOsc_190.008.xyz]

48
Coordinates from ORCA-job urea4DMSOsc_190 Constraints 1.9A 1.7A
  C   -7.04036915053715     -2.06121574017860     -0.11022478348150
  O   -6.85785893981001     -1.05359806728993      0.61819958250447
  N   -7.96661295051324     -2.04557244903738     -1.13912828507058
  N   -6.28956100117786     -3.19912897247480      0.01267702772967
  H   -5.78997028625452     -3.31765175295187      0.90132702514758
  H   -6.56850929860422     -4.08312052346653     -0.45690411878981
  H   -8.66653572153587     -1.30223751831261     -1.07290274992646
  H   -8.37508669803102     -2.93356154573176     -1.43580449842567
  O   -5.26630259553124     -4.02614503016214      2.58471925880506
  O   -6.91297315170790     -5.66067057225487     -0.98858129839875
  O   -10.02176666672548     -4.11076431006880     -1.87648372882833
  O   -10.39377980811141     -0.26841023019657     -1.05877896414967
  S   -11.44321621958130     -1.21341224759231     -0.46377616627893
  S   -6.62195258024116     -6.14379852880062     -2.41863178355710
  S   -6.54982708519016     -4.71680752543072      3.06513233319609
  S   -10.71445066971716     -4.81571643182863     -0.70517511322904
  C   -9.71190775200916     -4.48576302717775      0.79055193609343
  H   -10.12824410205711     -5.07823769937935      1.61147298830788
  H   -9.80112350143465     -3.41897968046149      1.00595038620374
  H   -8.67631240039838     -4.76275056428756      0.58458132546108
  C   -10.29929424202355     -6.59334685595291     -0.85277077657572
  H   -10.76272629808045     -6.94918644154399     -1.77696822092472
  H   -10.72391092028964     -7.11540775846970      0.01117763740394
  H   -9.21077046992463     -6.69406541679490     -0.88637813884842
  C   -12.51265751735119     -1.74062785528002     -1.84906516325458
  H   -13.35480290814688     -2.30651356506978     -1.43701498102067
  H   -11.89679176460193     -2.38482984290521     -2.48145760447435
  H   -12.85648808873007     -0.85204097819845     -2.38787917979430
  C   -12.66487761874886     -0.14735909966323      0.38311508122195
  H   -12.15084099364448      0.30592765685105      1.23513148007208
  H   -13.49146681371013     -0.77695902668950      0.72890650177008
  H   -13.01445565501604      0.61742680829506     -0.31782175826404
  C   -6.25928081572308     -5.16556319211868      4.81348484100301
  H   -7.10916710874912     -5.76207371771728      5.16128192002492
  H   -6.19756255369312     -4.22918019618079      5.37469619247736
  H   -5.32340197164977     -5.72915363521200      4.88302134135701
  C   -6.51440846983172     -6.41042385728574      2.37701669968442
  H   -6.60902341431357     -6.31104305682064      1.29180400678084
  H   -7.36689141029488     -6.96349259801776      2.78566916814666
  H   -5.56590911926116     -6.88304346482361      2.65214871393394
  C   -7.13771897782760     -4.79484051162134     -3.53681915523359
  H   -6.88692154964266     -5.09239099211109     -4.56017329890214
  H   -6.62096845856882     -3.87378118338354     -3.25139677670991
  H   -8.21837312823046     -4.68913013892789     -3.40934026302192
  C   -4.81647566924296     -5.97731638203050     -2.65193578935937
  H   -4.34243127817045     -6.70961328779678     -1.99275525100954
  H   -4.51969778234977     -4.95788523547230     -2.38686512803704
  H   -4.58401442300096     -6.19969375796783     -3.69852247175860
