# Supplementary material for: Dynamic anti-correlations of water hydrogen bonds
Source: Nat Commun. 2024 Dec 1;15:10453. doi: 10.1038/s41467-024-54804-y (PMC11609289; doi:10.1038/s41467-024-54804-y)
Supplement: Supplementary file 3 — Supplementary Data 1 [file 41467_2024_54804_MOESM3_ESM.zip › DFTcoordinates/FigureS11_urea_4DMSO_BLYP_D3/urea4DMSOsc_190.009.xyz]

48
Coordinates from ORCA-job urea4DMSOsc_190 Constraints 1.9A 1.6A
  C   -7.04781653428342     -2.09644046134575     -0.11196274644358
  O   -6.87636355832880     -1.08269863232517      0.61249944763400
  N   -7.95670144359392     -2.08127782058971     -1.15945487894246
  N   -6.31013715344227     -3.23685592441982      0.03194869959147
  H   -5.80924329713103     -3.34378661058820      0.92113346235558
  H   -6.56599526398209     -4.13008593014334     -0.45642450743093
  H   -8.65315424129773     -1.33386039972676     -1.10470720341087
  H   -8.37225132323960     -2.96946672648408     -1.44544936639074
  O   -5.28261174081422     -4.04981927456992      2.60463489722604
  O   -6.88990064040673     -5.60205202384920     -0.99345426673746
  O   -10.04207374489926     -4.14132835796598     -1.85535544408636
  O   -10.37311107591421     -0.27872001828560     -1.11654971152028
  S   -11.42515953025155     -1.19426975466701     -0.48164507855607
  S   -6.59619191660546     -6.10722619514422     -2.41747439365039
  S   -6.56676282081292     -4.74418468661812      3.07752897387950
  S   -10.71638023430093     -4.84782086649701     -0.67460666095365
  C   -9.73118107911502     -4.46199488509323      0.81927691192176
  H   -10.12884492607316     -5.05768128887843      1.64708106585372
  H   -9.85926586571791     -3.39612396930808      1.01938640279172
  H   -8.68512396732691     -4.70364348886232      0.62192757065683
  C   -10.24630989538359     -6.61403513683710     -0.79064705649723
  H   -10.69376266031668     -6.99883377418420     -1.71112049654318
  H   -10.65959227303343     -7.13468645601797      0.07962686802824
  H   -9.15509839507636     -6.68243035754849     -0.81752328497945
  C   -12.51115644418637     -1.75852143334949     -1.83932352651586
  H   -13.35222869973635     -2.30623191301022     -1.40133333361537
  H   -11.90465223395903     -2.42594429991266     -2.45652010433190
  H   -12.85551915270521     -0.88551873238994     -2.40272669225991
  C   -12.63024088835342     -0.08969547757804      0.33943850793710
  H   -12.10433453747967      0.38807540659418      1.17059599761351
  H   -13.45881463414833     -0.69957775386121      0.71441269619540
  H   -12.98003756581187      0.65371558624778     -0.38400197429776
  C   -6.27557850563501     -5.21747808245068      4.81939973898842
  H   -7.12567495227605     -5.81829264497280      5.15922002243123
  H   -6.21299160243105     -4.28907843643743      5.39363943282440
  H   -5.34003402064646     -5.78256638358422      4.88053205967137
  C   -6.53598064109214     -6.42874570860950      2.36684036163521
  H   -6.62331166269234     -6.31402368925796      1.28254334753736
  H   -7.39390618512441     -6.98259691818562      2.76281088389902
  H   -5.59174447673208     -6.91044996771422      2.64079581056460
  C   -7.17791584369262     -4.80439849718488     -3.55637470110192
  H   -6.92765067701894     -5.11457193132512     -4.57607121850683
  H   -6.69481758262563     -3.85778704386274     -3.29704414382547
  H   -8.26031468956993     -4.73844145495099     -3.41751182389076
  C   -4.80149155347632     -5.87763583291948     -2.67347185574426
  H   -4.29355800459521     -6.57526907740037     -2.00212362208195
  H   -4.54049865780897     -4.84166420726283     -2.43694183234942
  H   -4.57220320684129     -6.11712846666493     -3.71694323457194
