# Supplementary material for: Dynamic anti-correlations of water hydrogen bonds
Source: Nat Commun. 2024 Dec 1;15:10453. doi: 10.1038/s41467-024-54804-y (PMC11609289; doi:10.1038/s41467-024-54804-y)
Supplement: Supplementary file 3 — Supplementary Data 1 [file 41467_2024_54804_MOESM3_ESM.zip › DFTcoordinates/FigureS11_urea_4DMSO_BLYP_D3/urea4DMSOsc_190.010.xyz]

48
Coordinates from ORCA-job urea4DMSOsc_190 Constraints 1.9A 1.5A
  C   -7.06582259773251     -2.14239018704830     -0.14832214925219
  O   -6.89029386841281     -1.11058636365853      0.55170015650114
  N   -7.95790312226066     -2.13545058345264     -1.21415681538928
  N   -6.36080035596760     -3.29270947544394      0.03773109545104
  H   -5.85079382523507     -3.37846549832072      0.92369147649427
  H   -6.59791565355218     -4.20243313602351     -0.46358124534996
  H   -8.64050273035786     -1.37424215599437     -1.18251748046531
  H   -8.39180336021216     -3.02338418894157     -1.47348645177856
  O   -5.30543814893647     -4.08190749657297      2.60230892635509
  O   -6.88973391419370     -5.57353134293468     -0.99737110922148
  O   -10.07723190469168     -4.18727017067729     -1.85441185208767
  O   -10.34094120880412     -0.27386387207166     -1.18988470354180
  S   -11.38164613512683     -1.15355475406769     -0.48936535368787
  S   -6.52413913180184     -6.08733253161421     -2.40454993889336
  S   -6.58777487120226     -4.77191916416475      3.08552249028492
  S   -10.73486455911867     -4.89989207297983     -0.66808512664966
  C   -9.77689132369863     -4.45696563844722      0.82798538286952
  H   -10.15567631076863     -5.05942021402034      1.65973618093954
  H   -9.95102530344476     -3.39495443694154      1.01416252431094
  H   -8.71929658234093     -4.65501834709596      0.64337171442534
  C   -10.20308283216422     -6.65017407296972     -0.75453799392610
  H   -10.63637207221939     -7.06535590124237     -1.66861887691056
  H   -10.59828814364264     -7.17059074110132      0.12418709797191
  H   -9.11013771759806     -6.67962536961413     -0.78153986834491
  C   -12.50973133661664     -1.76220538449696     -1.79257236323293
  H   -13.34049657117885     -2.28800794637544     -1.31042987301808
  H   -11.92408278831371     -2.45632542041390     -2.40055560901921
  H   -12.86568147990088     -0.90929634816801     -2.37914101298516
  C   -12.55361679818974     -0.00663432391216      0.32131698300109
  H   -11.99979521345423      0.49886718583027      1.11720410848501
  H   -13.37564783189209     -0.59359891800687      0.74405043404771
  H   -12.91848032330970      0.71085169283600     -0.42061958891916
  C   -6.27735780253573     -5.26233961337347      4.81952585240423
  H   -7.12683019483212     -5.86052944978626      5.16548715090302
  H   -6.20123746883156     -4.33932481896734      5.40080153967115
  H   -5.34481182592492     -5.83388096319885      4.86382333588083
  C   -6.57813851765377     -6.45102961674272      2.36091761410631
  H   -6.67468217882264     -6.32690946085562      1.27850452671077
  H   -7.43683857994965     -7.00067419738923      2.76099423334247
  H   -5.63548444439382     -6.94313346842735      2.62147370647699
  C   -7.21213765408413     -4.87819677977312     -3.58576968287430
  H   -6.93100001242197     -5.20045433528054     -4.59361897545597
  H   -6.81532245733206     -3.88470586708380     -3.35803335251093
  H   -8.29684513301329     -4.90104804883353     -3.45160556342066
  C   -4.75628008076774     -5.69097539177213     -2.63745178312343
  H   -4.19650931118870     -6.31664244292152     -1.93710277672390
  H   -4.60156682688521     -4.62814460069361     -2.42921451443454
  H   -4.48673949500779     -5.93777376678706     -3.66944246941585
