# Supplementary material for: Dynamic anti-correlations of water hydrogen bonds
Source: Nat Commun. 2024 Dec 1;15:10453. doi: 10.1038/s41467-024-54804-y (PMC11609289; doi:10.1038/s41467-024-54804-y)
Supplement: Supplementary file 3 — Supplementary Data 1 [file 41467_2024_54804_MOESM3_ESM.zip › DFTcoordinates/FigureS11_urea_4DMSO_BLYP_D3/urea4DMSOsc_200.001.xyz]

48
Coordinates from ORCA-job urea4DMSOsc_200 Constraints 2.0A 2.4A
  C   -7.15666528146163     -1.80325921779856     -0.30546963035525
  O   -6.73178770106462     -0.93300634329852      0.48838088401513
  N   -8.23924777133185     -1.58719902712055     -1.12643110189335
  N   -6.50794964354287     -3.01144640091882     -0.47173835888896
  H   -5.89625750627148     -3.29688479049962      0.29740823248747
  H   -7.02136340978748     -3.78382091764821     -0.88864310066273
  H   -8.85775626864648     -0.82086228232366     -0.85365790471997
  H   -8.73109209743857     -2.39890989913758     -1.51464932573940
  O   -5.12723026735655     -4.29505952102718      1.85054838077036
  O   -7.21671763522045     -6.17513573117574     -0.94738082724142
  O   -9.87809849685790     -3.85692749516283     -2.05076252654313
  O   -10.63697530705485      0.09440266486527     -0.43266797489458
  S   -11.56166142142463     -1.09182656080607     -0.14094934903916
  S   -6.26450653500207     -6.69144098449595     -2.02938527432766
  S   -6.39122602604114     -4.79402053915417      2.56259832354341
  S   -10.72920056010559     -4.55537885815209     -0.98014453920321
  C   -9.75551380663107     -4.54115010235248      0.56928272424467
  H   -10.30418499182975     -5.12534110766203      1.31535988997771
  H   -9.67954464214255     -3.49825888959815      0.88495220389698
  H   -8.77153214508766     -4.97093169420399      0.36909364766152
  C   -10.59184563002986     -6.34776342280155     -1.31971376366033
  H   -11.08386515074444     -6.52239250214767     -2.28065939577359
  H   -11.11539354490178     -6.88642659510105     -0.52261266137062
  H   -9.53067434444927     -6.61303099370944     -1.35542585452708
  C   -12.53080848001050     -1.38048790154590     -1.66419663977241
  H   -13.29464015639095     -2.13477560603248     -1.45032939580831
  H   -11.82833874198839     -1.75692211048992     -2.41209810332831
  H   -12.98121712679947     -0.43409864605674     -1.97972234072460
  C   -12.92667096694404     -0.43817656829740      0.88532231127082
  H   -12.48879870503821     -0.15061175213587      1.84514980329455
  H   -13.66342813022684     -1.23561049720099      1.02720973157842
  H   -13.36876533124421      0.42633213479368      0.37987141990041
  C   -5.99336246417836     -4.81312060368052      4.34759302056967
  H   -6.83271155381409     -5.26912444132723      4.88303094177788
  H   -5.86783442492628     -3.77106253640403      4.65436681350316
  H   -5.07014125625022     -5.38187946681836      4.49877024778414
  C   -6.44665073628055     -6.60181887652576      2.30759222443603
  H   -6.62749177345597     -6.75113494662448      1.23912831926287
  H   -7.27420637477242     -7.00762948203247      2.89908944483278
  H   -5.48849011623139     -7.03082940260096      2.61874446840330
  C   -6.63344436026042     -5.72979579168464     -3.54239655899160
  H   -5.90095164183737     -6.00115682464303     -4.30968547583736
  H   -6.58432135763878     -4.66257471564966     -3.30551409765265
  H   -7.64061312305098     -6.01418187878480     -3.85835159213913
  C   -4.62539290035098     -5.95460480738617     -1.68067282203254
  H   -4.28898433555472     -6.37193022620563     -0.72792686636681
  H   -4.72661900056126     -4.86719704015152     -1.61696398091117
  H   -3.94351675776270     -6.24468680108136     -2.48683357080559
