# Supplementary material for: Dynamic anti-correlations of water hydrogen bonds
Source: Nat Commun. 2024 Dec 1;15:10453. doi: 10.1038/s41467-024-54804-y (PMC11609289; doi:10.1038/s41467-024-54804-y)
Supplement: Supplementary file 3 — Supplementary Data 1 [file 41467_2024_54804_MOESM3_ESM.zip › DFTcoordinates/FigureS11_urea_4DMSO_BLYP_D3/urea4DMSOsc_200.002.xyz]

48
Coordinates from ORCA-job urea4DMSOsc_200 Constraints 2.0A 2.3A
  C   -7.17108554162184     -1.82596481141698     -0.36373645273978
  O   -6.75523108503408     -0.91698607720140      0.39113714344505
  N   -8.25358563978705     -1.65361285244296     -1.19600607953120
  N   -6.51335002462694     -3.03454295524675     -0.47259236189393
  H   -5.89803991275438     -3.28037352840464      0.30705436744348
  H   -7.00944909959645     -3.83135313337075     -0.86589551243927
  H   -8.87540837421824     -0.87819540960943     -0.95767735182450
  H   -8.74630645874006     -2.48323576465666     -1.54256624658136
  O   -5.13171728684851     -4.24578602097964      1.88208717492993
  O   -7.26040776461075     -6.11056807447877     -1.04533725281658
  O   -9.98789736233274     -3.88628067425632     -2.03333602596308
  O   -10.63957529378815      0.06501908377689     -0.56005676117669
  S   -11.56556036131085     -1.09356991729121     -0.17611460375907
  S   -6.25906086017468     -6.64262943632090     -2.07506917404310
  S   -6.39348147075070     -4.75428762916995      2.59112438379549
  S   -10.79245937103653     -4.58186242994645     -0.92601601348561
  C   -9.77226252844405     -4.52735730411808      0.59253006131808
  H   -10.28658685619040     -5.11138702583136      1.36269393195746
  H   -9.70604775734961     -3.47906223811243      0.89191743136625
  H   -8.78677955071160     -4.94147500213171      0.36877663137921
  C   -10.63427898816607     -6.37730710348249     -1.24127530164010
  H   -11.16021098919555     -6.57759558181254     -2.17899427504936
  H   -11.11512820280769     -6.91240262283829     -0.41543138573229
  H   -9.57004189054483     -6.62189518441970     -1.31551184284035
  C   -12.61101853775127     -1.42667325088507     -1.63835911289520
  H   -13.37181030266270     -2.16269393760279     -1.35986639528704
  H   -11.94929972148974     -1.84020852910873     -2.40357587389514
  H   -13.06590960084519     -0.48731310783474     -1.96815510688540
  C   -12.87015551987603     -0.37835535325442      0.88722350036969
  H   -12.38332315597995     -0.06295798644152      1.81413450159540
  H   -13.61176307715407     -1.15713559294919      1.09312479053302
  H   -13.32210141020577      0.47443724739652      0.37069087575183
  C   -5.95840802518997     -4.89047180568788      4.36212711790918
  H   -6.79839860025236     -5.35523291406659      4.88894230190930
  H   -5.79703605084276     -3.87247835433227      4.72735041098122
  H   -5.04861811874346     -5.49194066603095      4.45742018068304
  C   -6.50279933294091     -6.54173678757246      2.23112078229350
  H   -6.70675258815239     -6.62517848472756      1.15946314745341
  H   -7.33007430586103     -6.95982614896339      2.81436534596842
  H   -5.55112707617671     -7.01343824859328      2.49701210181145
  C   -6.48534525818839     -5.63021518933569     -3.58303920500683
  H   -5.71084079601333     -5.90933979054984     -4.30486430374193
  H   -6.41482934888419     -4.57212857048236     -3.31278076749262
  H   -7.47742295848166     -5.86841681918942     -3.97605802920634
  C   -4.61803904705361     -5.98592891165797     -1.59779451410675
  H   -4.36518886446371     -6.44019707348525     -0.63618161925457
  H   -4.67793940125475     -4.89702936092777     -1.51163958825512
  H   -3.89553623088676     -6.28597866995118     -2.36385502535082
