# Supplementary material for: Dynamic anti-correlations of water hydrogen bonds
Source: Nat Commun. 2024 Dec 1;15:10453. doi: 10.1038/s41467-024-54804-y (PMC11609289; doi:10.1038/s41467-024-54804-y)
Supplement: Supplementary file 3 — Supplementary Data 1 [file 41467_2024_54804_MOESM3_ESM.zip › DFTcoordinates/FigureS11_urea_4DMSO_BLYP_D3/urea4DMSOsc_200.003.xyz]

48
Coordinates from ORCA-job urea4DMSOsc_200 Constraints 2.0A 2.2A
  C   -7.19914071011275     -1.85335745003359     -0.39508438772292
  O   -6.80146500793182     -0.91655227220376      0.33597746561271
  N   -8.28270097923758     -1.71950783565089     -1.23424180559554
  N   -6.52127356545328     -3.05167440120708     -0.46904234041942
  H   -5.89764389705542     -3.26366614912715      0.31363215692312
  H   -6.99221809618812     -3.87029020125244     -0.85147099116610
  H   -8.91442121126443     -0.94591979797880     -1.01522222631011
  H   -8.77020714981300     -2.56274930135443     -1.55300138936135
  O   -5.11448077918193     -4.19232269025067      1.90242181327109
  O   -7.31074279236918     -6.02569050458635     -1.15608760791681
  O   -10.12421779868721     -3.90098025145694     -1.97919601570900
  O   -10.65599879332342      0.02773024317219     -0.63539934246940
  S   -11.60326261827345     -1.09103613046670     -0.18921668319309
  S   -6.28465907514235     -6.58415795809272     -2.14792793694250
  S   -6.36845047036361     -4.72504030338994      2.60738820397569
  S   -10.86291206807462     -4.60653780447665     -0.83376735220221
  C   -9.78586075046889     -4.50567704746537      0.64272865816202
  H   -10.25249126784234     -5.09463209224293      1.43895133865214
  H   -9.73664919806980     -3.45245468669748      0.92773723402399
  H   -8.79849969757634     -4.89501286717404      0.38557650205774
  C   -10.66632056021232     -6.40079397119542     -1.13479087111596
  H   -11.22643071998381     -6.62781348709357     -2.04631657642075
  H   -11.09554667693276     -6.93894673692482     -0.28290850229340
  H   -9.59960023045043     -6.61570681346046     -1.25360686241367
  C   -12.66038148953589     -1.47781679041899     -1.62934322504843
  H   -13.44001761000462     -2.17644372794019     -1.30943449590992
  H   -12.01033001305903     -1.95238364523652     -2.36865626274359
  H   -13.09101495393750     -0.54658770678747     -2.01075740033454
  C   -12.88927665474337     -0.29537715646539      0.83939069718810
  H   -12.39293980556950      0.05845387553463      1.74718016661965
  H   -13.64480390036027     -1.04803715468746      1.08772467613607
  H   -13.32699027995393      0.53777421022888      0.28025918056930
  C   -5.89559035227378     -4.97805357673162      4.35570515445025
  H   -6.73044662863629     -5.46292806530978      4.87239502717855
  H   -5.71020811603162     -3.98730726102004      4.77968624960661
  H   -4.99330170665500     -5.59685657781670      4.39178178586533
  C   -6.51610232852844     -6.48493109066847      2.14039560306442
  H   -6.74380916702791     -6.50174572298853      1.07037366857401
  H   -7.33801434380609     -6.92485989577391      2.71506164925297
  H   -5.56741534483124     -6.98746645564335      2.35516312345971
  C   -6.33103443361423     -5.48333031695938     -3.60895738075008
  H   -5.53815478355908     -5.79160443077677     -4.29819353033823
  H   -6.19149040712101     -4.44935017349680     -3.27910971230453
  H   -7.31246996089056     -5.61805586200954     -4.07161045624109
  C   -4.63389713797131     -6.08695507838562     -1.53101846488040
  H   -4.47816399753706     -6.61693921067330     -0.58774889891773
  H   -4.61876629429966     -5.00386255420884     -1.37833287525936
  H   -3.88787617603473     -6.39569512115047     -2.27057676066300
