# Supplementary material for: Dynamic anti-correlations of water hydrogen bonds
Source: Nat Commun. 2024 Dec 1;15:10453. doi: 10.1038/s41467-024-54804-y (PMC11609289; doi:10.1038/s41467-024-54804-y)
Supplement: Supplementary file 3 — Supplementary Data 1 [file 41467_2024_54804_MOESM3_ESM.zip › DFTcoordinates/FigureS11_urea_4DMSO_BLYP_D3/urea4DMSOsc_200.004.xyz]

48
Coordinates from ORCA-job urea4DMSOsc_200 Constraints 2.0A 2.1A
  C   -7.19850765559621     -1.88012108102935     -0.38966396520441
  O   -6.82155949714444     -0.92813697077556      0.33358789288326
  N   -8.27522922764285     -1.76937129069711     -1.24186444705229
  N   -6.50559389272478     -3.06938838342541     -0.44088509580867
  H   -5.88244254940208     -3.26177181847782      0.34699562001595
  H   -6.95449906557129     -3.90209383493071     -0.82408143777042
  H   -8.91663703153218     -0.99919732777777     -1.03861281692124
  H   -8.75399003917335     -2.62079425061175     -1.55046183942459
  O   -5.10644831020709     -4.18341063064077      1.94337115596127
  O   -7.30712784184955     -5.94327622766356     -1.16937431110600
  O   -10.18050978780859     -3.91210949633989     -1.94986078005115
  O   -10.64790928183282     -0.00649658940448     -0.69195394661523
  S   -11.61436504647373     -1.09618269208905     -0.21547145737677
  S   -6.30340161886710     -6.52839439946689     -2.16983593595140
  S   -6.36301557958611     -4.73027150197204      2.63243049506277
  S   -10.88877942937100     -4.62526714908902     -0.79061477701926
  C   -9.79854716021979     -4.48757364077482      0.67334887340349
  H   -10.24591131827264     -5.07622475953818      1.48076207724112
  H   -9.76591759259902     -3.43058034531965      0.94643125854210
  H   -8.80657720764020     -4.86102437504236      0.41096098677141
  C   -10.65306659037940     -6.41734631471839     -1.07769670986251
  H   -11.21783250439766     -6.66628216577924     -1.98057720970915
  H   -11.05897872681794     -6.95795989703755     -0.21601538558657
  H   -9.58282303988047     -6.60724859777060     -1.20725821005721
  C   -12.68086553346333     -1.50153978598290     -1.64344713166074
  H   -13.47343433315196     -2.17583847467551     -1.30335884936652
  H   -12.04074104337925     -2.00945812408826     -2.36914023464485
  H   -13.09438952072796     -0.57295193984406     -2.04940832685407
  C   -12.88394162250114     -0.25038875884204      0.79351338131560
  H   -12.38008378727551      0.11732294188589      1.69158771702898
  H   -13.65291244392218     -0.98248440062707      1.06148509630179
  H   -13.30692017784015      0.57602334491044      0.21342644308560
  C   -5.89342259438595     -5.03004137324866      4.37432512300004
  H   -6.73060904480029     -5.52510980274511      4.87737116746605
  H   -5.70516019612509     -4.05126159158561      4.82403578250918
  H   -4.99329967587489     -5.65267191028665      4.39570660820119
  C   -6.51590419974591     -6.47722588737317      2.12043252767484
  H   -6.74465069269499     -6.46642292327596      1.05060865651044
  H   -7.33860790049024     -6.92938322215897      2.68436089323128
  H   -5.56857413737734     -6.98794330566121      2.32140444819292
  C   -6.32451911568068     -5.41842504786831     -3.62403509466454
  H   -5.54567475587554     -5.74706469501569     -4.31979492014883
  H   -6.15145553750763     -4.39121727775723     -3.28902332694112
  H   -7.31248071096665     -5.52031978833435     -4.08114886911288
  C   -4.63628361237696     -6.08523172539315     -1.55694853592806
  H   -4.49126197309093     -6.62899940684928     -0.61984821842024
  H   -4.58980092408496     -5.00456001594624     -1.39379635237834
  H   -3.90302647166049     -6.40743308886026     -2.30345801876187
