# Supplementary material for: Dynamic anti-correlations of water hydrogen bonds
Source: Nat Commun. 2024 Dec 1;15:10453. doi: 10.1038/s41467-024-54804-y (PMC11609289; doi:10.1038/s41467-024-54804-y)
Supplement: Supplementary file 3 — Supplementary Data 1 [file 41467_2024_54804_MOESM3_ESM.zip › DFTcoordinates/FigureS11_urea_4DMSO_BLYP_D3/urea4DMSOsc_200.005.xyz]

48
Coordinates from ORCA-job urea4DMSOsc_200 Constraints 2.0A 2.0A
  C   -7.20302784664617     -1.91107869452459     -0.39304259641916
  O   -6.85504853239403     -0.93545412149693      0.31394071523040
  N   -8.26169255134437     -1.83338484847758     -1.27298603556953
  N   -6.49819699870138     -3.09203530619849     -0.39732477769822
  H   -5.88389621251358     -3.25669496009021      0.40334847700124
  H   -6.91750070547923     -3.94150632900819     -0.78378516902180
  H   -8.91460092463273     -1.06493401601666     -1.10093381403320
  H   -8.73067856140966     -2.69717410384921     -1.55961057197643
  O   -5.12259736193355     -4.15051312010308      2.02245723016470
  O   -7.29764015072454     -5.86311871744323     -1.18739388604276
  O   -10.23698676605553     -3.93921030945436     -1.92475784467064
  O   -10.63704562376332     -0.05122977675293     -0.81223299030616
  S   -11.61206866142244     -1.09646317369552     -0.25933736017684
  S   -6.31588160879274     -6.46157251089097     -2.20308156794309
  S   -6.37818266820421     -4.74108700337061      2.67639445808094
  S   -10.91266617679479     -4.65361195797817     -0.74761205264016
  C   -9.80986297881971     -4.47006360621914      0.70219295349776
  H   -10.23542152958937     -5.05674347397627      1.52270344562155
  H   -9.79785354683985     -3.40875655002353      0.95975060805950
  H   -8.81239247983184     -4.82502976943106      0.43549634861927
  C   -10.63571682592464     -6.44370971657318     -1.01147620671372
  H   -11.20240349115681     -6.71963846163946     -1.90524356297740
  H   -11.01966196586583     -6.98186505482806     -0.13829329616937
  H   -9.56240426333551     -6.60882157272216     -1.14909817020396
  C   -12.72667723990480     -1.54506192666997     -1.63683083396446
  H   -13.52209183545770     -2.18569761063534     -1.24211831709656
  H   -12.11730398825092     -2.09950376365395     -2.35486522772968
  H   -13.13394894355233     -0.62812155772376     -2.07436327951129
  C   -12.83506837128417     -0.17605716872303      0.74179633374785
  H   -12.29963671557090      0.22016070752701      1.60894383912386
  H   -13.61288204647461     -0.87700407880546      1.06267372794569
  H   -13.25473784117242      0.63277965387035      0.13510797014157
  C   -5.92068946675736     -5.10467447320883      4.40944687511452
  H   -6.75650376855800     -5.62869617363758      4.88464695813571
  H   -5.74800507479862     -4.14243308342333      4.89930745764142
  H   -5.01350312775586     -5.71731520803532      4.41475584652492
  C   -6.50278346362275     -6.46839713289967      2.09400552006359
  H   -6.73104364231109     -6.41971648791108      1.02518856176176
  H   -7.31842664882010     -6.95623377485154      2.63812334647977
  H   -5.54729342791590     -6.97089417482956      2.27627939446815
  C   -6.31982609906661     -5.33175277992392     -3.64173582685720
  H   -5.55301486829534     -5.66890417171103     -4.34668681678661
  H   -6.12107065141402     -4.31360368615894     -3.29355403206234
  H   -7.31269478584554     -5.40457963716253     -4.09370371743409
  C   -4.63455467629552     -6.06982775566839     -1.59478464229766
  H   -4.49798928840344     -6.63150833514473     -0.66699102802958
  H   -4.56014924060559     -4.99329191774111     -1.41542010659615
  H   -3.91436635568012     -6.39911830810968     -2.35078633649571
