# Supplementary material for: Dynamic anti-correlations of water hydrogen bonds
Source: Nat Commun. 2024 Dec 1;15:10453. doi: 10.1038/s41467-024-54804-y (PMC11609289; doi:10.1038/s41467-024-54804-y)
Supplement: Supplementary file 3 — Supplementary Data 1 [file 41467_2024_54804_MOESM3_ESM.zip › DFTcoordinates/FigureS11_urea_4DMSO_BLYP_D3/urea4DMSOsc_200.006.xyz]

48
Coordinates from ORCA-job urea4DMSOsc_200 Constraints 2.0A 1.9A
  C   -7.20438652330414     -1.94803249819186     -0.39066561241740
  O   -6.88531372387669     -0.94396079599402      0.29068177486647
  N   -8.23859440007341     -1.90840408448186     -1.30359913709166
  N   -6.49466435856018     -3.12205931353033     -0.33227358724969
  H   -5.89034387318226     -3.25121387787127      0.48196869388109
  H   -6.88539482784204     -3.99103467757586     -0.71470539758125
  H   -8.90125699402974     -1.13989445875382     -1.17320260285743
  H   -8.69865989822705     -2.78435506691360     -1.56462915586015
  O   -5.13130323849324     -4.13580339654679      2.10719443315932
  O   -7.28590512060367     -5.79122127197545     -1.17178271315053
  O   -10.27424599327864     -3.98135643242701     -1.89882339343372
  O   -10.61866819091552     -0.11036220034349     -0.94910471613944
  S   -11.60478783583299     -1.10255362257273     -0.32298974572721
  S   -6.35319717061750     -6.37423638729247     -2.24250866031194
  S   -6.38236465564947     -4.76645238829475      2.73187554819882
  S   -10.92716723254063     -4.69004513893361     -0.70616294794529
  C   -9.82513840053046     -4.45372702963391      0.73689765006282
  H   -10.23616183871511     -5.03411587116979      1.56922650888599
  H   -9.83677750656665     -3.38768647300662      0.97420239476425
  H   -8.82007777669584     -4.79084246093319      0.47599085716443
  C   -10.60751184651411     -6.47786656568482     -0.93651169025040
  H   -11.16789422420375     -6.78454964091242     -1.82416606920203
  H   -10.97703614785880     -7.00876308660443     -0.05274892958318
  H   -9.53067503736301     -6.61895092956288     -1.07274021021171
  C   -12.75909117892331     -1.59508196192735     -1.65198731846840
  H   -13.55868053323423     -2.19684585216211     -1.20742953349273
  H   -12.17722075686881     -2.19808549050786     -2.35344103763717
  H   -13.15712709639677     -0.69259788724991     -2.12653405824399
  C   -12.78385209351669     -0.10084378354115      0.65298445181139
  H   -12.21976381097001      0.32781081371386      1.48586903996605
  H   -13.57091080256308     -0.76352913045951      1.02803599656164
  H   -13.19763078912186      0.68462203089525      0.01244297976154
  C   -5.93020575866655     -5.18454733788727      4.45408019356607
  H   -6.76148010055574     -5.73623413650942      4.90534407158191
  H   -5.77390414802158     -4.23774947408044      4.97836313479358
  H   -5.01456460067384     -5.78440039764948      4.44382653405142
  C   -6.47933540238110     -6.47418908834885      2.08900079746794
  H   -6.70235784753166     -6.39272500165449      1.02112299479135
  H   -7.29129671468376     -6.99145533582235      2.61109914526162
  H   -5.51808906723264     -6.96954995651879      2.26030062024222
  C   -6.36680603443200     -5.18383410991386     -3.63108299012246
  H   -5.63272744283540     -5.51342913019015     -4.37345008612909
  H   -6.12592199719455     -4.18777682693479     -3.24751687360225
  H   -7.37496140202717     -5.20809948365292     -4.05341671771251
  C   -4.64499288209765     -6.05752996527374     -1.66794304869147
  H   -4.49935633359422     -6.66365835782744     -0.76989325596567
  H   -4.53370951017104     -4.99245081769513     -1.44457839436825
  H   -3.95617688082003     -6.37348164958961     -2.45810993739251
