# Supplementary material for: Dynamic anti-correlations of water hydrogen bonds
Source: Nat Commun. 2024 Dec 1;15:10453. doi: 10.1038/s41467-024-54804-y (PMC11609289; doi:10.1038/s41467-024-54804-y)
Supplement: Supplementary file 3 — Supplementary Data 1 [file 41467_2024_54804_MOESM3_ESM.zip › DFTcoordinates/FigureS11_urea_4DMSO_BLYP_D3/urea4DMSOsc_200.007.xyz]

48
Coordinates from ORCA-job urea4DMSOsc_200 Constraints 2.0A 1.8A
  C   -6.99550880657276     -2.02693235247566     -0.12617140298121
  O   -6.78815790416000     -1.02719614263463      0.60409318000130
  N   -7.96659348886296     -2.01558950424130     -1.10818997486950
  N   -6.21997481704087     -3.15704056703179     -0.05097506276306
  H   -5.68811405237577     -3.27360604912593      0.81473574881015
  H   -6.52618797273478     -4.03902948354863     -0.49049918537484
  H   -8.67337399521071     -1.28218729412520     -1.00976795871804
  H   -8.36527093220604     -2.90417976611082     -1.41602629201065
  O   -5.17919922318545     -4.06938149573586      2.57761610090920
  O   -6.90288353675362     -5.72445962712079     -0.99787063675522
  O   -9.99543717970302     -4.08957811355934     -1.86881871042902
  O   -10.40138899682802     -0.26735181450401     -0.93603188613691
  S   -11.45549941473051     -1.24683458702409     -0.40874184252263
  S   -6.63419177916762     -6.18384862895058     -2.43885717166838
  S   -6.52314892202400     -4.66620392185180      3.01289279764650
  S   -10.68708368614731     -4.80076406561234     -0.70028482196739
  C   -9.65994283832883     -4.50816983014996      0.78618976764333
  H   -10.06693923663367     -5.11280856708702      1.60283302737116
  H   -9.73469635421247     -3.44505442597076      1.02367360914950
  H   -8.63106656519934     -4.79069075986500      0.55545088915920
  C   -10.30253449430615     -6.58233657644456     -0.87839400935821
  H   -10.77734214579444     -6.91548658047755     -1.80528759950192
  H   -10.73174390262179     -7.11035558810420     -0.02032252108377
  H   -9.21618039251289     -6.70170753784654     -0.91948774068374
  C   -12.48465079007792     -1.72228535017463     -1.84223943377356
  H   -13.33100156404450     -2.31387323869563     -1.47782917785907
  H   -11.84640298334556     -2.33239883258662     -2.48609855108977
  H   -12.82362232560594     -0.81390419028621     -2.35021577518850
  C   -12.70865543080992     -0.23098582869958      0.45335285978503
  H   -12.22165631837354      0.18747711472487      1.33840379918032
  H   -13.53713482424731     -0.88385859947124      0.74786445283907
  H   -13.04809199665706      0.56175079805234     -0.22103987454601
  C   -6.34611348316835     -5.07641940907784      4.78640916582121
  H   -7.24871799811056     -5.60546577838827      5.10959723900720
  H   -6.24988361318506     -4.12806509434397      5.32215024912056
  H   -5.45347700713185     -5.69609573649046      4.91947700449346
  C   -6.56006860134935     -6.38083319899240      2.37799176281307
  H   -6.60729592856544     -6.31240038126927      1.28732627051239
  H   -7.45858994670137     -6.87056658822408      2.76824585157252
  H   -5.65221687854437     -6.89754656321742      2.70603958772367
  C   -7.12599012611157     -4.80138281198391     -3.52725939597783
  H   -6.89164991500911     -5.08514485847311     -4.55843449538014
  H   -6.58368476347463     -3.89893898576068     -3.22966395274531
  H   -8.20246873718559     -4.67132719744472     -3.38757741083247
  C   -4.82692730143226     -6.05381530854034     -2.68512616921654
  H   -4.36419345962115     -6.80989540516642     -2.04499447423974
  H   -4.50529266183807     -5.04683969183192     -2.40169802240690
  H   -4.60744270808306     -6.25954158405365     -3.73792981347810
