# Supplementary material for: Dynamic anti-correlations of water hydrogen bonds
Source: Nat Commun. 2024 Dec 1;15:10453. doi: 10.1038/s41467-024-54804-y (PMC11609289; doi:10.1038/s41467-024-54804-y)
Supplement: Supplementary file 3 — Supplementary Data 1 [file 41467_2024_54804_MOESM3_ESM.zip › DFTcoordinates/FigureS11_urea_4DMSO_BLYP_D3/urea4DMSOsc_200.008.xyz]

48
Coordinates from ORCA-job urea4DMSOsc_200 Constraints 2.0A 1.7A
  C   -7.00073564802663     -2.05967690725301     -0.13365322591437
  O   -6.80107729800702     -1.05058788416015      0.58741578700734
  N   -7.95742269427797     -2.05290626506475     -1.13229554518876
  N   -6.23735838007888     -3.19299614367188     -0.03285941608332
  H   -5.70633561124407     -3.29595079088315      0.83489999038792
  H   -6.52760433713236     -4.08366730981296     -0.48287183142854
  H   -8.66036345796666     -1.31395994522072     -1.05028465474834
  H   -8.36288075711564     -2.94309957835735     -1.42584497160460
  O   -5.20200684050589     -4.06218629458087      2.61212694678676
  O   -6.88821376365022     -5.66088440916245     -1.00474054449165
  O   -10.01298724111184     -4.11877180880563     -1.86169019667298
  O   -10.38404639062805     -0.28492725733359     -1.00846151580621
  S   -11.43522201611597     -1.23479091512940     -0.42419065940356
  S   -6.61719089006416     -6.14387882842689     -2.43894382703913
  S   -6.54345898171670     -4.67474270661930      3.03277869269424
  S   -10.69333595460586     -4.82939239313853     -0.68651487613069
  C   -9.67549906956774     -4.50249700866270      0.79930608948342
  H   -10.07784854578673     -5.10162280524570      1.62230044589193
  H   -9.76649255214620     -3.43735032238618      1.02166615181816
  H   -8.64163836802287     -4.77338889576039      0.57767347824118
  C   -10.27600351375182     -6.60564307469048     -0.84437393162618
  H   -10.74621024969723     -6.95877204385204     -1.76618030510624
  H   -10.69268231930709     -7.13183796575329      0.02092502845894
  H   -9.18765735652109     -6.70453132013067     -0.88709532340484
  C   -12.50146162040158     -1.74940320689605     -1.81658055156508
  H   -13.34517752581971     -2.31802846411721     -1.41156582174285
  H   -11.88438944681128     -2.38883628762068     -2.45262010466646
  H   -12.84307724510304     -0.85597937477620     -2.34876663665594
  C   -12.65832101377928     -0.17568806600352      0.42919115174655
  H   -12.14620928303865      0.26977364650108      1.28647018658238
  H   -13.48602361553750     -0.80803281321278      0.76725235667125
  H   -13.00581634180053      0.59542780200476     -0.26583108732055
  C   -6.37011607828121     -5.11466832821813      4.79962995620675
  H   -7.26990941016367     -5.65631333828811      5.10961000137184
  H   -6.28340252435922     -4.17524433834126      5.35245663446196
  H   -5.47328184272841     -5.72976860101675      4.92543351902729
  C   -6.56708840121432     -6.37872866428061      2.36880505062048
  H   -6.60554986255419     -6.29188353532427      1.27914827421264
  H   -7.46645596451526     -6.87938342496467      2.74294258876168
  H   -5.65950206026501     -6.89685908814131      2.69527118980270
  C   -7.14329257210537     -4.79273325924079     -3.54953737105249
  H   -6.90631831276402     -5.09036488827234     -4.57614967417970
  H   -6.62028312917885     -3.87333554216224     -3.27022919236816
  H   -8.22197282172351     -4.68427123802037     -3.40834646113605
  C   -4.81438442905319     -5.98307398991449     -2.69545633307510
  H   -4.33428096857388     -6.71704493784023     -2.04255613040277
  H   -4.51089142041384     -4.96464728399844     -2.43415490816451
  H   -4.59621187275172     -6.20599990374645     -3.74499842325588
