# Supplementary material for: Dynamic anti-correlations of water hydrogen bonds
Source: Nat Commun. 2024 Dec 1;15:10453. doi: 10.1038/s41467-024-54804-y (PMC11609289; doi:10.1038/s41467-024-54804-y)
Supplement: Supplementary file 3 — Supplementary Data 1 [file 41467_2024_54804_MOESM3_ESM.zip › DFTcoordinates/FigureS11_urea_4DMSO_BLYP_D3/urea4DMSOsc_200.009.xyz]

48
Coordinates from ORCA-job urea4DMSOsc_200 Constraints 2.0A 1.6A
  C   -7.00854324479548     -2.09149386919502     -0.13266309349341
  O   -6.81988409671595     -1.07706726565062      0.58577777882918
  N   -7.94819418001468     -2.08379263992156     -1.15071125328924
  N   -6.25831938295589     -3.22779538929172     -0.01105480432864
  H   -5.72509976043972     -3.31983679163929      0.85640925016009
  H   -6.52562729590199     -4.12732857150233     -0.48182867963179
  H   -8.64849953052928     -1.34140124384416     -1.07904501748948
  H   -8.36030092085218     -2.97419972077415     -1.43414022712541
  O   -5.21514880821805     -4.08466555111389      2.63263755400804
  O   -6.86835139170694     -5.59969076358625     -1.00593743709748
  O   -10.03185521249952     -4.14453867181501     -1.84274741445763
  O   -10.36766920829445     -0.29402124202244     -1.06625209733978
  S   -11.42172522346053     -1.21710382135088     -0.44564378389751
  S   -6.59744877985278     -6.10743191284122     -2.43380432981037
  S   -6.55523612559362     -4.70379734835732      3.04760072503066
  S   -10.69554290036988     -4.85472413324693     -0.65815863486325
  C   -9.69356369919841     -4.47543737426603      0.82608765646287
  H   -10.07956481804828     -5.07590044063799      1.65589026318029
  H   -9.81937261003571     -3.41071767905468      1.03327132587931
  H   -8.65032834117713     -4.71544791464674      0.61305012517713
  C   -10.22853256969863     -6.62098831271406     -0.78531616538937
  H   -10.68385724708083     -7.00148916513312     -1.70369919821471
  H   -10.63536925530371     -7.14467961504644      0.08616946928771
  H   -9.13771847595976     -6.69102491757746     -0.82113231412941
  C   -12.50232513209767     -1.76641172990065     -1.81363555292654
  H   -13.34529691677926     -2.31856317063112     -1.38492998149451
  H   -11.89352320594297     -2.42740798837598     -2.43545575781529
  H   -12.84421338712549     -0.88731139577149     -2.36900142488938
  C   -12.63030093795389     -0.12223653083245      0.38320768494685
  H   -12.10789297998086      0.34618682252651      1.22185173730159
  H   -13.46014977729482     -0.73665786599393      0.74784964811238
  H   -12.97746287039911      0.62923125728625     -0.33314922823988
  C   -6.37749516354916     -5.17087379349111      4.80713313471291
  H   -7.27589142814344     -5.71856647608658      5.11051577621203
  H   -6.29086884472000     -4.24003921192257      5.37432188930837
  H   -5.47956275667511     -5.78660852184646      4.92133339734261
  C   -6.58055191090927     -6.39768392075757      2.35814217886851
  H   -6.61505764740505     -6.29425651001567      1.26982373471138
  H   -7.48233068543619     -6.90175285371662      2.72175509496499
  H   -5.67535224999845     -6.92310614323337      2.67946951961668
  C   -7.18120876992375     -4.79908187145965     -3.56511282633549
  H   -6.94564755585095     -5.11092409497586     -4.58779335512143
  H   -6.68671178495395     -3.85688529541203     -3.31125380779404
  H   -8.26129835767559     -4.72414188960260     -3.41341323152513
  C   -4.80400173064749     -5.89517592632061     -2.71239629639347
  H   -4.29441211442168     -6.59741647086682     -2.04713969702298
  H   -4.53011892379690     -4.86163904893814     -2.47979855384289
  H   -4.59026178960032     -6.13725301442482     -3.75857378015461
