# Supplementary material for: Dynamic anti-correlations of water hydrogen bonds
Source: Nat Commun. 2024 Dec 1;15:10453. doi: 10.1038/s41467-024-54804-y (PMC11609289; doi:10.1038/s41467-024-54804-y)
Supplement: Supplementary file 3 — Supplementary Data 1 [file 41467_2024_54804_MOESM3_ESM.zip › DFTcoordinates/FigureS11_urea_4DMSO_BLYP_D3/urea4DMSOsc_200.010.xyz]

48
Coordinates from ORCA-job urea4DMSOsc_200 Constraints 2.0A 1.5A
  C   -7.03141501806417     -2.12517745262507     -0.15336253732484
  O   -6.84329978118711     -1.09527302167530      0.54544561571321
  N   -7.95322876486511     -2.12329270904367     -1.19155315738303
  N   -6.30991294144359     -3.27049307415762      0.00768991835402
  H   -5.76889933628509     -3.34371594601491      0.87185945119789
  H   -6.55544693163284     -4.18515445172598     -0.48084630415549
  H   -8.64286195142663     -1.36942777471249     -1.14170375360681
  H   -8.38023652097126     -3.01397115804184     -1.45196294989605
  O   -5.22772525279639     -4.12780250203043      2.63036418510182
  O   -6.86274299165740     -5.55763218021808     -1.00226154883657
  O   -10.06166198325735     -4.18210531061944     -1.83354460140221
  O   -10.34871913135029     -0.28593006245224     -1.14278569445792
  S   -11.39740959741229     -1.17526572886314     -0.46643520506722
  S   -6.54740746210095     -6.08048900245881     -2.41836158243230
  S   -6.56205833093252     -4.74811466270197      3.06074736763418
  S   -10.70983876957809     -4.89616535135271     -0.64274517236069
  C   -9.74066913876125     -4.45177859325104      0.84535092871850
  H   -10.10830855290032     -5.05762590908147      1.67959224310064
  H   -9.91704868699131     -3.39091952175962      1.03553997221741
  H   -8.68449220903472     -4.64553093827313      0.64908220609035
  C   -10.17553125758699     -6.64548916373230     -0.73309683925354
  H   -10.61050782989917     -7.06009643268659     -1.64661099928944
  H   -10.56776926178909     -7.16760316776497      0.14595269951332
  H   -9.08267440814421     -6.67379100355892     -0.76250270991742
  C   -12.50416234048290     -1.77472618131110     -1.79191844110546
  H   -13.34180718162043     -2.30478033992505     -1.32654217921781
  H   -11.90851487708962     -2.46370471642954     -2.39596899346433
  H   -12.85189137075132     -0.91750346263640     -2.37711069425489
  C   -12.58475899162594     -0.03895077838691      0.33679039824533
  H   -12.04449599415248      0.46108446506168      1.14534102021632
  H   -13.41131308944163     -0.63196402950268      0.74192186174322
  H   -12.94053997182630      0.68395983517761     -0.40428356098650
  C   -6.35379072076870     -5.24136013792281      4.80991314307199
  H   -7.24844812914225     -5.79008536227748      5.12234399544975
  H   -6.25305791025879     -4.31910632300169      5.38871700372261
  H   -5.45631590510605     -5.86186934840727      4.89883377578632
  C   -6.60725818033278     -6.43231629215349      2.34821978337283
  H   -6.65800275166628     -6.31311239339439      1.26218336570456
  H   -7.50583913143612     -6.93681064478219      2.71900285015597
  H   -5.69995622330880     -6.96706011083374      2.64741372921749
  C   -7.21409421601306     -4.84243655772836     -3.58138565820818
  H   -6.96087203990344     -5.16814623141004     -4.59548799302297
  H   -6.78017632831342     -3.86415190676120     -3.35537292038162
  H   -8.29656370759740     -4.83066121539100     -3.42859495762293
  C   -4.77110398403277     -5.75223577134914     -2.68874273604784
  H   -4.22108659892168     -6.40087006495042     -2.00167876510394
  H   -4.57034448658391     -4.69676931831134     -2.48223396418561
  H   -4.53342975953918     -6.00672799456324     -3.72670159534162
