# Supplementary material for: Dynamic anti-correlations of water hydrogen bonds
Source: Nat Commun. 2024 Dec 1;15:10453. doi: 10.1038/s41467-024-54804-y (PMC11609289; doi:10.1038/s41467-024-54804-y)
Supplement: Supplementary file 3 — Supplementary Data 1 [file 41467_2024_54804_MOESM3_ESM.zip › DFTcoordinates/FigureS11_urea_4DMSO_BLYP_D3/urea4DMSOsc_210.001.xyz]

48
Coordinates from ORCA-job urea4DMSOsc_210 Constraints 2.1A 2.4A
  C   -7.14121667610135     -1.79223889139098     -0.32474206167989
  O   -6.71164166142824     -0.91742944067673      0.46106439544381
  N   -8.24361633008394     -1.59294774542340     -1.12095343674242
  N   -6.47628800293487     -2.99056612280885     -0.50790158471462
  H   -5.83998990258842     -3.25853133771704      0.24365714456054
  H   -6.98791302014867     -3.77512221652783     -0.90404919755804
  H   -8.86688765347805     -0.83333286881105     -0.84006145603613
  H   -8.72925164037895     -2.40842927351724     -1.50903932017222
  O   -5.06487009845355     -4.35626157968037      1.85740359454663
  O   -7.20162057475788     -6.16481317310196     -0.96492713011024
  O   -9.88184014167152     -3.86077668602524     -2.04431763905764
  O   -10.63907386435181      0.07569875558546     -0.40604882615463
  S   -11.56647078182281     -1.10865206827860     -0.11479420373233
  S   -6.25488556866808     -6.68966945192994     -2.04768968336600
  S   -6.37302034595420     -4.77157538733067      2.54096717169468
  S   -10.72057122301456     -4.56426603266165     -0.96710767552597
  C   -9.73419701517725     -4.54244311959551      0.57396832802412
  H   -10.26986407229795     -5.13309679805068      1.32434284275875
  H   -9.66535831620331     -3.49930016643975      0.89037616230264
  H   -8.74792943560228     -4.96206377193230      0.36400030077512
  C   -10.57439341276440     -6.35589779079207     -1.30706003170138
  H   -11.07504220077883     -6.53452106842156     -2.26280317303849
  H   -11.08582114463116     -6.89774412287957     -0.50428523208923
  H   -9.51170207183696     -6.61327933394394     -1.35362503508984
  C   -12.53410308619883     -1.39657071494131     -1.63907287978839
  H   -13.29971142838049     -2.14918129765704     -1.42556899718908
  H   -11.83130441089463     -1.77507697620082     -2.38561645241626
  H   -12.98226694643826     -0.44957199256561     -1.95595229830791
  C   -12.93134736261891     -0.45158340101814      0.90935073562009
  H   -12.49410175290735     -0.16418023640608      1.86950660786823
  H   -13.66985612533807     -1.24745462635354      1.05088042674929
  H   -13.37107764852747      0.41340629925069      0.40266835114116
  C   -6.02607545480252     -4.78968228841127      4.33732238113440
  H   -6.90397477401693     -5.19115303446234      4.85437833948617
  H   -5.85042833916769     -3.75248890857994      4.63589479491611
  H   -5.14080724561602     -5.40726678129456      4.52080228422454
  C   -6.52697297803672     -6.57740435563953      2.30983925327936
  H   -6.68621348029938     -6.73288569068684      1.23889860359708
  H   -7.39316460404480     -6.92505885354143      2.88281218605028
  H   -5.60482943111627     -7.05677471926799      2.65460323967640
  C   -6.61555217046511     -5.72336536781196     -3.55970060713530
  H   -5.88544387877137     -5.99997298151432     -4.32738475127027
  H   -6.55729027482255     -4.65689765074846     -3.32134752919625
  H   -7.62515478601967     -5.99879135877531     -3.87584648346223
  C   -4.60870673020939     -5.96883874299037     -1.69879939739605
  H   -4.27685103881056     -6.38958055230887     -0.74594785326064
  H   -4.69976056353976     -4.88056225404451     -1.63481253626104
  H   -3.92923033382088     -6.26495382167540     -2.50477167139654
