# Supplementary material for: Dynamic anti-correlations of water hydrogen bonds
Source: Nat Commun. 2024 Dec 1;15:10453. doi: 10.1038/s41467-024-54804-y (PMC11609289; doi:10.1038/s41467-024-54804-y)
Supplement: Supplementary file 3 — Supplementary Data 1 [file 41467_2024_54804_MOESM3_ESM.zip › DFTcoordinates/FigureS11_urea_4DMSO_BLYP_D3/urea4DMSOsc_210.002.xyz]

48
Coordinates from ORCA-job urea4DMSOsc_210 Constraints 2.1A 2.3A
  C   -7.14188295845881     -1.81262732078970     -0.35992885849060
  O   -6.71975790115111     -0.90345235602116      0.39068294786719
  N   -8.24515267887542     -1.65138562070988     -1.16453815075701
  N   -6.46906328073386     -3.01176491448733     -0.49363982305886
  H   -5.82707892728981     -3.24513348953642      0.26437992591597
  H   -6.96627010117036     -3.81767135255754     -0.86660460544560
  H   -8.87185504179678     -0.88411937462047     -0.91288806813609
  H   -8.73068925881695     -2.48294746863999     -1.51636893013338
  O   -5.06344257910121     -4.33048784619018      1.89191347595625
  O   -7.22276718021786     -6.09791063926351     -1.02382346646440
  O   -9.96565508558581     -3.88650504721778     -2.01837028333142
  O   -10.63435509514963      0.04966325370151     -0.51326506205923
  S   -11.56861879948634     -1.10937185450327     -0.15092411464314
  S   -6.25907316838869     -6.63514110421320     -2.08615649961792
  S   -6.37466130592678     -4.76192483603287      2.55916844850541
  S   -10.76724966981257     -4.58995496754146     -0.91365853740913
  C   -9.74862108708921     -4.52945695140272      0.60544324794256
  H   -10.25678428242373     -5.12045141879875      1.37435138276689
  H   -9.69200567451043     -3.48130668570175      0.90725671197540
  H   -8.75937378447899     -4.93344805410666      0.37999366542941
  C   -10.59547595993657     -6.38377545689447     -1.23100600031210
  H   -11.11580255508300     -6.58613339082078     -2.17140642535161
  H   -11.07651614122568     -6.92316916228782     -0.40807404868513
  H   -9.52937259832771     -6.62130271886578     -1.30084935112576
  C   -12.58816602052828     -1.43517656936593     -1.63291711339784
  H   -13.35564806914768     -2.17012817903785     -1.37037231130031
  H   -11.91362585712645     -1.84778838419625     -2.38735301425441
  H   -13.03468674516622     -0.49357114367802     -1.96771547325372
  C   -12.89078822945807     -0.39646256792122      0.89187557451785
  H   -12.41980314551820     -0.08456676047243      1.82811303919702
  H   -13.63656131456497     -1.17518115183442      1.08234292302597
  H   -13.33289117337512      0.45840037946069      0.37027804458130
  C   -6.02743818777907     -4.85248254129747      4.35322874237512
  H   -6.90889007614771     -5.26526021255449      4.85506895769977
  H   -5.84188994141457     -3.82922635032182      4.69129850306918
  H   -5.14799108189711     -5.48502557921217      4.51195636196823
  C   -6.54241122784066     -6.55626292311443      2.25806790530281
  H   -6.70527762376832     -6.67038592988586      1.18234665886085
  H   -7.40999420372374     -6.91975546108062      2.81892665131343
  H   -5.62305194078402     -7.05511521291313      2.58191807994002
  C   -6.54101430826544     -5.63081796301645     -3.59013833639519
  H   -5.79577890132670     -5.91590117258837     -4.33992977671283
  H   -6.45790837391965     -4.57130725196559     -3.32917540173611
  H   -7.54808001329587     -5.86927632605350     -3.94264358241079
  C   -4.60225681985568     -5.97601294058419     -1.67136690654010
  H   -4.31514230981477     -6.42617654102987     -0.71743733902379
  H   -4.65940493496954     -4.88673525014333     -1.58805749400088
  H   -3.90746438526640     -6.27915518968717     -2.46149227416290
