# Supplementary material for: Dynamic anti-correlations of water hydrogen bonds
Source: Nat Commun. 2024 Dec 1;15:10453. doi: 10.1038/s41467-024-54804-y (PMC11609289; doi:10.1038/s41467-024-54804-y)
Supplement: Supplementary file 3 — Supplementary Data 1 [file 41467_2024_54804_MOESM3_ESM.zip › DFTcoordinates/FigureS11_urea_4DMSO_BLYP_D3/urea4DMSOsc_210.003.xyz]

48
Coordinates from ORCA-job urea4DMSOsc_210 Constraints 2.1A 2.2A
  C   -7.18164630882201     -1.83400753842986     -0.40936542522462
  O   -6.78154049176851     -0.89031169218451      0.31088192823986
  N   -8.28349295435288     -1.71925769889165     -1.22552499173946
  N   -6.48697007629087     -3.02305776173372     -0.49560540378098
  H   -5.83892407007164     -3.21583122263813      0.26830779035470
  H   -6.95539329040552     -3.85299285390568     -0.85623907953853
  H   -8.92247285094409     -0.95367377118057     -0.99902461958157
  H   -8.76227437130727     -2.56894198629634     -1.53992322690230
  O   -5.04479186550985     -4.26763247021572      1.90325983381700
  O   -7.29333869707302     -6.00622134623517     -1.15523687560258
  O   -10.12664955662712     -3.90002058871978     -1.96512939794094
  O   -10.66143214781838      0.01234888622064     -0.61979226818419
  S   -11.61194411402576     -1.10363717603089     -0.17324085703947
  S   -6.28370858550938     -6.57672879846349     -2.15710956897548
  S   -6.34385865443009     -4.72899860499362      2.57398186167706
  S   -10.85303910909889     -4.61098144686210     -0.81513880413921
  C   -9.76733866445506     -4.49928726088227      0.65402381887472
  H   -10.22156864815953     -5.09323273106006      1.45365121066938
  H   -9.72644525142719     -3.44564862666960      0.93875753872613
  H   -8.77807434741644     -4.87826818222245      0.38893296614026
  C   -10.64320394297945     -6.40389066604852     -1.11541889446565
  H   -11.20623443383441     -6.63645231760614     -2.02374329057297
  H   -11.06341064148170     -6.94467761334525     -0.26071335737278
  H   -9.57532340716790     -6.60985734250524     -1.23957083297793
  C   -12.66761701076567     -1.49047915988893     -1.61437284124925
  H   -13.44931442871760     -2.18681276488961     -1.29439881633715
  H   -12.01740768475144     -1.96800847726110     -2.35163113893929
  H   -13.09571113069963     -0.55896514988477     -1.99790905542376
  C   -12.89763181845999     -0.30333486205961      0.85211250509805
  H   -12.40186190667757      0.05091447923289      1.76004314637099
  H   -13.65523640638972     -1.05387936031472      1.10051848105218
  H   -13.33260857161090      0.52982719127729      0.29086597885693
  C   -5.94611668851593     -4.96364811945675      4.34424215124671
  H   -6.81956104461903     -5.40027966303013      4.83980230362616
  H   -5.73243421101820     -3.97274989108479      4.75439632332018
  H   -5.07390896733101     -5.62008534576202      4.42661746585964
  C   -6.55314695814863     -6.49191594908173      2.14140984500743
  H   -6.74559909996010     -6.52360176399170      1.06490564418949
  H   -7.41266316197019     -6.88233614086493      2.69646996185687
  H   -5.63549386936280     -7.02997338724492      2.40051501907479
  C   -6.33491122483754     -5.47853136579342     -3.61986344639713
  H   -5.55219338463764     -5.79571870151597     -4.31664597495135
  H   -6.18222565509112     -4.44525635802397     -3.29358446232682
  H   -7.32235831927184     -5.60492357472627     -4.07196567867441
  C   -4.62227632238230     -6.09462612303364     -1.55786319552657
  H   -4.46555192598590     -6.61966080765959     -0.61196409623204
  H   -4.59310272654192     -5.01073626053224     -1.41321780026925
  H   -3.88568100126645     -6.41710763350441     -2.30099237369241
