# Supplementary material for: Dynamic anti-correlations of water hydrogen bonds
Source: Nat Commun. 2024 Dec 1;15:10453. doi: 10.1038/s41467-024-54804-y (PMC11609289; doi:10.1038/s41467-024-54804-y)
Supplement: Supplementary file 3 — Supplementary Data 1 [file 41467_2024_54804_MOESM3_ESM.zip › DFTcoordinates/FigureS11_urea_4DMSO_BLYP_D3/urea4DMSOsc_210.004.xyz]

48
Coordinates from ORCA-job urea4DMSOsc_210 Constraints 2.1A 2.1A
  C   -7.17952262371616     -1.86204052995829     -0.40540964822146
  O   -6.79561106848330     -0.90470737966706      0.30648076635069
  N   -8.27737941469038     -1.76748853662711     -1.23025299823292
  N   -6.47233003874124     -3.04338909799199     -0.47263223108759
  H   -5.82255840983598     -3.21783527868983      0.29403602822946
  H   -6.92261399431334     -3.88615859458586     -0.83172237825919
  H   -8.92395343625296     -1.00420137545214     -1.01732867854481
  H   -8.74914959663005     -2.62388493269214     -1.53535299093382
  O   -5.03582818025956     -4.25779291117753      1.94010518165915
  O   -7.29098493926415     -5.92626487549068     -1.16678861543234
  O   -10.17888793948678     -3.91132980446837     -1.93833682857306
  O   -10.65205663647797     -0.01943342222150     -0.66019568295022
  S   -11.62386952742815     -1.10912797767046     -0.19462655620790
  S   -6.30156999005524     -6.52429271367122     -2.17391245119574
  S   -6.33688587971328     -4.73271986180748      2.59699086192360
  S   -10.87818032834688     -4.62789502097800     -0.77562383662245
  C   -9.78222701711254     -4.48198714548735      0.68315284838346
  H   -10.22078285217798     -5.07451521469837      1.49253768593617
  H   -9.75616167370552     -3.42489587459798      0.95646640693154
  H   -8.78879310331306     -4.84766134565072      0.41551691778005
  C   -10.63267852249716     -6.41882970794187     -1.06194421364870
  H   -11.20033598308391     -6.67225358852603     -1.96175567279170
  H   -11.03083910916711     -6.96103882308920     -0.19766339523348
  H   -9.56189459300749     -6.60192216215957     -1.19662468026206
  C   -12.68208650346823     -1.50607288841949     -1.63104454907334
  H   -13.47805537386699     -2.18034325772433     -1.29892199684957
  H   -12.03828991334044     -2.01204620932273     -2.35484824566145
  H   -13.09132207379622     -0.57492312129826     -2.03546950960710
  C   -12.89780951904775     -0.26497565318680      0.81014122758937
  H   -12.39861885310049      0.09803282625204      1.71272197588821
  H   -13.66982312961950     -0.99661553045756      1.07046394004813
  H   -13.31561221022940      0.56464620139367      0.23089027224235
  C   -5.94251189310105     -5.01077606859082      4.36177394570692
  H   -6.81770136619203     -5.45689930570896      4.84562411503502
  H   -5.72697504062477     -4.03052540038506      4.79584292517777
  H   -5.07199772454401     -5.67109073273508      4.42984360341460
  C   -6.54871767559788     -6.48457730855936      2.12228759227682
  H   -6.74439266397010     -6.49072035894449      1.04597718139706
  H   -7.40702319354893     -6.88762394930521      2.67012662092627
  H   -5.63067776741151     -7.02909371244182      2.36595908876318
  C   -6.32978811940928     -5.42313262744476     -3.63462274123216
  H   -5.55902251506185     -5.76041761783682     -4.33523464020297
  H   -6.14817191795992     -4.39487881275348     -3.30741056165668
  H   -7.32236641773213     -5.52238785575185     -4.08222956769338
  C   -4.62548517603277     -6.08930693916637     -1.58044245591281
  H   -4.47658672368250     -6.62501091238500     -0.63928025182390
  H   -4.56775544142631     -5.00755847090806     -1.42847629019326
  H   -3.90180392946505     -6.42518611901346     -2.33027751755527
