# Supplementary material for: Dynamic anti-correlations of water hydrogen bonds
Source: Nat Commun. 2024 Dec 1;15:10453. doi: 10.1038/s41467-024-54804-y (PMC11609289; doi:10.1038/s41467-024-54804-y)
Supplement: Supplementary file 3 — Supplementary Data 1 [file 41467_2024_54804_MOESM3_ESM.zip › DFTcoordinates/FigureS11_urea_4DMSO_BLYP_D3/urea4DMSOsc_210.005.xyz]

48
Coordinates from ORCA-job urea4DMSOsc_210 Constraints 2.1A 2.0A
  C   -7.18601046484826     -1.89180267924834     -0.41308012709703
  O   -6.82938212100999     -0.91134589693833      0.28227880986356
  N   -8.26467444942333     -1.82745050829689     -1.26778930592222
  N   -6.47019469285073     -3.06705353654720     -0.43027824395010
  H   -5.82870197760690     -3.21380104312610      0.34868622216423
  H   -6.89120852659326     -3.92526128670958     -0.79515618993786
  H   -8.92111272942722     -1.06399671600454     -1.08696123008935
  H   -8.72887651217495     -2.69520008946554     -1.54974793311718
  O   -5.05454431022290     -4.22463509053435      2.01868455265865
  O   -7.28348230562843     -5.84592774470707     -1.19159259726390
  O   -10.23589868326752     -3.93835516814255     -1.90996591895893
  O   -10.64426585333255     -0.06012975392897     -0.79107753982833
  S   -11.61971532646742     -1.10652933811752     -0.24108168977194
  S   -6.31019973447887     -6.45708121411318     -2.20782038540506
  S   -6.35478165072543     -4.74458499709265      2.64201391714541
  S   -10.90086447752495     -4.65403779527497     -0.72744019857803
  C   -9.78911715086174     -4.46240189272072      0.71426694897681
  H   -10.20385377737237     -5.05235298817600      1.53793838825652
  H   -9.78243888512679     -3.40108983589957      0.97188283216258
  H   -8.79137857077136     -4.81024166529969      0.43948295356963
  C   -10.61711213137179     -6.44323451220087     -0.98970123196628
  H   -11.18733802303698     -6.72333782377448     -1.87990800447476
  H   -10.99392539892995     -6.98151918734036     -0.11348935972077
  H   -9.54384845553007     -6.60395237955767     -1.13271052634419
  C   -12.73204675646985     -1.55367193915189     -1.62083154932470
  H   -13.52755586791670     -2.19555638014626     -1.22831177282507
  H   -12.12120327157121     -2.10660339184258     -2.33877228171230
  H   -13.13949193826267     -0.63636940423444     -2.05742124273197
  C   -12.84447830821322     -0.18802439123513      0.75959632647606
  H   -12.31046766095958      0.20720944561666      1.62806434936438
  H   -13.62244654504891     -0.88977172158998      1.07834133519371
  H   -13.26364791316117      0.62145519700966      0.15341978672655
  C   -5.97222808428319     -5.09296170725991      4.39693861326469
  H   -6.84586180589429     -5.56996524563001      4.85331403164645
  H   -5.77290988975509     -4.12958853492018      4.87436592191524
  H   -5.09400099686116     -5.74478605883916      4.44498877543948
  C   -6.53832900642960     -6.47740984540506      2.09123222371775
  H   -6.73216890006541     -6.44118610078467      1.01525478807131
  H   -7.39095013979357     -6.91755621636339      2.61901024706748
  H   -5.61199039251150     -7.01699327137494      2.31355295658171
  C   -6.31660132346795     -5.33933644428477     -3.65573333837110
  H   -5.55572713918566     -5.68666616469956     -4.36220992008149
  H   -6.11001538015723     -4.31946058873059     -3.31731530223914
  H   -7.31242326907521     -5.41046476793945     -4.10143350116974
  C   -4.62371550978491     -6.06844804194272     -1.61230967811819
  H   -4.48751545193751     -6.61709345575093     -0.67668199246718
  H   -4.53979688373481     -4.98994409035639     -1.44980808904605
  H   -3.90919135686418     -6.41463373692147     -2.36617482974892
