# Supplementary material for: Dynamic anti-correlations of water hydrogen bonds
Source: Nat Commun. 2024 Dec 1;15:10453. doi: 10.1038/s41467-024-54804-y (PMC11609289; doi:10.1038/s41467-024-54804-y)
Supplement: Supplementary file 3 — Supplementary Data 1 [file 41467_2024_54804_MOESM3_ESM.zip › DFTcoordinates/FigureS11_urea_4DMSO_BLYP_D3/urea4DMSOsc_210.006.xyz]

48
Coordinates from ORCA-job urea4DMSOsc_210 Constraints 2.1A 1.9A
  C   -7.19262994023030     -1.92881685095277     -0.42143816623010
  O   -6.86242349207976     -0.92738752517668      0.25791317917088
  N   -8.25404792336080     -1.89440387789058     -1.30105825028350
  N   -6.46790482812200     -3.09600533473668     -0.39502026241177
  H   -5.83295229710351     -3.21566827303016      0.39353153802901
  H   -6.86244658449692     -3.96981801967497     -0.76251737178516
  H   -8.92125473432922     -1.13379168337107     -1.14856421932908
  H   -8.70879523988560     -2.77257955060337     -1.56327082475419
  O   -5.07174456196951     -4.19371612755113      2.08881475631084
  O   -7.27354268380731     -5.77114585965748     -1.20548219542616
  O   -10.28863695467685     -3.96956410111017     -1.88767556649058
  O   -10.63266432018411     -0.11268948258065     -0.89659875724688
  S   -11.61670975092504     -1.11030270640666     -0.27573000709131
  S   -6.32551183312783     -6.39058246537381     -2.24181392302056
  S   -6.37256970957005     -4.74820602673753      2.68020613144871
  S   -10.92037385764991     -4.68940052873010     -0.69029351615444
  C   -9.79755924927787     -4.45429441181757      0.73672430793721
  H   -10.18824073350402     -5.04459148836782      1.57177432484158
  H   -9.81371641452793     -3.39013343528010      0.98188984328167
  H   -8.79479298405854     -4.78072422141438      0.45455940708342
  C   -10.59196790525534     -6.47341304650452     -0.93675005334395
  H   -11.16828518063538     -6.78007282383903     -1.81415021524104
  H   -10.93795470172010     -7.01224208400531     -0.04831066304483
  H   -9.51705496628372     -6.60430243572142     -1.09668332561138
  C   -12.77620329201153     -1.59042009934361     -1.60468061617133
  H   -13.57419264774525     -2.19607725497384     -1.16250467689951
  H   -12.19714712663450     -2.18714046138405     -2.31377583562176
  H   -13.17596908204154     -0.68359416772288     -2.06939262401502
  C   -12.79150394742527     -0.11716641481230      0.71394068889870
  H   -12.22407779705818      0.30351959446026      1.54862110277091
  H   -13.57743708332550     -0.78299744916920      1.08576574077597
  H   -13.20732965849517      0.67440504754578      0.08230666687461
  C   -6.00523805297612     -5.14714529009778      4.42764753919402
  H   -6.87839993930598     -5.64746401311631      4.85924858071171
  H   -5.82190228032512     -4.19699367153264      4.93692192953475
  H   -5.12028776418026     -5.79051050006211      4.46531140021199
  C   -6.52919664805807     -6.46538066531826      2.07424540965582
  H   -6.71896054237383     -6.40011826764862      0.99900118624976
  H   -7.37746315996904     -6.93393647970032      2.58430460571028
  H   -5.59608543505323     -6.99810825461100      2.28461157659638
  C   -6.31117642653135     -5.24379346358366     -3.66641172030021
  H   -5.56481544823187     -5.59755908007300     -4.38504789869159
  H   -6.07456220715775     -4.23695079127550     -3.30921290989579
  H   -7.31156233561740     -5.27916996866005     -4.10607697113659
  C   -4.62538609568301     -6.06296263330404     -1.64954510012976
  H   -4.49897186434989     -6.63709073953641     -0.72791271490990
  H   -4.51041344409819     -4.99128070802017     -1.46281713415074
  H   -3.92562687455817     -6.41136190752046     -2.41609439590067
