# Supplementary material for: Dynamic anti-correlations of water hydrogen bonds
Source: Nat Commun. 2024 Dec 1;15:10453. doi: 10.1038/s41467-024-54804-y (PMC11609289; doi:10.1038/s41467-024-54804-y)
Supplement: Supplementary file 3 — Supplementary Data 1 [file 41467_2024_54804_MOESM3_ESM.zip › DFTcoordinates/FigureS11_urea_4DMSO_BLYP_D3/urea4DMSOsc_210.007.xyz]

48
Coordinates from ORCA-job urea4DMSOsc_210 Constraints 2.1A 1.8A
  C   -7.21147185856662     -1.96056233653878     -0.43446797824772
  O   -6.90556294568349     -0.93570282583955      0.22231912718084
  N   -8.25002942638037     -1.95630241015601     -1.34442972585532
  N   -6.48803512669154     -3.12264376474584     -0.35159951083502
  H   -5.86051407999600     -3.21321360020405      0.44634729664728
  H   -6.85310324821905     -4.01183906815814     -0.72666751344910
  H   -8.92288099198271     -1.19420488027014     -1.22761420178339
  H   -8.70125487895859     -2.84367217260418     -1.57882410484174
  O   -5.09505342264426     -4.18225251906901      2.14488594452732
  O   -7.26301659113819     -5.69587092872507     -1.21247399087306
  O   -10.33454688303680     -4.01269628774027     -1.85748330327547
  O   -10.62700553160987     -0.15437155216489     -1.02430019368452
  S   -11.60601255348985     -1.09675691023194     -0.31546887811377
  S   -6.34223089659964     -6.31349671481455     -2.27588948566107
  S   -6.39104691641741     -4.77253187986211      2.71179127772737
  S   -10.93534060925186     -4.73297986352186     -0.64524521611478
  C   -9.81187233222035     -4.44192114907001      0.77116968324017
  H   -10.17984644369439     -5.03165128993011      1.61689526949119
  H   -9.86014793718037     -3.37518925550935      1.00080665416276
  H   -8.80028833116360     -4.74049720500320      0.48989503476782
  C   -10.55427996152467     -6.51013442749295     -0.86593597449527
  H   -11.12610564829824     -6.84805314851836     -1.73471451297827
  H   -10.87791276188126     -7.04562492971371      0.03286335520689
  H   -9.47694885015911     -6.61051211902033     -1.03113864273672
  C   -12.80977010615086     -1.64026414131918     -1.57888260284951
  H   -13.59909259842540     -2.21122784164972     -1.07892886468030
  H   -12.25691257457232     -2.28246799325491     -2.26892101493049
  H   -13.21568889103756     -0.75775095566763     -2.08337289042714
  C   -12.73718511204031     -0.02442612635549      0.64227311272576
  H   -12.13854594477003      0.44054648968599      1.43037555846666
  H   -13.52061441606305     -0.65173834762200      1.08014681267960
  H   -13.16107259327701      0.73107856619674     -0.02706535928040
  C   -6.02750864039122     -5.22014427988509      4.44831436031002
  H   -6.89578861628109     -5.74586061813398      4.85909183109124
  H   -5.86077090708994     -4.28361545878314      4.98765568358114
  H   -5.13358911676197     -5.85165917983998      4.47147382935327
  C   -6.52173197195897     -6.47252584577148      2.05290914942995
  H   -6.69861686404016     -6.37675498979901      0.97781818050317
  H   -7.37216217603969     -6.96372441563956      2.53752450490443
  H   -5.58653482668456     -7.00313707365246      2.25914547938017
  C   -6.30514706172292     -5.12549816803384     -3.66538015180684
  H   -5.57594666456507     -5.48072174980195     -4.40068013557566
  H   -6.03460049194957     -4.13761617893607     -3.28069462536779
  H   -7.30978325430362     -5.11747930159175     -4.09654251253921
  C   -4.62974158602791     -6.05420032760141     -1.68680281158269
  H   -4.51295126146732     -6.66250884920941     -0.78607927743002
  H   -4.48382043852054     -4.99295320312673     -1.46530803321364
  H   -3.94560565905760     -6.39581877129723     -2.47028063274764
