# Supplementary material for: Dynamic anti-correlations of water hydrogen bonds
Source: Nat Commun. 2024 Dec 1;15:10453. doi: 10.1038/s41467-024-54804-y (PMC11609289; doi:10.1038/s41467-024-54804-y)
Supplement: Supplementary file 3 — Supplementary Data 1 [file 41467_2024_54804_MOESM3_ESM.zip › DFTcoordinates/FigureS11_urea_4DMSO_BLYP_D3/urea4DMSOsc_210.008.xyz]

48
Coordinates from ORCA-job urea4DMSOsc_210 Constraints 2.1A 1.7A
  C   -6.97115305891988     -2.04846334958541     -0.14742447764499
  O   -6.75812370225725     -1.03799619423319      0.56733141054365
  N   -7.95208148763122     -2.04927193705820     -1.12071621249638
  N   -6.19813601298530     -3.17763370906575     -0.06496477844789
  H   -5.63712207785738     -3.26720611663498      0.78186482788474
  H   -6.49418094376049     -4.07398447581644     -0.49969203224576
  H   -8.65806138897369     -1.31488158044654     -1.02496630489152
  H   -8.35435326278234     -2.94142499857414     -1.41234562260196
  O   -5.14805438481379     -4.12298887284578      2.63617027041668
  O   -6.86492852133010     -5.65363996084262     -1.00687499357450
  O   -10.00369733836560     -4.12043852188464     -1.84118492970647
  O   -10.38180003757458     -0.29171856367043     -0.97964454621288
  S   -11.43787633155207     -1.24457730715197     -0.40913958914509
  S   -6.61492705296482     -6.14308602168930     -2.44292005123285
  S   -6.53036758922014     -4.66860000016789      3.01018226217603
  S   -10.67387471555603     -4.83173386465979     -0.66053685258978
  C   -9.65135822891836     -4.49137375570462      0.81883952726172
  H   -10.03954846639164     -5.09593647701327      1.64460096586681
  H   -9.75416470841257     -3.42754261217269      1.04215721505817
  H   -8.61556984959921     -4.74853320649168      0.59012292790866
  C   -10.24436176002690     -6.60541354701973     -0.81340100769010
  H   -10.71404006573137     -6.96458878320273     -1.73315275004821
  H   -10.65596700432796     -7.13158253942124      0.05433399525576
  H   -9.15551253090921     -6.69735947025891     -0.85808721475279
  C   -12.49022263960743     -1.75454812245562     -1.81366408681040
  H   -13.33650940217506     -2.32678777285997     -1.41922000299389
  H   -11.86599297736276     -2.38993196001667     -2.44675648987173
  H   -12.82862701188044     -0.85931976960379     -2.34485636515987
  C   -12.66989963496872     -0.18974486683621      0.43656699690278
  H   -12.16667624280399      0.25233627029299      1.30082791096569
  H   -13.50052699451454     -0.82409284848347      0.76356512011730
  H   -13.01096856808833      0.58411782287234     -0.25858144555529
  C   -6.44257940506627     -5.10594648352349      4.78483660261482
  H   -7.37819378604315     -5.60116700850172      5.06503558480287
  H   -6.32983239610951     -4.16835191706727      5.33613609564525
  H   -5.58181866411798     -5.76298713195970      4.94600393618543
  C   -6.61243626416072     -6.37490584653475      2.35568102748798
  H   -6.61651119208990     -6.29573781025630      1.26480811772281
  H   -7.54364220077573     -6.83183509588736      2.70709968610565
  H   -5.73896205683278     -6.93064394150730      2.71202586594715
  C   -7.15032390094004     -4.79382335120080     -3.55112963489924
  H   -6.92850938202300     -5.09603754896156     -4.57977341297918
  H   -6.61967132044327     -3.87571578383657     -3.28215972878507
  H   -8.22652181020522     -4.68069556551377     -3.39542118283168
  C   -4.81502940057806     -5.99101362378025     -2.72358197890047
  H   -4.32958862690862     -6.72438080051844     -2.07396533148131
  H   -4.50375665524129     -4.97284398464741     -2.47053337527085
  H   -4.61162894618627     -6.21911699359380     -3.77498594804925
