# Supplementary material for: Dynamic anti-correlations of water hydrogen bonds
Source: Nat Commun. 2024 Dec 1;15:10453. doi: 10.1038/s41467-024-54804-y (PMC11609289; doi:10.1038/s41467-024-54804-y)
Supplement: Supplementary file 3 — Supplementary Data 1 [file 41467_2024_54804_MOESM3_ESM.zip › DFTcoordinates/FigureS11_urea_4DMSO_BLYP_D3/urea4DMSOsc_210.009.xyz]

48
Coordinates from ORCA-job urea4DMSOsc_210 Constraints 2.1A 1.6A
  C   -6.97406402371355     -2.08998260506529     -0.15560609633456
  O   -6.76458528099052     -1.07286632075915      0.55273879879419
  N   -7.94292984162147     -2.08868909307259     -1.14392563730512
  N   -6.21756622023335     -3.22503224230749     -0.05202759525930
  H   -5.65293855986656     -3.30293772926922      0.79342682751710
  H   -6.49823260119060     -4.13057111631708     -0.50344185645259
  H   -8.64257811852403     -1.34714421518547     -1.05915657892727
  H   -8.35521448582621     -2.97999815800000     -1.42371890704226
  O   -5.16616082103720     -4.12081173451504      2.66535885924293
  O   -6.85096462920302     -5.60499632837770     -1.01495979799420
  O   -10.02246136952201     -4.14954375438114     -1.83281995635075
  O   -10.35903403899084     -0.30089459100812     -1.02540422308841
  S   -11.41579926520848     -1.22967807865452     -0.41781832932971
  S   -6.59207308635425     -6.11163407544234     -2.44553940151929
  S   -6.54771206493378     -4.67420439559764      3.03018110317289
  S   -10.68036394314413     -4.86213557671020     -0.64627172951916
  C   -9.67097038551828     -4.48482940122157      0.83331091284162
  H   -10.05460354818713     -5.08427110284943      1.66494548795377
  H   -9.79325776066692     -3.41982846993217      1.04088370572082
  H   -8.62935115559766     -4.72749189827447      0.61587462643189
  C   -10.21319962823690     -6.62794046763425     -0.77888888155250
  H   -10.67524160434675     -7.00790336402128     -1.69412787588838
  H   -10.61282900012741     -7.15287755669270      0.09516718520578
  H   -9.12264936081118     -6.69698406612601     -0.82325427550368
  C   -12.48859020431416     -1.76871581584942     -1.79588656481512
  H   -13.33320881827583     -2.32517841473377     -1.37606009346222
  H   -11.87572855504111     -2.42402401184144     -2.41972183055469
  H   -12.82844031365289     -0.88543213990362     -2.34583775259716
  C   -12.62944311993655     -0.14240925028151      0.41342092318449
  H   -12.11214947983084      0.31921803841071      1.25896340598750
  H   -13.46099188554691     -0.76043004057967      0.76801137493858
  H   -12.97290745680075      0.61482471700823     -0.29864023388516
  C   -6.46094416429106     -5.13750502433511      4.79842663454995
  H   -7.39550029306885     -5.63957047180219      5.06991461074905
  H   -6.35169928047938     -4.20785963622013      5.36371523109376
  H   -5.59851361025606     -5.79438263507968      4.95095578117572
  C   -6.62612947999193     -6.37136206301877      2.35119628021104
  H   -6.62299553816563     -6.27653188430999      1.26162005085452
  H   -7.55983333010403     -6.83286026917241      2.68976038960255
  H   -5.75526054811553     -6.93294399742415      2.70463233564958
  C   -7.18081279032391     -4.80011847398548     -3.57066087478314
  H   -6.95555037371820     -5.11197540745233     -4.59563702842827
  H   -6.68069948392935     -3.85991875540723     -3.32048136853870
  H   -8.25922402629602     -4.72158589116586     -3.40908513444729
  C   -4.80014879650888     -5.90434345152843     -2.73731181343054
  H   -4.28775927410862     -6.60877331246288     -2.07652440450738
  H   -4.52136109203722     -4.87185572834202     -2.50591285599743
  H   -4.59501729133819     -6.14616973910034     -3.78527342736291
