# Supplementary material for: Dynamic anti-correlations of water hydrogen bonds
Source: Nat Commun. 2024 Dec 1;15:10453. doi: 10.1038/s41467-024-54804-y (PMC11609289; doi:10.1038/s41467-024-54804-y)
Supplement: Supplementary file 3 — Supplementary Data 1 [file 41467_2024_54804_MOESM3_ESM.zip › DFTcoordinates/FigureS11_urea_4DMSO_BLYP_D3/urea4DMSOsc_210.010.xyz]

48
Coordinates from ORCA-job urea4DMSOsc_210 Constraints 2.1A 1.5A
  C   -6.99028899086377     -2.11664658855026     -0.16485686377456
  O   -6.78816222983026     -1.08921461421089      0.53307820221233
  N   -7.94010978862700     -2.11739061530093     -1.17558092015568
  N   -6.25573767809052     -3.25825647783332     -0.02910249459148
  H   -5.68569284753278     -3.32087417656752      0.81386942787463
  H   -6.51127981029466     -4.17690327853571     -0.50525675367820
  H   -8.63477277967585     -1.36973519716661     -1.10629354113552
  H   -8.36228924741942     -3.00950918046249     -1.43811952058169
  O   -5.17754503708939     -4.15774359009179      2.67167334409137
  O   -6.83599002243099     -5.55007672308285     -1.01413576330977
  O   -10.04205423303639     -4.17926428660232     -1.81706215803927
  O   -10.34601034194875     -0.30063953067747     -1.08962580511034
  S   -11.39948616620013     -1.20170952527645     -0.43676350771529
  S   -6.56339024628034     -6.07972356079242     -2.43684671794430
  S   -6.55860260517150     -4.70885393956081      3.04122541571047
  S   -10.68163596904116     -4.89470421046573     -0.62240694351253
  C   -9.69784955825640     -4.45559487379017      0.85771348635721
  H   -10.05745243579613     -5.06334536045329      1.69401296966952
  H   -9.87028547494748     -3.39507668496932      1.05276052977622
  H   -8.64443042229760     -4.65091568806492      0.64930524526508
  C   -10.15118411593258     -6.64465012894282     -0.72115835310729
  H   -10.59125024005113     -7.05535347418848     -1.63397036811042
  H   -10.54016083955507     -7.16906387234130      0.15798330095612
  H   -9.05858170261370     -6.67550266509585     -0.75534212575246
  C   -12.49216132019245     -1.78387191448717     -1.78154379602703
  H   -13.33432263255827     -2.32045962933530     -1.33200685047643
  H   -11.89037450764551     -2.46435040219360     -2.38908505216403
  H   -12.83444309411584     -0.91881052693679     -2.35834935994586
  C   -12.59732065245258     -0.07927241803714      0.37052265057288
  H   -12.06639385533901      0.41023512924672      1.19160465323492
  H   -13.42671906150405     -0.67960059596514      0.75877250299492
  H   -12.94714337599520      0.65339356176439     -0.36377799167815
  C   -6.45805077982063     -5.20003483900622      4.80134705918778
  H   -7.39284075947312     -5.70115191749652      5.07379003089320
  H   -6.33834669477607     -4.27988430603167      5.37990492224986
  H   -5.59796035349949     -5.86389551639436      4.93554996179193
  C   -6.65352243240190     -6.39529493708533      2.33777195304741
  H   -6.65320237833746     -6.28433047412716      1.24979368239883
  H   -7.58956627600224     -6.85414938791196      2.67335655872889
  H   -5.78576272152459     -6.96876310334835      2.67948501981862
  C   -7.21032349119428     -4.81749134538651     -3.58446662498905
  H   -6.98215861136511     -5.14525307389086     -4.60380865247872
  H   -6.74378593701631     -3.85378333974878     -3.36067439601399
  H   -8.28953033772586     -4.77511303323746     -3.41487396927707
  C   -4.78252838402645     -5.81003642064383     -2.73924142100941
  H   -4.24166682092155     -6.47766698717554     -2.06319828441394
  H   -4.54263596025133     -4.76216821868187     -2.53574171397729
  H   -4.57268677886046     -6.07064806085758     -3.78172096786187
