# Supplementary material for: Dynamic anti-correlations of water hydrogen bonds
Source: Nat Commun. 2024 Dec 1;15:10453. doi: 10.1038/s41467-024-54804-y (PMC11609289; doi:10.1038/s41467-024-54804-y)
Supplement: Supplementary file 3 — Supplementary Data 1 [file 41467_2024_54804_MOESM3_ESM.zip › DFTcoordinates/FigureS11_urea_4DMSO_BLYP_D3/urea4DMSOsc_220.001.xyz]

48
Coordinates from ORCA-job urea4DMSOsc_220 Constraints 2.2A 2.4A
  C   -7.12359110395618     -1.77315846804030     -0.34091909602022
  O   -6.68840135925371     -0.88668841272940      0.42823789184679
  N   -8.24683230850067     -1.59763072064423     -1.11128951335182
  N   -6.44358061763874     -2.96287914849535     -0.53229315977226
  H   -5.78170375426694     -3.20833561004930      0.20186101322045
  H   -6.95351340619567     -3.76187299982009     -0.90102666602694
  H   -8.87468533218268     -0.84318329931705     -0.82646254632421
  H   -8.72627608572415     -2.42016332379466     -1.49201363391217
  O   -5.00729372316643     -4.42054447657327      1.86644467042599
  O   -7.18749877857951     -6.14962153044347     -0.96354136544304
  O   -9.88862738481069     -3.86209476040115     -2.03105622547208
  O   -10.64329393589694      0.06295338851587     -0.39564371498445
  S   -11.57508367747746     -1.11756925422986     -0.10245068909138
  S   -6.25747615646440     -6.68231331493506     -2.05688844313913
  S   -6.35040906451327     -4.78382658957133      2.50879044141563
  S   -10.71791960209774     -4.57164398795484     -0.95044835221871
  C   -9.72372399143284     -4.54246102179765      0.58525674952424
  H   -10.24852608210774     -5.13975479847184      1.33801379907370
  H   -9.66319758011625     -3.49912164322051      0.90277621716054
  H   -8.73451801365429     -4.95157195712588      0.36838275349747
  C   -10.56127719426519     -6.36235015011275     -1.29086380046779
  H   -11.06256035512140     -6.54384661460203     -2.24573587286314
  H   -11.06821424649178     -6.90718569072995     -0.48725206930641
  H   -9.49721046815356     -6.61361904610357     -1.33913989460872
  C   -12.54012597590457     -1.40762705677094     -1.62788077291978
  H   -13.30859285681943     -2.15708769937190     -1.41350118176507
  H   -11.83671900166310     -1.79098956325737     -2.37135335645140
  H   -12.98462359393107     -0.46032640213866     -1.94898713989086
  C   -12.93996072041440     -0.45257940370551      0.91647683661593
  H   -12.50383531950253     -0.16320265061369      1.87654612345318
  H   -13.68133752970175     -1.24556029456191      1.05919430729215
  H   -13.37579071730616      0.41202382295807      0.40578287961163
  C   -6.07199224701248     -4.77206659203531      4.31786924871053
  H   -6.97928802626714     -5.13871903391985      4.80947115843862
  H   -5.87953417697488     -3.73360187828913      4.60134410814238
  H   -5.21128916531547     -5.40840710467597      4.54822387131553
  C   -6.54739791052226     -6.59025342108652      2.31239209725054
  H   -6.67640299025109     -6.76528119898838      1.24048698278435
  H   -7.44148971345840     -6.90117267779363      2.86318191394150
  H   -5.65084143819545     -7.08638534238719      2.69844354655658
  C   -6.61654338749351     -5.70371812271158     -3.56128057500768
  H   -5.89663868662522     -5.98715139649697     -4.33609995291031
  H   -6.54103135114370     -4.63933255062844     -3.31857545867113
  H   -7.63251618745089     -5.96312456620529     -3.87048719197134
  C   -4.59837954037400     -5.98685860548624     -1.71771738072302
  H   -4.26528752599506     -6.41701670849422     -0.76952023906350
  H   -4.67317848219965     -4.89767906098037     -1.64779482243951
  H   -3.92947923340157     -6.28854906170743     -2.53044349546130
