# Supplementary material for: Dynamic anti-correlations of water hydrogen bonds
Source: Nat Commun. 2024 Dec 1;15:10453. doi: 10.1038/s41467-024-54804-y (PMC11609289; doi:10.1038/s41467-024-54804-y)
Supplement: Supplementary file 3 — Supplementary Data 1 [file 41467_2024_54804_MOESM3_ESM.zip › DFTcoordinates/FigureS11_urea_4DMSO_BLYP_D3/urea4DMSOsc_220.002.xyz]

48
Coordinates from ORCA-job urea4DMSOsc_220 Constraints 2.2A 2.3A
  C   -7.12246378665765     -1.79363858278541     -0.36772482518662
  O   -6.69635741312950     -0.87164399727353      0.36445345628222
  N   -8.24395095164054     -1.65659358312171     -1.14960981992509
  N   -6.43538318900278     -2.98524674145618     -0.50471235199476
  H   -5.76976516768689     -3.19594995127211      0.23657644043061
  H   -6.93002591769892     -3.80419862722525     -0.85187375728069
  H   -8.87551991610227     -0.89337199113103     -0.89766373418097
  H   -8.72278355383655     -2.49594207291273     -1.49171424491063
  O   -5.00479643925511     -4.40679449729466      1.90651007120432
  O   -7.20071627726227     -6.08252627764859     -1.01296238638840
  O   -9.96443238720861     -3.89295777652419     -1.99631352580122
  O   -10.63462008389755      0.03762185969496     -0.50176532262514
  S   -11.57536894658494     -1.11735897388642     -0.14291568620402
  S   -6.26608176908868     -6.61868647783791     -2.10147160026224
  S   -6.34982368506133     -4.77967519847758      2.53894571912796
  S   -10.75679210147558     -4.60099890866919     -0.88781972562911
  C   -9.73266701021055     -4.52890694638222      0.62690032529588
  H   -10.23106017719573     -5.12431181788980      1.39875805177640
  H   -9.68486935389115     -3.47992750946748      0.92741398871972
  H   -8.74051371667042     -4.92315543034267      0.39689772534537
  C   -10.57191790198409     -6.39400361283507     -1.20196657422450
  H   -11.09184819448667     -6.60203767598449     -2.14134843636156
  H   -11.04806276759619     -6.93526784057694     -0.37741139879314
  H   -9.50417692221183     -6.62374996795326     -1.27254413702001
  C   -12.57576801049414     -1.45289587343026     -1.63563600997356
  H   -13.34904995911639     -2.18323759313898     -1.37719049985224
  H   -11.89218443697376     -1.87427502820273     -2.37695061069376
  H   -13.01483529761771     -0.51284175744284     -1.98434607991190
  C   -12.90974371134061     -0.39420060608493      0.87696206755497
  H   -12.45026428571583     -0.07505052573003      1.81646685376502
  H   -13.65892147305910     -1.17038311475463      1.06436670150390
  H   -13.34401320840112      0.45676977277285      0.34256020955398
  C   -6.06439121047734     -4.84769764780010      4.34559800738845
  H   -6.97491381190727     -5.22190397807826      4.82535283486755
  H   -5.85585453790415     -3.82494643568249      4.67159988869658
  H   -5.21205578976415     -5.50554084669627      4.54456550480084
  C   -6.57095920574961     -6.57358553470466      2.26790415100699
  H   -6.70518236186623     -6.70317219195585      1.19011035572434
  H   -7.46742822973970     -6.89542512547729      2.80840434411208
  H   -5.67984663936644     -7.09686622887952      2.62992367806144
  C   -6.57270709911623     -5.59927389232817     -3.59024119543475
  H   -5.84805360050372     -5.88593565844942     -4.35939658575325
  H   -6.47232567482845     -4.54280782589393     -3.32325297567960
  H   -7.59010422687539     -5.82460069303232     -3.92091143417348
  C   -4.59456519147895     -5.97791534275741     -1.71830459105362
  H   -4.29113622578499     -6.43799201112715     -0.77418910460035
  H   -4.63952564687737     -4.88879383153032     -1.62592415319961
  H   -3.91986253519641     -6.28125543033740     -2.52559960810401
