# Supplementary material for: Dynamic anti-correlations of water hydrogen bonds
Source: Nat Commun. 2024 Dec 1;15:10453. doi: 10.1038/s41467-024-54804-y (PMC11609289; doi:10.1038/s41467-024-54804-y)
Supplement: Supplementary file 3 — Supplementary Data 1 [file 41467_2024_54804_MOESM3_ESM.zip › DFTcoordinates/FigureS11_urea_4DMSO_BLYP_D3/urea4DMSOsc_220.003.xyz]

48
Coordinates from ORCA-job urea4DMSOsc_220 Constraints 2.2A 2.2A
  C   -7.11726520361958     -1.81526185559688     -0.35977449481221
  O   -6.72190309565938     -0.85002426744362      0.33376237536971
  N   -8.22290804065782     -1.73306735538820     -1.17234985504782
  N   -6.41101964172709     -3.00015182468023     -0.42013396153186
  H   -5.75050451816041     -3.16127557414733      0.33758077457982
  H   -6.87724243186562     -3.84642050436621     -0.74332231734807
  H   -8.86968620973347     -0.96739564024438     -0.96991617718167
  H   -8.68815228237322     -2.59244639728611     -1.47991847674341
  O   -4.98269126111517     -4.39092803865445      1.99239725865503
  O   -7.20668384962420     -6.00359092004336     -1.02275824188907
  O   -10.04352998770397     -3.92606945701333     -1.92433392829858
  O   -10.61825735285309     -0.00838473898784     -0.64700615782544
  S   -11.58303657512690     -1.12030026618537     -0.22095030360735
  S   -6.33708476205938     -6.51688677160323     -2.17522604156909
  S   -6.32416917256618     -4.80355429542369      2.60716951967722
  S   -10.79128900600234     -4.63473292036768     -0.78667757737841
  C   -9.73689330943072     -4.51027024145457      0.70379680515219
  H   -10.20589798308981     -5.10034640885716      1.49778273774622
  H   -9.70481822763927     -3.45459966629330      0.98237791317706
  H   -8.74139207207198     -4.88801507913845      0.46128098937637
  C   -10.56753211146049     -6.42835780796190     -1.07225769143541
  H   -11.10339217594662     -6.66724877763625     -1.99521111782376
  H   -11.01039972648685     -6.96612286381595     -0.22712937740068
  H   -9.49601806051053     -6.63153065278812     -1.16404216885269
  C   -12.57798039240758     -1.53454848691821     -1.69721928976336
  H   -13.37250473061461     -2.22509165328912     -1.39684390957628
  H   -11.89754570390829     -2.02587526976493     -2.39729492461313
  H   -12.98966920195314     -0.61045329919953     -2.11511181374733
  C   -12.91088159256518     -0.30660991794540      0.73793695940176
  H   -12.45225737814600      0.06573265759078      1.65807609830200
  H   -13.67561245470343     -1.05516542301381      0.96982972341420
  H   -13.32545102175145      0.51466327011392      0.14465848513065
  C   -6.03240855529837     -4.97015197005714      4.40632213240438
  H   -6.94051077261130     -5.37167944982997      4.86818370426601
  H   -5.82444399346648     -3.96638936713164      4.78716557904944
  H   -5.17829096970940     -5.63623221039001      4.56601196869093
  C   -6.53874413863357     -6.58050967816665      2.23757526405237
  H   -6.67453655628021     -6.65207305542397      1.15447476761277
  H   -7.43293972082018     -6.93579914624590      2.76055364773736
  H   -5.64499407267089     -7.11950852612929      2.56866817985383
  C   -6.62718267669373     -5.38509054116701     -3.58398530435772
  H   -5.94575994597048     -5.66366852291854     -4.39447065436245
  H   -6.45453427119442     -4.35585467261307     -3.25501834998535
  H   -7.66638721800461     -5.52778341806111     -3.89206025008083
  C   -4.62210702685283     -5.99565102553346     -1.80369951582022
  H   -4.31441228900363     -6.54340798320305     -0.90897960878918
  H   -4.60687079792488     -4.91623275017228     -1.62646784829576
  H   -3.98989746132021     -6.26878723514759     -2.65493552551176
