# Supplementary material for: Dynamic anti-correlations of water hydrogen bonds
Source: Nat Commun. 2024 Dec 1;15:10453. doi: 10.1038/s41467-024-54804-y (PMC11609289; doi:10.1038/s41467-024-54804-y)
Supplement: Supplementary file 3 — Supplementary Data 1 [file 41467_2024_54804_MOESM3_ESM.zip › DFTcoordinates/FigureS11_urea_4DMSO_BLYP_D3/urea4DMSOsc_220.004.xyz]

48
Coordinates from ORCA-job urea4DMSOsc_220 Constraints 2.2A 2.1A
  C   -6.94597194209544     -1.95117656346775     -0.18662786191574
  O   -6.68715392354494     -0.95216351144428      0.52362026128016
  N   -7.98811373931916     -1.95891442388250     -1.08448007150450
  N   -6.14277008214519     -3.07303594435968     -0.17406564535631
  H   -5.55261873662948     -3.17209723626125      0.64972621456561
  H   -6.49756300040599     -3.95468507665771     -0.54591670981674
  H   -8.69682129332556     -1.23371537957236     -0.94483338221647
  H   -8.37984441221640     -2.84862445493641     -1.39887573812079
  O   -5.10896265842927     -3.99461090534407      2.64136888745510
  O   -6.92874776828558     -5.95130012437899     -1.03336752286450
  O   -9.94914421092643     -4.06517542074057     -1.88185261238817
  O   -10.42307752588025     -0.25569731398971     -0.75526114677973
  S   -11.45470211794132     -1.29631000695544     -0.30563481906771
  S   -6.62963823130617     -6.31637276474988     -2.49282837394324
  S   -6.50715978463312     -4.53949888424756      2.94953822721401
  S   -10.65337922179570     -4.78960553318426     -0.72816200943347
  C   -9.58551656986778     -4.59288722238855      0.74413526635589
  H   -9.99669857960774     -5.20963444326532      1.54952452203208
  H   -9.61166641438184     -3.53684125548108      1.02039008699377
  H   -8.57498394985813     -4.90779683285276      0.47572233340506
  C   -10.35059894150286     -6.57801305180284     -0.97881237017378
  H   -10.85125158773871     -6.85344511690278     -1.91113057557957
  H   -10.79438319262371     -7.11824581641385     -0.13579433764968
  H   -9.27119395161682     -6.74472352777872     -1.03775907438179
  C   -12.45320340300139     -1.70474368878022     -1.78068311074282
  H   -13.28695309778728     -2.34199426983151     -1.46849987103928
  H   -11.79061404783012     -2.25405028262245     -2.45408548839773
  H   -12.81065888641420     -0.77450414247164     -2.23334604461221
  C   -12.74561258790429     -0.37571533314592      0.60586146389998
  H   -12.27964382490324     -0.00158504792398      1.52155109288545
  H   -13.55622191526064     -1.07100339121900      0.84806960951643
  H   -13.10291051648516      0.44878851978948     -0.01936511917869
  C   -6.53357273085106     -4.88841238888199      4.74599485325582
  H   -7.47936296941414     -5.38461978953323      4.98786936099561
  H   -6.47039780587459     -3.92329551535713      5.25617834350460
  H   -5.67706315933318     -5.52246352689481      4.99700527636101
  C   -6.52600493512428     -6.27694119304817      2.37699518987849
  H   -6.46818104641628     -6.25211166678957      1.28503317948729
  H   -7.46934226568323     -6.73310001806924      2.69561328025629
  H   -5.66676781491922     -6.79794903160194      2.81194647774858
  C   -7.09133379140969     -4.86599197266285     -3.50559211592636
  H   -6.85457174679369     -5.09442905783828     -4.54992654096732
  H   -6.53696653650949     -3.98994489183677     -3.15541338112365
  H   -8.16622360526360     -4.72422856248903     -3.36464237471149
  C   -4.81685565934751     -6.17768943388436     -2.69602215078743
  H   -4.36771961041169     -6.97422121055290     -2.09647024619379
  H   -4.49883123445048     -5.19167302386000     -2.34287752120541
  H   -4.57671497251967     -6.31670026942932     -3.75530771101239
