# Supplementary material for: Dynamic anti-correlations of water hydrogen bonds
Source: Nat Commun. 2024 Dec 1;15:10453. doi: 10.1038/s41467-024-54804-y (PMC11609289; doi:10.1038/s41467-024-54804-y)
Supplement: Supplementary file 3 — Supplementary Data 1 [file 41467_2024_54804_MOESM3_ESM.zip › DFTcoordinates/FigureS11_urea_4DMSO_BLYP_D3/urea4DMSOsc_220.005.xyz]

48
Coordinates from ORCA-job urea4DMSOsc_220 Constraints 2.2A 2.0A
  C   -6.93693967415494     -1.99120334618599     -0.18832492906120
  O   -6.67909045911903     -0.98771685166384      0.51691181788210
  N   -7.97621179421656     -1.99999061630870     -1.09047558113743
  N   -6.13910716485963     -3.11507113576671     -0.16523271724012
  H   -5.54652418297544     -3.20605590370804      0.65763951473905
  H   -6.48851150950252     -4.00153042983778     -0.53827703898747
  H   -8.68299847388193     -1.27202535252731     -0.95624792206022
  H   -8.37096699933570     -2.89008961726223     -1.39918202388765
  O   -5.11103681970678     -3.99081288499817      2.66624781825547
  O   -6.91847771935496     -5.89068822783878     -1.03447431973788
  O   -9.96814926121333     -4.08267398833808     -1.87283872909726
  O   -10.40341234103157     -0.27926677493282     -0.77269593180286
  S   -11.44844853055780     -1.30279597362769     -0.31508215225270
  S   -6.63037822116867     -6.27713793183751     -2.49147757483480
  S   -6.51121113190628     -4.53556231903185      2.96537250651784
  S   -10.66254759232165     -4.80860453794462     -0.71434314576898
  C   -9.59910377088739     -4.58781118324491      0.75814009163360
  H   -10.00340132342911     -5.20537211437578      1.56636302445184
  H   -9.64021567511569     -3.53055901659914      1.02773008310494
  H   -8.58376715940537     -4.89005892192232      0.49384544279161
  C   -10.33393619616240     -6.59420588286097     -0.95267773515319
  H   -10.83490901871811     -6.88489584791251     -1.88015077350767
  H   -10.76405037197209     -7.13501592827206     -0.10302694085355
  H   -9.25234469780472     -6.74365173139284     -1.01688765497568
  C   -12.45285432109769     -1.70969574517398     -1.78657854144038
  H   -13.29429093668759     -2.33409214171094     -1.46893684553154
  H   -11.79748650346503     -2.27227808545842     -2.45602995988438
  H   -12.79910529640281     -0.77852548718861     -2.24600164511041
  C   -12.72695081182718     -0.35803499198207      0.58919936087222
  H   -12.25635728212568      0.01624107741195      1.50245695825960
  H   -13.54716170660390     -1.04042301881277      0.83587544371268
  H   -13.07264142012797      0.46679011129560     -0.04211816365060
  C   -6.54379582653938     -4.90105408420235      4.75847584165260
  H   -7.49088511764715     -5.39854815114906      4.99254931002387
  H   -6.48135278364948     -3.94081658312401      5.27786336497761
  H   -5.68877802409927     -5.53833202987029      5.00635429636985
  C   -6.53162355600616     -6.26775163679874      2.37679232571341
  H   -6.46735193332866     -6.23223689488830      1.28553880310568
  H   -7.47794205263410     -6.72441651917205      2.68559689853563
  H   -5.67615355499427     -6.79535255891458      2.81120815151190
  C   -7.11152491656014     -4.84556826318129     -3.52124829378049
  H   -6.87579571120402     -5.08559568784344     -4.56319662767987
  H   -6.56578421709422     -3.95904521454198     -3.18437566269566
  H   -8.18751753727854     -4.71433125517942     -3.37877032669149
  C   -4.82052040454885     -6.13050088975646     -2.71263150615908
  H   -4.36143617959255     -6.91517538398420     -2.10507467776078
  H   -4.50539638978403     -5.13736279596417     -2.37747604475607
  H   -4.58924342788484     -6.28424725141273     -3.77181758861162
