# Supplementary material for: Dynamic anti-correlations of water hydrogen bonds
Source: Nat Commun. 2024 Dec 1;15:10453. doi: 10.1038/s41467-024-54804-y (PMC11609289; doi:10.1038/s41467-024-54804-y)
Supplement: Supplementary file 3 — Supplementary Data 1 [file 41467_2024_54804_MOESM3_ESM.zip › DFTcoordinates/FigureS11_urea_4DMSO_BLYP_D3/urea4DMSOsc_220.006.xyz]

48
Coordinates from ORCA-job urea4DMSOsc_220 Constraints 2.2A 1.9A
  C   -6.93780702766716     -2.01184261720398     -0.18401871206960
  O   -6.68635057051803     -1.00585705910724      0.52104874649422
  N   -7.97072783911595     -2.02060374001349     -1.09514705252404
  N   -6.14362765128827     -3.13586964167373     -0.15182535340160
  H   -5.54972030845434     -3.22083075613291      0.67062970036715
  H   -6.48249895979915     -4.02687582164955     -0.53377025391654
  H   -8.67825956729129     -1.29284251188749     -0.96435224845520
  H   -8.36640190622374     -2.91181364606771     -1.39897881261866
  O   -5.11370690720875     -3.99680991771244      2.68253143236615
  O   -6.90352085686781     -5.81301443733831     -1.02616190658295
  O   -9.97905451183290     -4.09690802834759     -1.86265044535077
  O   -10.39764250579464     -0.29135894285168     -0.79733190248628
  S   -11.45140761121890     -1.30102782901551     -0.32945421241915
  S   -6.63671398548970     -6.23511876038206     -2.47811026500019
  S   -6.51132116913597     -4.55010360624778      2.97734407899125
  S   -10.66632274217649     -4.81953349391047     -0.69827182778245
  C   -9.61114809122321     -4.56976585901730      0.77587459505147
  H   -10.01315528448845     -5.18194334681095      1.58933716496582
  H   -9.66405241250002     -3.50987524033184      1.03256068198761
  H   -8.59167991675202     -4.86518104285015      0.52036187915057
  C   -10.31267621641501     -6.60323297244986     -0.91554808253472
  H   -10.80172275429605     -6.90975484596415     -1.84425438823706
  H   -10.74298431652114     -7.14104572099675     -0.06410580055583
  H   -9.22886967368470     -6.73979462681228     -0.96905801302646
  C   -12.45602455626616     -1.71879072617745     -1.79776933710177
  H   -13.30216341878224     -2.33361717827061     -1.47388417493059
  H   -11.80312978876691     -2.29391280482790     -2.45891671502658
  H   -12.79527002049941     -0.79104392597910     -2.26919766542252
  C   -12.72443483748107     -0.33500402426003      0.56007777839164
  H   -12.25316897286630      0.04630058513950      1.47007902774018
  H   -13.55105006184987     -1.00745779396035      0.81268687518330
  H   -13.06153026917425      0.48503681804050     -0.08204774303325
  C   -6.54034254018508     -4.93604039326327      4.76630336644913
  H   -7.48478833533498     -5.44077779406514      4.99554450884299
  H   -6.48197458343343     -3.98153390107400      5.29660268766692
  H   -5.68202077738241     -5.57201335948226      5.00600657531280
  C   -6.52630340921378     -6.27559623733062      2.36923589383156
  H   -6.46085687685751     -6.22692219429042      1.27859505137175
  H   -7.47196523815231     -6.73799477805037      2.67151610669550
  H   -5.67014863752902     -6.80627683399114      2.79850421927423
  C   -7.12310223317708     -4.82407266213496     -3.53273999412476
  H   -6.89494311607020     -5.08553526959812     -4.57117526468099
  H   -6.57326062136383     -3.93232155603798     -3.21715486366837
  H   -8.19795105035377     -4.68918873948587     -3.38534516671914
  C   -4.82900356823082     -6.10516616870846     -2.72386742417187
  H   -4.36774330456835     -6.87858839508653     -2.10368475874937
  H   -4.50359607971139     -5.10667679592451     -2.41565625337958
  H   -4.61154491677038     -6.28495140639820     -3.78185173216345
