# Supplementary material for: Dynamic anti-correlations of water hydrogen bonds
Source: Nat Commun. 2024 Dec 1;15:10453. doi: 10.1038/s41467-024-54804-y (PMC11609289; doi:10.1038/s41467-024-54804-y)
Supplement: Supplementary file 3 — Supplementary Data 1 [file 41467_2024_54804_MOESM3_ESM.zip › DFTcoordinates/FigureS11_urea_4DMSO_BLYP_D3/urea4DMSOsc_220.007.xyz]

48
Coordinates from ORCA-job urea4DMSOsc_220 Constraints 2.2A 1.8A
  C   -6.94420036055428     -2.02746167077381     -0.17798485697820
  O   -6.70502320405909     -1.01755012021414      0.52710585723921
  N   -7.96650927313592     -2.03884927143856     -1.10335363672021
  N   -6.15248012936958     -3.14992057164596     -0.13218220418352
  H   -5.55909681319810     -3.22758234155258      0.69122793816972
  H   -6.47483579900193     -4.04690464069327     -0.52802719965601
  H   -8.67626859285228     -1.31215343725841     -0.97931768752867
  H   -8.36180787364140     -2.93246633063841     -1.39993403741162
  O   -5.11467280727926     -4.02658467178598      2.69224830979874
  O   -6.88188171185501     -5.73021284341632     -1.01872760964633
  O   -9.99096304634511     -4.11579860999903     -1.84973342978226
  O   -10.39404587014602     -0.30063647785796     -0.84209102103261
  S   -11.45385631770172     -1.29261595418638     -0.35058010792204
  S   -6.63370000381262     -6.18991686605800     -2.46354850514564
  S   -6.51173688943303     -4.58061984672568      2.98788762296996
  S   -10.66677138448005     -4.83156473906184     -0.67469111740121
  C   -9.61698962857360     -4.54434232066585      0.79659808192589
  H   -10.01110403362330     -5.15061112983123      1.61829902133417
  H   -9.68619858501363     -3.48179555062363      1.03795551373195
  H   -8.59271824353109     -4.82776974941427      0.54734620373143
  C   -10.28495502106173     -6.61266253577608     -0.86488115024154
  H   -10.76921028352638     -6.94131743712236     -1.78848645845536
  H   -10.70605066634372     -7.14434429264710     -0.00504208882951
  H   -9.19925154289800     -6.73344837830820     -0.91713500792815
  C   -12.46410965406008     -1.73553666547768     -1.80760301427609
  H   -13.31432212538964     -2.33638212740080     -1.46832175215449
  H   -11.81672550058381     -2.33017629882656     -2.45678002190619
  H   -12.79732443796049     -0.81585615466995     -2.29875430284858
  C   -12.71835354706428     -0.29785723953070      0.51926419916600
  H   -12.24287815780804      0.09979300833863      1.42003030894267
  H   -13.54980923777615     -0.95815863178583      0.78763487439608
  H   -13.04994800704522      0.51038678744116     -0.14046292973072
  C   -6.53297328354028     -4.98501709759429      4.77293341197014
  H   -7.47727150529791     -5.49029780182109      5.00158565539218
  H   -6.47017223566248     -4.03613274821622      5.31274325573598
  H   -5.67476982332155     -5.62505892526643      5.00205518474988
  C   -6.53312894128028     -6.29994557611340      2.36231743158268
  H   -6.47252368375593     -6.24007863585740      1.27198259921895
  H   -7.47834144184981     -6.76348531315182      2.66427019507933
  H   -5.67625860329857     -6.83699555984194      2.78213065609139
  C   -7.13970334136671     -4.80773704805498     -3.54585316725528
  H   -6.91924277617675     -5.09241429519586     -4.57981787516488
  H   -6.59319189217923     -3.90524771182531     -3.25628626159636
  H   -8.21419761255861     -4.67747726520164     -3.39190220112991
  C   -4.83001996770415     -6.06161650847984     -2.73544606442664
  H   -4.35878957384537     -6.81743930477175     -2.10125161695433
  H   -4.50335874857960     -5.05465473476495     -2.45781646764141
  H   -4.62594782044140     -6.26863436422833     -3.79109452727809
