# Supplementary material for: Dynamic anti-correlations of water hydrogen bonds
Source: Nat Commun. 2024 Dec 1;15:10453. doi: 10.1038/s41467-024-54804-y (PMC11609289; doi:10.1038/s41467-024-54804-y)
Supplement: Supplementary file 3 — Supplementary Data 1 [file 41467_2024_54804_MOESM3_ESM.zip › DFTcoordinates/FigureS11_urea_4DMSO_BLYP_D3/urea4DMSOsc_220.008.xyz]

48
Coordinates from ORCA-job urea4DMSOsc_220 Constraints 2.2A 1.7A
  C   -6.95047582756366     -2.05502320842044     -0.17427947782295
  O   -6.72407593030163     -1.04018870272234      0.52968933889990
  N   -7.95723972023557     -2.06745248113509     -1.11935760226341
  N   -6.16675013425511     -3.17863556984800     -0.10792249782822
  H   -5.57353604506715     -3.24784538992887      0.71612991383254
  H   -6.46797116304427     -4.08208309668383     -0.52435104325307
  H   -8.66714551315417     -1.33895062459583     -1.00794476825525
  H   -8.35578300195236     -2.96264501855536     -1.40621869499281
  O   -5.11985817413340     -4.06439377909677      2.70796954386640
  O   -6.85754796284464     -5.65969755923751     -1.02371328335577
  O   -10.00716229519707     -4.13931285196056     -1.83526942953559
  O   -10.38566892662436     -0.31868281102204     -0.92349376975136
  S   -11.44627454812430     -1.28064190566988     -0.37710592356819
  S   -6.61372690174456     -6.14617172303600     -2.46189199497189
  S   -6.52054477707184     -4.60527326354620      3.01030855324202
  S   -10.66722696211259     -4.85415195693976     -0.65100962188090
  C   -9.62838374818035     -4.52129530591847      0.81874788453295
  H   -10.01109357758973     -5.12487340805595      1.64775365021013
  H   -9.72280560276162     -3.45720659517090      1.04427002657771
  H   -8.59678073778138     -4.78401934925307      0.57769806261486
  C   -10.24163485149872     -6.62787167658013     -0.81505878945767
  H   -10.71875039293372     -6.98216690688537     -1.73286795896493
  H   -10.64747515049067     -7.15735212551779      0.05338381874558
  H   -9.15330080877996     -6.72138270999591     -0.86823789234411
  C   -12.48627974522621     -1.76815060980050     -1.79854943082161
  H   -13.33615450638283     -2.34636058315982     -1.42094626977550
  H   -11.85637474060307     -2.39361439270192     -2.43586510242475
  H   -12.81969368026348     -0.86455841519416     -2.31863424927259
  C   -12.68557216038216     -0.23971967197193      0.47499271885893
  H   -12.19023878000774      0.18796537359811      1.35096581367575
  H   -13.51897624316722     -0.87955567391878      0.78379652690542
  H   -13.02047545389241      0.54554592935768     -0.21031648737794
  C   -6.52701130732882     -5.03910457923993      4.78870255990887
  H   -7.47572326809088     -5.53474548515393      5.02010894371484
  H   -6.44454991182644     -4.10019959195211      5.34313325153460
  H   -5.67536018784673     -5.69480574185647      4.99709736750584
  C   -6.57176942253699     -6.31379341751574      2.35732087062161
  H   -6.52164602826902     -6.23726797449104      1.26754011680382
  H   -7.51970554147029     -6.76978669203807      2.66205983745208
  H   -5.71732462983396     -6.86862920656671      2.75847368824314
  C   -7.16098574028435     -4.79761645381007     -3.56527483575015
  H   -6.94470333593188     -5.09801452770666     -4.59562534176785
  H   -6.63197332014551     -3.87783944664271     -3.29884221624818
  H   -8.23659018999912     -4.68866129701781     -3.40265087422998
  C   -4.81609911446642     -5.98682460108146     -2.75291853032093
  H   -4.32425967491562     -6.71896016990881     -2.10672713430785
  H   -4.50711871224772     -4.96770991912190     -2.50092527587641
  H   -4.61789155142033     -6.21342483232060     -3.80563399132657
