# Supplementary material for: Dynamic anti-correlations of water hydrogen bonds
Source: Nat Commun. 2024 Dec 1;15:10453. doi: 10.1038/s41467-024-54804-y (PMC11609289; doi:10.1038/s41467-024-54804-y)
Supplement: Supplementary file 3 — Supplementary Data 1 [file 41467_2024_54804_MOESM3_ESM.zip › DFTcoordinates/FigureS11_urea_4DMSO_BLYP_D3/urea4DMSOsc_220.009.xyz]

48
Coordinates from ORCA-job urea4DMSOsc_220b Constraints 2.2A 1.6A
  C   -6.96363001720711     -2.08210035743127     -0.18484583380928
  O   -6.74691255694523     -1.05759924324868      0.51018234631965
  N   -7.95128458444919     -2.09707937899734     -1.15328355509930
  N   -6.19696788161565     -3.21109561338176     -0.08590443962952
  H   -5.60389984974606     -3.26707045898528      0.73907820786544
  H   -6.47594732514262     -4.12435787042994     -0.52283646779901
  H   -8.65658879458112     -1.36164535672876     -1.06131606028260
  H   -8.35836207045015     -2.99343931828300     -1.42413907608506
  O   -5.13300634278459     -4.10163146786600      2.71942344097383
  O   -6.83674566958501     -5.60076867785027     -1.02287226449476
  O   -10.02536254942084     -4.16668099147983     -1.82400941923806
  O   -10.37395059653918     -0.32549895603039     -1.01304231466071
  S   -11.42664580595913     -1.25702780755287     -0.40242355329831
  S   -6.58159704542829     -6.11002389514359     -2.45334098799079
  S   -6.53428469238692     -4.63641809488677      3.02909328618199
  S   -10.66969448551955     -4.88222740725726     -0.63175174829354
  C   -9.64959440958796     -4.49765400945666      0.83864317257467
  H   -10.01881830818573     -5.10180022483292      1.67333974441201
  H   -9.77892276821916     -3.43404442167342      1.04894292346981
  H   -8.60830776665895     -4.73063316521153      0.60925597622426
  C   -10.19296209872046     -6.64531516614100     -0.76711146937253
  H   -10.65860447244887     -7.02765520344425     -1.67954618584856
  H   -10.58394468685095     -7.17277124403428      0.10930835993332
  H   -9.10235299867369     -6.70779902337629     -0.81870323845025
  C   -12.50296948264648     -1.79739733063885     -1.77712753430138
  H   -13.34540114275552     -2.35516308631678     -1.35463722045953
  H   -11.89120192364648     -2.45163313809052     -2.40315688344836
  H   -12.84593378276535     -0.91451694862278     -2.32579859155278
  C   -12.63947021169386     -0.17265380840872      0.43367106901878
  H   -12.12012747846610      0.28950969993809      1.27766207078705
  H   -13.46863308627091     -0.79241474066000      0.79078795330973
  H   -12.98678374979030      0.58433128072616     -0.27679196677631
  C   -6.52371310999829     -5.10005708673200      4.80003760796332
  H   -7.47387494606000     -5.59145779360432      5.03450518295808
  H   -6.42654604316934     -4.17133430967678      5.36906197351542
  H   -5.67539718176375     -5.76639915403753      4.98714789189421
  C   -6.60763008363541     -6.33377060111325      2.34913362638853
  H   -6.56489334820338     -6.24021747493570      1.26040990131445
  H   -7.55768989357797     -6.78507040666786      2.65416840689762
  H   -5.75577777807914     -6.90375407841670      2.73413309766412
  C   -7.18808893813544     -4.80713081566241     -3.57919573478057
  H   -6.96724538023566     -5.12080843535510     -4.60456359051097
  H   -6.69374895326871     -3.86221774307774     -3.33543354916986
  H   -8.26599544363192     -4.73651988366933     -3.41070230793252
  C   -4.79319763660377     -5.88892142338965     -2.75624879795028
  H   -4.27137673816620     -6.58627617309045     -2.09533518798293
  H   -4.52151229530553     -4.85318464726725     -2.53106520285299
  H   -4.59209359500482     -6.13375454749798     -3.80429305759492
