# Supplementary material for: Dynamic anti-correlations of water hydrogen bonds
Source: Nat Commun. 2024 Dec 1;15:10453. doi: 10.1038/s41467-024-54804-y (PMC11609289; doi:10.1038/s41467-024-54804-y)
Supplement: Supplementary file 3 — Supplementary Data 1 [file 41467_2024_54804_MOESM3_ESM.zip › DFTcoordinates/FigureS11_urea_4DMSO_BLYP_D3/urea4DMSOsc_220.010.xyz]

48
Coordinates from ORCA-job urea4DMSOsc_220b Constraints 2.2A 1.5A
  C   -6.97842418543402     -2.10115831608918     -0.18920399298663
  O   -6.76620252135055     -1.06621894847461      0.49409437044403
  N   -7.95236059590709     -2.11923390475756     -1.17534593811080
  N   -6.23213835308624     -3.23647276531624     -0.06089431613354
  H   -5.63053395474816     -3.27857753851254      0.75864658521788
  H   -6.48687367618744     -4.16282908080619     -0.52252819752461
  H   -8.65164704006063     -1.37667648759134     -1.09870422873321
  H   -8.36941106329179     -3.01686727213523     -1.42675383763156
  O   -5.12706003229209     -4.17790180342838      2.70228490785244
  O   -6.81204729894539     -5.54074008539882     -1.01813243270613
  O   -10.03798104438889     -4.19847043331429     -1.79859854786084
  O   -10.36760195034474     -0.31875192905760     -1.06979944068751
  S   -11.42012793973573     -1.22592068461005     -0.42384870021425
  S   -6.55395981688647     -6.07347029260818     -2.44255467108913
  S   -6.53417051750734     -4.68382224278895      3.03218059976482
  S   -10.66364901402451     -4.91433879601041     -0.59672865120703
  C   -9.68037359333401     -4.45115175277631      0.87645080995773
  H   -10.02592028218923     -5.06029946683176      1.71761107602895
  H   -9.86928131924161     -3.39253162058793      1.06632679036674
  H   -8.62481351009827     -4.63008462285646      0.66426574873564
  C   -10.11030426020241     -6.65766209019822     -0.68549793909233
  H   -10.54941839955260     -7.08051953882857     -1.59322320819399
  H   -10.48828541287741     -7.18066569103732      0.19925458288999
  H   -9.01757944413718     -6.67457835677488     -0.72503866339068
  C   -12.49879250573097     -1.81701293005950     -1.77593210608618
  H   -13.34028648080845     -2.35903915989141     -1.33161196042348
  H   -11.88766832826589     -2.49419271641778     -2.37781476146955
  H   -12.84310969090524     -0.95521482803735     -2.35637554793923
  C   -12.63114513446605     -0.11038173478548      0.37314521963896
  H   -12.10964947510529      0.38319416516771      1.19783192431014
  H   -13.45972105738551     -0.71558125629418      0.75556945278157
  H   -12.97989744745331      0.61937590712126     -0.36454224927058
  C   -6.49899418561547     -5.17730132386862      4.79480496604933
  H   -7.45663032255542     -5.64747583523433      5.04197804012835
  H   -6.36519614847236     -4.26109450207165      5.37659405440487
  H   -5.66497372177797     -5.86865928330185      4.95294892695441
  C   -6.66401998278536     -6.36795704173342      2.32753197328385
  H   -6.63533654781678     -6.25900774299577      1.23977676140533
  H   -7.62086586066745     -6.79831432775997      2.64136998221038
  H   -5.82207294942559     -6.96645914416320      2.69026710831167
  C   -7.21657360284265     -4.81560697872813     -3.58608369587672
  H   -6.99554983210352     -5.14340727775216     -4.60696930870912
  H   -6.75259847754409     -3.84961100878079     -3.36694373464468
  H   -8.29446044618977     -4.77866677263518     -3.40719874337455
  C   -4.77712908087597     -5.80074555389425     -2.76502706798001
  H   -4.22759117415121     -6.46443730525604     -2.09210189851554
  H   -4.53746839940299     -4.75152542584106     -2.56833347302069
  H   -4.57779392180820     -6.06508420198594     -3.80863656786391
