# Supplementary material for: Dynamic anti-correlations of water hydrogen bonds
Source: Nat Commun. 2024 Dec 1;15:10453. doi: 10.1038/s41467-024-54804-y (PMC11609289; doi:10.1038/s41467-024-54804-y)
Supplement: Supplementary file 3 — Supplementary Data 1 [file 41467_2024_54804_MOESM3_ESM.zip › DFTcoordinates/FigureS11_urea_4DMSO_BLYP_D3/urea4DMSOsc_230.001.xyz]

48
Coordinates from ORCA-job urea4DMSOsc_230 Constraints 2.3A 2.4A
  C   -7.10483425784142     -1.75692965946032     -0.37293858757626
  O   -6.67313082576483     -0.84715478489012      0.37040012647777
  N   -8.24239031700489     -1.61796183906348     -1.12820382326749
  N   -6.40562395474539     -2.93813557236909     -0.55097485946353
  H   -5.72301290007943     -3.15046026338215      0.17234000538820
  H   -6.90486300656638     -3.75606450705490     -0.89157094633764
  H   -8.87836945832868     -0.86632284886874     -0.85360176483012
  H   -8.71237334254161     -2.45356761304590     -1.49125107187798
  O   -4.96763767842143     -4.46492739482843      1.90195974008185
  O   -7.17430140683947     -6.13938230216902     -0.97641969159254
  O   -9.90841834612629     -3.87533805701401     -2.02346104821277
  O   -10.63633114161727      0.04273091382381     -0.42342972701261
  S   -11.56806000801192     -1.12866997340732     -0.09532234329123
  S   -6.25379627266517     -6.66959790316523     -2.07910265875233
  S   -6.34600500307388     -4.78674474027093      2.48722690920806
  S   -10.71954992026698     -4.58790107698141     -0.93112604197743
  C   -9.70682396704633     -4.54456453241603      0.59183396844412
  H   -10.21525553115491     -5.14507117625534      1.35315170892792
  H   -9.65208993920075     -3.49981502668690      0.90565956016117
  H   -8.71669798347266     -4.94441224489567      0.36236064369090
  C   -10.55184152110739     -6.37866309818113     -1.26631437710900
  H   -11.06429733869061     -6.56886160023600     -2.21353198420714
  H   -11.04284036324195     -6.92461406669165     -0.45361947981516
  H   -9.48626078887521     -6.62046276107865     -1.32801887038703
  C   -12.56246782185436     -1.43610246482256     -1.59823480597429
  H   -13.32955425676439     -2.17955824445088     -1.35948077633953
  H   -11.87411830093013     -1.83243587408554     -2.34898080768815
  H   -13.00934619462818     -0.49164284841165     -1.92437835584909
  C   -12.91036179966529     -0.44182619050169      0.93889834709529
  H   -12.45522494232818     -0.14160949128041      1.88672855310506
  H   -13.65333004205836     -1.22850252798901      1.10608556059956
  H   -13.35072120543832      0.41812376740419      0.42425207379916
  C   -6.15011920571592     -4.75908761839365      4.30736671412816
  H   -7.08782888456922     -5.09730418670978      4.76082192774573
  H   -5.94509323986803     -3.72210328962677      4.58743890257892
  H   -5.31687609167056     -5.41307326123180      4.58454692799813
  C   -6.57911376183942     -6.59075221303181      2.30464987857965
  H   -6.66746686493696     -6.77641091704981      1.23054420740336
  H   -7.50333162841113     -6.87269377885700      2.82015227166384
  H   -5.71242839550433     -7.10306380702314      2.73519868682641
  C   -6.60493106169163     -5.66855976494828     -3.57056458643556
  H   -5.88982484385324     -5.95056437730859     -4.35033603319294
  H   -6.51702241264673     -4.60808240923056     -3.31524227267996
  H   -7.62438994315247     -5.91286871699861     -3.88063465501838
  C   -4.58541429041507     -5.99884834759624     -1.73588353838555
  H   -4.25481677583271     -6.44574836976768     -0.79456750066815
  H   -4.64657956443916     -4.90983797837254     -1.65135048530446
  H   -3.92252319909254     -6.29770496112323     -2.55456562065657
