# Supplementary material for: Dynamic anti-correlations of water hydrogen bonds
Source: Nat Commun. 2024 Dec 1;15:10453. doi: 10.1038/s41467-024-54804-y (PMC11609289; doi:10.1038/s41467-024-54804-y)
Supplement: Supplementary file 3 — Supplementary Data 1 [file 41467_2024_54804_MOESM3_ESM.zip › DFTcoordinates/FigureS11_urea_4DMSO_BLYP_D3/urea4DMSOsc_230.002.xyz]

48
Coordinates from ORCA-job urea4DMSOsc_230 Constraints 2.3A 2.3A
  C   -7.09629303833860     -1.77557369385607     -0.38658573188841
  O   -6.67715080448486     -0.82311818245278      0.30958623272418
  N   -8.22546682263782     -1.68200110423805     -1.16221269108536
  N   -6.39199951141728     -2.96134114359642     -0.48887765894162
  H   -5.71007497960631     -3.12927527306206      0.24634172573019
  H   -6.87744541831462     -3.80166153568576     -0.79514496188748
  H   -8.86710535450806     -0.91979676539067     -0.93306360461853
  H   -8.69200492131373     -2.53617667141715     -1.48310590639465
  O   -4.95918102112222     -4.47057017556387      1.95721468136814
  O   -7.17346738345967     -6.07396233065238     -0.99267924245903
  O   -9.96834294837096     -3.91288390486335     -1.97417225162882
  O   -10.62225788549401      0.01348506190350     -0.56034785171782
  S   -11.56282156118198     -1.12904283309177     -0.16248385301427
  S   -6.28753835832029     -6.58204363866773     -2.13410680376412
  S   -6.33561267992657     -4.80289269695800      2.54099704495506
  S   -10.74748229520753     -4.62409210683327     -0.85860952654562
  C   -9.71504897447706     -4.53426164571985      0.64920952539521
  H   -10.20128434175907     -5.13139734477113      1.42740724805073
  H   -9.67619176980840     -3.48337872133493      0.94444250325315
  H   -8.72032660398170     -4.91865644231869      0.41374692038953
  C   -10.54641451440363     -6.41679030729862     -1.16486282035372
  H   -11.06979530955244     -6.63510654764984     -2.09997234806074
  H   -11.01200631631054     -6.95863185538066     -0.33467245157714
  H   -9.47683556392246     -6.63594331766054     -1.24052665699932
  C   -12.57653069096916     -1.50117015025746     -1.63733493200334
  H   -13.35076897421447     -2.22082619886392     -1.35302169589858
  H   -11.90016142641948     -1.94621788960750     -2.37141008018612
  H   -13.01462170760762     -0.56918976087982     -2.00822060700118
  C   -12.88640977080384     -0.37510884454801      0.84922233292112
  H   -12.41803653493086     -0.03242713661769      1.77594839283646
  H   -13.63593801323184     -1.14400852639107      1.06339713513743
  H   -13.32301832142185      0.46259117160147      0.29606816606729
  C   -6.12316700991122     -4.85728689711300      4.35867302367180
  H   -7.06104583825819     -5.20331071364824      4.80579916999366
  H   -5.90229065116814     -3.83621440598384      4.68186732578664
  H   -5.29598378358034     -5.53326566691429      4.59887717850786
  C   -6.59059802105091     -6.59464048194008      2.28215050486589
  H   -6.68994689578014     -6.73385644742018      1.20185600583726
  H   -7.51341932150024     -6.88885428429502      2.79322917572428
  H   -5.72598902852591     -7.13452727613048      2.68210504983008
  C   -6.63432672742798     -5.50807879304187     -3.57516361062583
  H   -5.94225987139485     -5.77829285055893     -4.37949015434309
  H   -6.50972816470035     -4.46244063044371     -3.27764228148548
  H   -7.66626294876555     -5.70842907699222     -3.87534555406632
  C   -4.59499117521230     -5.97472554143629     -1.79146226432513
  H   -4.26019983556863     -6.47623722147794     -0.87955685454245
  H   -4.62409767723310     -4.88990348980106     -1.65330865412841
  H   -3.95574923239299     -6.25161571067368     -2.63624829350295
