# Supplementary material for: Dynamic anti-correlations of water hydrogen bonds
Source: Nat Commun. 2024 Dec 1;15:10453. doi: 10.1038/s41467-024-54804-y (PMC11609289; doi:10.1038/s41467-024-54804-y)
Supplement: Supplementary file 3 — Supplementary Data 1 [file 41467_2024_54804_MOESM3_ESM.zip › DFTcoordinates/FigureS11_urea_4DMSO_BLYP_D3/urea4DMSOsc_230.003.xyz]

48
Coordinates from ORCA-job urea4DMSOsc_230 Constraints 2.3A 2.2A
  C   -7.08185873886326     -1.79765990814445     -0.35690892136370
  O   -6.70048825505603     -0.81280255055612      0.31620077729940
  N   -8.19210175477932     -1.75139145960644     -1.16486309484639
  N   -6.35355734439355     -2.97064613359311     -0.39909395410800
  H   -5.68317741450918     -3.09965313304394      0.35411009037754
  H   -6.80700216761692     -3.83299077156151     -0.69673733807995
  H   -8.85188692985328     -0.99311811496157     -0.97614545665868
  H   -8.64123575109432     -2.62281163012464     -1.46106081100218
  O   -4.94375263783141     -4.47145868202659      2.04567756810751
  O   -7.15057912415083     -5.98757632721315     -0.97907786070473
  O   -10.01974373095877     -3.94499512580001     -1.90892405301695
  O   -10.59752371218413     -0.03763959272898     -0.67023004429290
  S   -11.56795688892107     -1.14105183273610     -0.23455267803712
  S   -6.35166172474424     -6.48225884018676     -2.18939983751821
  S   -6.32146469103712     -4.83581977294797      2.60635781258473
  S   -10.76010324550808     -4.65430476755495     -0.76698593809054
  C   -9.70725401623257     -4.50494555589372      0.72194398085693
  H   -10.16611222178757     -5.09613234573821      1.52097715301635
  H   -9.68952397814843     -3.44702626157655      0.99310146396688
  H   -8.70690122446391     -4.86988739381953      0.47998980671002
  C   -10.51449683279012     -6.44750477123397     -1.03716262755094
  H   -11.04386622868468     -6.70036403464325     -1.96012204418301
  H   -10.95445631606463     -6.98313706296602     -0.18915818949833
  H   -9.44049782709261     -6.63936661854114     -1.12287116464856
  C   -12.56054375154329     -1.56748829070752     -1.70882940278217
  H   -13.35811147216388     -2.25216876684163     -1.40306731121161
  H   -11.87966172871088     -2.06846948455685     -2.40160268069757
  H   -12.96819740030413     -0.64660486401006     -2.13761570977189
  C   -12.89469938290976     -0.31146198672298      0.71210558758917
  H   -12.43694356448830      0.06836939428778      1.62960863884639
  H   -13.66336655220949     -1.05423148521754      0.94956344243247
  H   -13.30391710642387      0.50537069782503      0.10906828544365
  C   -6.11915570002632     -4.96817890969841      4.42124212991856
  H   -7.05792393796636     -5.33684743448897      4.84782526346966
  H   -5.90418168741296     -3.96122148369418      4.78959819463971
  H   -5.29046691603787     -5.65068996002111      4.63643653784255
  C   -6.56512414566293     -6.61590462816915      2.26815385606303
  H   -6.65383304082893     -6.70901020968638      1.18191864207188
  H   -7.49105898461154     -6.93640550853834      2.75723788844632
  H   -5.70146796599877     -7.16848099755774      2.65249751990992
  C   -6.73868153138188     -5.34081696001014     -3.56713466282378
  H   -6.10910702137996     -5.60926938134936     -4.42180521600790
  H   -6.55104620587339     -4.31307241324984     -3.24195283093041
  H   -7.79471088995206     -5.48734183527418     -3.80863052832066
  C   -4.62080972451428     -5.94985519314364     -1.92121764664516
  H   -4.25307278430570     -6.50483740642587     -1.05397925362415
  H   -4.60373210619690     -4.87228131480711     -1.73267993957418
  H   -4.04067364231876     -6.20770889073718     -2.81329544360260
