# Supplementary material for: Dynamic anti-correlations of water hydrogen bonds
Source: Nat Commun. 2024 Dec 1;15:10453. doi: 10.1038/s41467-024-54804-y (PMC11609289; doi:10.1038/s41467-024-54804-y)
Supplement: Supplementary file 3 — Supplementary Data 1 [file 41467_2024_54804_MOESM3_ESM.zip › DFTcoordinates/FigureS11_urea_4DMSO_BLYP_D3/urea4DMSOsc_230.004.xyz]

48
Coordinates from ORCA-job urea4DMSOsc_230 Constraints 2.3A 2.1A
  C   -6.92532601356177     -1.94741162412558     -0.19946607848036
  O   -6.66131216029848     -0.94445201920453      0.50298004339475
  N   -7.98332133412473     -1.96707680637300     -1.07717176886305
  N   -6.11192792045757     -3.06253735109366     -0.19900504812652
  H   -5.49789667909602     -3.14586038234223      0.60704750966838
  H   -6.46508419453176     -3.95081132513333     -0.55638027354106
  H   -8.69552062285499     -1.24669833448560     -0.93040835885825
  H   -8.36986554681430     -2.85920060739697     -1.39036127788797
  O   -5.09166960388953     -3.99460272447143      2.70576521886082
  O   -6.91045516067527     -5.94494572843624     -1.04122304013545
  O   -9.94896131853438     -4.07287888954933     -1.86796603015523
  O   -10.41998277207727     -0.27156076773243     -0.74278575522691
  S   -11.45385342118440     -1.30863152506727     -0.28993195413421
  S   -6.63097016137340     -6.31093396034036     -2.50438931751611
  S   -6.50811688919864     -4.52601898961475      2.94164428947725
  S   -10.64099677759810     -4.79900120865268     -0.70782439695187
  C   -9.56550922314444     -4.58848018375388      0.75692366008030
  H   -9.96340248252684     -5.20927196477086      1.56581298446081
  H   -9.60157183604833     -3.53251267808566      1.03214727562981
  H   -8.55330749090226     -4.89164595077993      0.48141857479995
  C   -10.32558788743743     -6.58586169770207     -0.95383360533225
  H   -10.83094456240929     -6.86930384997573     -1.88119033120376
  H   -10.75851496610425     -7.12613424895397     -0.10522530686164
  H   -9.24528073315484     -6.74350660359305     -1.02041856890544
  C   -12.45507926023758     -1.71760723050556     -1.76292827103054
  H   -13.28994701270752     -2.35220514066466     -1.44825093664100
  H   -11.79471339506410     -2.26994324905733     -2.43601892367638
  H   -12.81100354562150     -0.78741370383286     -2.21688446566062
  C   -12.74128786815772     -0.38270395460922      0.62100441975558
  H   -12.27347520505844     -0.00795801105060      1.53549660868429
  H   -13.55357571773947     -1.07529268539274      0.86534476919284
  H   -13.09693976033980      0.44148167258877     -0.00558571634696
  C   -6.62748156880305     -4.88677119471643      4.73260062877490
  H   -7.58879183893576     -5.37537636436421      4.92349324398717
  H   -6.58046741707754     -3.92583479818547      5.25232336162027
  H   -5.79065055664172     -5.53099173317840      5.02123253657838
  C   -6.51700794417466     -6.26059504124520      2.35935658095769
  H   -6.41198682469826     -6.23176856250690      1.27109455391869
  H   -7.47712191793223     -6.71042182996471      2.63372588186655
  H   -5.68215732569730     -6.79065225081879      2.82935598188579
  C   -7.09868524176965     -4.85857996602859     -3.51152440490038
  H   -6.87468331685780     -5.08784539686778     -4.55848320458312
  H   -6.53695286911467     -3.98480266219025     -3.16750043487101
  H   -8.17146183661865     -4.71326083126022     -3.35849037904852
  C   -4.82025693687482     -6.18035928472234     -2.72962750797505
  H   -4.36741977664485     -6.98012015825210     -2.13719660199598
  H   -4.49355631247742     -5.19657285215953     -2.37817149404908
  H   -4.59360679274252     -6.31821534937308     -3.79201467063499
