# Supplementary material for: Dynamic anti-correlations of water hydrogen bonds
Source: Nat Commun. 2024 Dec 1;15:10453. doi: 10.1038/s41467-024-54804-y (PMC11609289; doi:10.1038/s41467-024-54804-y)
Supplement: Supplementary file 3 — Supplementary Data 1 [file 41467_2024_54804_MOESM3_ESM.zip › DFTcoordinates/FigureS11_urea_4DMSO_BLYP_D3/urea4DMSOsc_230.005.xyz]

48
Coordinates from ORCA-job urea4DMSOsc_230 Constraints 2.3A 2.0A
  C   -6.91493461746168     -1.98582842931870     -0.20449685627222
  O   -6.65094739276985     -0.97805542486547      0.49197356033486
  N   -7.96975155476723     -2.00597146839383     -1.08732667835778
  N   -6.10853683364524     -3.10413028936433     -0.19185474035589
  H   -5.49170834768999     -3.17970078584508      0.61271312317245
  H   -6.45725017595955     -3.99671483013156     -0.55057704105266
  H   -8.67993672831975     -1.28270163112745     -0.94551486504471
  H   -8.36036116117286     -2.89892034990264     -1.39240847902856
  O   -5.09723156512344     -3.98909143116077      2.72914286760921
  O   -6.90002088587597     -5.88416365045329     -1.04199463416065
  O   -9.96631997380454     -4.08998707038306     -1.86051282048752
  O   -10.39880320721257     -0.29473319237375     -0.75797362154060
  S   -11.44451265181988     -1.31513722806301     -0.29489195985880
  S   -6.62851691594206     -6.27394989655776     -2.50128892230660
  S   -6.51550362908312     -4.51996334737618      2.95452988896441
  S   -10.64943220692612     -4.81849036995487     -0.69697991708121
  C   -9.57746912194494     -4.58884790225251      0.76772705039800
  H   -9.96897410275349     -5.21105215899266      1.57864244863815
  H   -9.62602716640778     -3.53229638742947      1.03862228326726
  H   -8.56162597851742     -4.88132390058729      0.49456727676240
  C   -10.31188525685320     -6.60253872358161     -0.93416584421926
  H   -10.81527651347587     -6.89745995327926     -1.85899457863679
  H   -10.73550824221296     -7.14441952071152     -0.08192883337246
  H   -9.22983977453113     -6.74656151227461     -1.00275481554958
  C   -12.45482587836457     -1.72280469123260     -1.76208730483630
  H   -13.29646638285125     -2.34472809140663     -1.44011278644542
  H   -11.80287748148648     -2.28812315582828     -2.43256952912676
  H   -12.80071112831724     -0.79184598904273     -2.22221600139963
  C   -12.71777143839325     -0.36567785901392      0.61182823923034
  H   -12.24331519204347      0.00931534633656      1.52278981327618
  H   -13.53874612768945     -1.04567783552192      0.86255765910499
  H   -13.06365120322185      0.45869593350978     -0.01997717206982
  C   -6.64459388800518     -4.89285374619999      4.74239431764621
  H   -7.60745860285011     -5.38177498151906      4.92452375983114
  H   -6.59955122143266     -3.93561009466031      5.26905758543407
  H   -5.81005415865921     -5.53995724941824      5.03117062438851
  C   -6.52360152977110     -6.25090064708269      2.36073767730239
  H   -6.41129637643444     -6.21433608655433      1.27350065409867
  H   -7.48611597158705     -6.70113903526661      2.62568725112151
  H   -5.69249621376412     -6.78538957089775      2.83231922633892
  C   -7.11874040389871     -4.84399371699955     -3.52925812665531
  H   -6.89464608583980     -5.08677729461712     -4.57312120969994
  H   -6.56784420296894     -3.95771297565137     -3.20030130582278
  H   -8.19301180877778     -4.71115786700265     -3.37560405571517
  C   -4.82099517911311     -6.13040829121735     -2.74243507032846
  H   -4.35653471733722     -6.91430155704420     -2.13795210183046
  H   -4.50083640990808     -5.13695142136581     -2.41303942057584
  H   -4.60117439299898     -6.28699966791497     -3.80363661508793
