# Supplementary material for: Dynamic anti-correlations of water hydrogen bonds
Source: Nat Commun. 2024 Dec 1;15:10453. doi: 10.1038/s41467-024-54804-y (PMC11609289; doi:10.1038/s41467-024-54804-y)
Supplement: Supplementary file 3 — Supplementary Data 1 [file 41467_2024_54804_MOESM3_ESM.zip › DFTcoordinates/FigureS11_urea_4DMSO_BLYP_D3/urea4DMSOsc_230.006.xyz]

48
Coordinates from ORCA-job urea4DMSOsc_230 Constraints 2.3A 1.9A
  C   -6.91530787570248     -2.00806966240866     -0.20554015628017
  O   -6.65560295500141     -0.99693723829356      0.48880668018352
  N   -7.96466086673694     -2.02819875502428     -1.09655078752675
  N   -6.11399592660226     -3.12775649703714     -0.18246294094644
  H   -5.49609675799889     -3.19678642683499      0.62180955170316
  H   -6.45548057243118     -4.02496633305103     -0.54725838225006
  H   -8.67443945080152     -1.30390922904284     -0.95843929039031
  H   -8.35765223527047     -2.92219215807092     -1.39519269960065
  O   -5.10168389854670     -3.99124462317501      2.74390161140937
  O   -6.88636126115135     -5.81046471330139     -1.03340402025778
  O   -9.97661850473389     -4.10383431333196     -1.85413232994795
  O   -10.39046676643120     -0.30575535391400     -0.77792545856419
  S   -11.44344175531208     -1.31456204505867     -0.30609133721802
  S   -6.63078931750297     -6.23536031540828     -2.48656583971315
  S   -6.51750352871472     -4.53042815057017      2.96451134513262
  S   -10.65421500167517     -4.82980169519152     -0.68599264730857
  C   -9.59090401777624     -4.57566617812240      0.78121486092298
  H   -9.98293094813154     -5.19198058197092      1.59641284965898
  H   -9.64894007191738     -3.51671301478251      1.04053271276605
  H   -8.57119592484100     -4.86342366959517      0.51808718480833
  C   -10.29507094521274     -6.61203784911393     -0.90552143083875
  H   -10.78807129533359     -6.92032663742100     -1.83154699669281
  H   -10.71907655759601     -7.15122461422893     -0.05177152917060
  H   -9.21118017909056     -6.74541702003118     -0.96476557099294
  C   -12.45714003619111     -1.72730133809514     -1.76954220150746
  H   -13.30389864911365     -2.33926135755077     -1.44182982515830
  H   -11.80990937708455     -2.30395323083341     -2.43491670310192
  H   -12.79547911874054     -0.79764871900849     -2.23786923260387
  C   -12.70933103133012     -0.34784521399058      0.59267486850913
  H   -12.23202832683050      0.03097420698809      1.50055837892408
  H   -13.53564553051134     -1.01930998503865      0.84888601403293
  H   -13.04867438965918      0.47396458071056     -0.04599672681228
  C   -6.64538110513339     -4.91963389570916      4.74899054764840
  H   -7.60612453740217     -5.41448068288790      4.92633181697581
  H   -6.60493620764239     -3.96689103294537      5.28412192342442
  H   -5.80810165724045     -5.56551246578907      5.03253332409374
  C   -6.51781871394357     -6.25595246053202      2.35540598159820
  H   -6.40390039639455     -6.20842854312511      1.26880253416728
  H   -7.47906347825806     -6.71234056753325      2.61442990459810
  H   -5.68555586863991     -6.79182519796822      2.82337321915348
  C   -7.12978811057544     -4.82847000051322     -3.54074297303618
  H   -6.91124297696462     -5.09295943745152     -4.58048606100248
  H   -6.57884505843571     -3.93451901460004     -3.23347033559497
  H   -8.20350163856886     -4.69520264684777     -3.38372711427034
  C   -4.82563871715324     -6.10167245632952     -2.74817908888233
  H   -4.35722219333886     -6.87240790595221     -2.13001399521453
  H   -4.49990973951061     -5.10162875528116     -2.44542459012928
  H   -4.61686652680875     -6.28378680472763     -3.80751504469696
