# Supplementary material for: Dynamic anti-correlations of water hydrogen bonds
Source: Nat Commun. 2024 Dec 1;15:10453. doi: 10.1038/s41467-024-54804-y (PMC11609289; doi:10.1038/s41467-024-54804-y)
Supplement: Supplementary file 3 — Supplementary Data 1 [file 41467_2024_54804_MOESM3_ESM.zip › DFTcoordinates/FigureS11_urea_4DMSO_BLYP_D3/urea4DMSOsc_230.007.xyz]

48
Coordinates from ORCA-job urea4DMSOsc_230 Constraints 2.3A 1.8A
  C   -6.91996875588973     -2.02106859160945     -0.19994380395436
  O   -6.67042212553149     -1.00556125045111      0.49307116574922
  N   -7.96148142924844     -2.04455458195867     -1.10230542575258
  N   -6.12090054873670     -3.13929795761340     -0.16441263780357
  H   -5.50234565494925     -3.20087380089548      0.63984917399049
  H   -6.44759105779875     -4.04254367619675     -0.54214132412622
  H   -8.67326341610399     -1.32123968217356     -0.97011168273914
  H   -8.35399609277925     -2.94113761570535     -1.39302747705766
  O   -5.09897251084404     -4.02586217372657      2.74856543153035
  O   -6.86467322423648     -5.72572215103696     -1.02479281107379
  O   -9.98792290290878     -4.12271747148023     -1.84019940975382
  O   -10.38769683988058     -0.31322580172532     -0.81596459815107
  S   -11.44727353684829     -1.30551651757315     -0.32448041133821
  S   -6.62959166927647     -6.18925885168180     -2.47064833927464
  S   -6.51540969745228     -4.56269881253106      2.97033815256963
  S   -10.65489158164887     -4.84191742317983     -0.66217262116942
  C   -9.59658083871989     -4.55279027767626      0.80239408095902
  H   -9.98130367813557     -5.16292852264796      1.62565401062113
  H   -9.66903670750353     -3.49117338916424      1.04672932561997
  H   -8.57284197151788     -4.83045620215743      0.54460104624160
  C   -10.26875891884400     -6.62166729316216     -0.85631734377880
  H   -10.75675124822063     -6.95081111101644     -1.77776774851926
  H   -10.68382409301954     -7.15548577169190      0.00512518525673
  H   -9.18302270539978     -6.73937049308697     -0.91419882533110
  C   -12.46232747768779     -1.74265882716991     -1.77987067520116
  H   -13.31241263402151     -2.34330188291309     -1.43990065734114
  H   -11.81767747227223     -2.33624140630696     -2.43273848134559
  H   -12.79566502294724     -0.82104841243137     -2.26731094372432
  C   -12.70779811168751     -0.31182959503125      0.55225100941593
  H   -12.22903413318513      0.08250516996226      1.45273193156145
  H   -13.53926250754747     -0.97187638931126      0.82120275517869
  H   -13.04037061289466      0.49882498886782     -0.10401466724865
  C   -6.63836540483210     -4.96415954446065      4.75256450161350
  H   -7.59979348778785     -5.45776809469869      4.92964481599884
  H   -6.59363286430447     -4.01532201067106      5.29426145596004
  H   -5.80187313050432     -5.61419618739621      5.02886105760456
  C   -6.52315249035720     -6.28423098916925      2.34949471110862
  H   -6.41223315839545     -6.22957026818495      1.26294079171125
  H   -7.48522656209559     -6.73899438801786      2.60832404723777
  H   -5.69146249020951     -6.82617409482919      2.81146448075859
  C   -7.14559912378343     -4.81027744347737     -3.55223804805309
  H   -6.93476559744506     -5.09809081192288     -4.58733795154757
  H   -6.59643245640752     -3.90693558276547     -3.27049022000527
  H   -8.21865327922160     -4.67971666704531     -3.38870543856798
  C   -4.82850672342869     -6.06192719582131     -2.75932499493831
  H   -4.35162011688420     -6.81583829664667     -2.12709133968377
  H   -4.49918470851603     -5.05414298507995     -2.48790840202612
  H   -4.63411922807197     -6.27229966532894     -3.81614285118021
