# Supplementary material for: Dynamic anti-correlations of water hydrogen bonds
Source: Nat Commun. 2024 Dec 1;15:10453. doi: 10.1038/s41467-024-54804-y (PMC11609289; doi:10.1038/s41467-024-54804-y)
Supplement: Supplementary file 3 — Supplementary Data 1 [file 41467_2024_54804_MOESM3_ESM.zip › DFTcoordinates/FigureS11_urea_4DMSO_BLYP_D3/urea4DMSOsc_230.008.xyz]

48
Coordinates from ORCA-job urea4DMSOsc_230 Constraints 2.3A 1.7A
  C   -6.91548449823528     -2.05379832730227     -0.20439856414259
  O   -6.66767227358348     -1.03269591587833      0.48272815662040
  N   -7.95023488386168     -2.07604481154482     -1.11684947764129
  N   -6.12790932138006     -3.17660252233128     -0.15219680519074
  H   -5.50523695002908     -3.22882850971512      0.64944996435481
  H   -6.44573785972477     -4.08712046833068     -0.54032075134783
  H   -8.65800840150911     -1.34744767272653     -0.99356181358981
  H   -8.34951264794420     -2.97247245170273     -1.39815465399394
  O   -5.11178483182364     -4.02442380306008      2.77129434653131
  O   -6.84532971412992     -5.66596910354054     -1.02772532683221
  O   -10.00268409375585     -4.14200012645342     -1.83756157049835
  O   -10.37079875948000     -0.32867321113592     -0.85799798099713
  S   -11.43063763584110     -1.30153574146756     -0.32973169980915
  S   -6.61497119695665     -6.15535545094613     -2.46718709550279
  S   -6.53007299150553     -4.56089447785675      2.98092928318931
  S   -10.65975436797562     -4.86572756682956     -0.65686438230693
  C   -9.60654729775275     -4.55688732339874      0.80747096677394
  H   -9.98335427850730     -5.16965714601392      1.63240354221307
  H   -9.69430489389440     -3.49553084659233      1.04798175659371
  H   -8.57861039467138     -4.82026547406981      0.55178299382250
  C   -10.24854106123698     -6.64046422221398     -0.84451718137854
  H   -10.73476027720585     -6.98089993021509     -1.76276638929423
  H   -10.65197859961059     -7.17668189879963      0.02091483255772
  H   -9.16145674336191     -6.74225793530123     -0.90634154487752
  C   -12.47315805339374     -1.75921361977183     -1.75927793714926
  H   -13.32333850223449     -2.34382410430010     -1.39242593452487
  H   -11.84500685245982     -2.37273504637015     -2.40980680262628
  H   -12.80592873505049     -0.84489279799423     -2.26067308905214
  C   -12.66811822641227     -0.27833070524571      0.54611207596954
  H   -12.17119273433789      0.13074621352996      1.43002865949736
  H   -13.50102456338013     -0.92456993175031      0.84271769870552
  H   -13.00407345269625      0.52123261374719     -0.12194945281045
  C   -6.66610739158535     -4.97134528705620      4.76022636100025
  H   -7.62918876831055     -5.46515928746100      4.92758353891681
  H   -6.62489713038922     -4.02532448996379      5.30710824091746
  H   -5.83216798526384     -5.62336823197998      5.03951421502418
  C   -6.53499772834366     -6.27950171125220      2.35177988442511
  H   -6.41145500180260     -6.21930570348813      1.26695001060579
  H   -7.50107607958936     -6.73304034351882      2.59735353314830
  H   -5.70972999570673     -6.82582621688881      2.82002172432115
  C   -7.16319116519873     -4.80555630629725     -3.56851247261955
  H   -6.95806612300372     -5.10967936234412     -4.60004380774004
  H   -6.62606859514677     -3.88855641844051     -3.30892106342181
  H   -8.23661010649572     -4.68982718820462     -3.39628197025338
  C   -4.81875982669395     -6.00678993621465     -2.77225527737151
  H   -4.32598905220719     -6.74073581957189     -2.12883966639606
  H   -4.50187501157438     -4.98906280311804     -2.52452622632505
  H   -4.63028494472840     -6.23624857860967     -3.82615284749420
