# Supplementary material for: Dynamic anti-correlations of water hydrogen bonds
Source: Nat Commun. 2024 Dec 1;15:10453. doi: 10.1038/s41467-024-54804-y (PMC11609289; doi:10.1038/s41467-024-54804-y)
Supplement: Supplementary file 3 — Supplementary Data 1 [file 41467_2024_54804_MOESM3_ESM.zip › DFTcoordinates/FigureS11_urea_4DMSO_BLYP_D3/urea4DMSOsc_230.009.xyz]

48
Coordinates from ORCA-job urea4DMSOsc_230 Constraints 2.3A 1.6A
  C   -6.93069320113348     -2.07426710191239     -0.20635295944202
  O   -6.70208305853748     -1.04643263004897      0.47947439327889
  N   -7.94271640613136     -2.09917098568356     -1.14778231000387
  N   -6.15294994491681     -3.19801568340145     -0.12445218288062
  H   -5.53507044376687     -3.23919572403810      0.68136505114742
  H   -6.44235255298883     -4.11745073530492     -0.54163783036518
  H   -8.65150945780538     -1.36895951722319     -1.04173714411659
  H   -8.34514314804628     -2.99803609359365     -1.41636566791108
  O   -5.11937539040090     -4.08172847101834      2.78073072348574
  O   -6.82210354218450     -5.59409996056766     -1.02671140976584
  O   -10.01912161421335     -4.16648561483332     -1.82507613092023
  O   -10.36686127539169     -0.33870223981993     -0.97328765521348
  S   -11.41570716416782     -1.27687068346358     -0.36611775191930
  S   -6.58496765344956     -6.11221379360955     -2.45723477760900
  S   -6.54095141690938     -4.60385439029536      3.00345290063639
  S   -10.65873956735403     -4.88841898025592     -0.63409634214309
  C   -9.61973086202603     -4.52725512020750      0.82864543570105
  H   -9.98446735407338     -5.13595855409976      1.66198084439747
  H   -9.73645139877376     -3.46458966148664      1.05051765216269
  H   -8.58385700316109     -4.76790432919044      0.58331243238186
  C   -10.19869990863869     -6.65424344154396     -0.79103423194218
  H   -10.67420887160013     -7.02338614282306     -1.70378830428185
  H   -10.58789811628024     -7.18705502739191      0.08294348369120
  H   -9.10917977832787     -6.72681374171554     -0.85084330365583
  C   -12.50221020407178     -1.79995289187565     -1.73945223934713
  H   -13.34151377652833     -2.36305737818465     -1.31784029078976
  H   -11.89500958546217     -2.44611737786094     -2.37818676539792
  H   -12.84914283064765     -0.91027925017891     -2.27448134411925
  C   -12.62152346479160     -0.20184845671975      0.49188556372718
  H   -12.09564478365846      0.24975251144824      1.33754264722982
  H   -13.44849612969990     -0.82536456323008      0.84756435027715
  H   -12.97345877073918      0.56387223657196     -0.20686688305177
  C   -6.65415125233314     -5.04368478246630      4.77750433971169
  H   -7.62104858870425     -5.52741075389599      4.95207700222629
  H   -6.59130720149448     -4.10780728785162      5.33959513791685
  H   -5.82472719958091     -5.71141781283898      5.03209960420505
  C   -6.57875296235730     -6.31113226351313      2.34493362201254
  H   -6.47370358656354     -6.23373699533959      1.25929482053762
  H   -7.54570928831798     -6.75729153364006      2.60027480910938
  H   -5.75179924388453     -6.87551519340251      2.78819015847699
  C   -7.18936601291912     -4.80912702308284     -3.58392929473923
  H   -6.98055358049888     -5.12998610108821     -4.60959740729983
  H   -6.68394714754743     -3.86772139752694     -3.34950456401255
  H   -8.26505062847022     -4.72789336938903     -3.40614402931888
  C   -4.79739452032912     -5.90986636178063     -2.77765271961928
  H   -4.27619248069325     -6.60903185053725     -2.11817244132460
  H   -4.51368297644141     -4.87568897863693     -2.56022204899417
  H   -4.60846465396763     -6.16173450144226     -3.82630694212812
