# Supplementary material for: Dynamic anti-correlations of water hydrogen bonds
Source: Nat Commun. 2024 Dec 1;15:10453. doi: 10.1038/s41467-024-54804-y (PMC11609289; doi:10.1038/s41467-024-54804-y)
Supplement: Supplementary file 3 — Supplementary Data 1 [file 41467_2024_54804_MOESM3_ESM.zip › DFTcoordinates/FigureS11_urea_4DMSO_BLYP_D3/urea4DMSOsc_230.010.xyz]

48
Coordinates from ORCA-job urea4DMSOsc_230 Constraints 2.3A 1.5A
  C   -6.96277826093666     -2.08695980361699     -0.20046683290378
  O   -6.73491581339020     -1.04754889064253      0.47072591427778
  N   -7.95729041676062     -2.11184947256370     -1.16470424341709
  N   -6.21507410089809     -3.22227349061061     -0.07933159045416
  H   -5.58334278919906     -3.25129806636504      0.71591494454125
  H   -6.47336411041288     -4.15293498821964     -0.53048186822554
  H   -8.65657691753822     -1.37029783560259     -1.07979568038902
  H   -8.37493898671154     -3.01090386176459     -1.41004602756596
  O   -5.06353453949454     -4.28616674960896      2.70308543045536
  O   -6.79098137414865     -5.53518829915292     -1.01884143199884
  O   -10.03117643133093     -4.20459818055876     -1.77047451914052
  O   -10.37938211739087     -0.32304369794508     -1.06655457028470
  S   -11.43636215274059     -1.22840682439411     -0.42524946254096
  S   -6.54319916460258     -6.06249410279364     -2.44713044462984
  S   -6.50012245808526     -4.71197873409387      3.01449727454054
  S   -10.64635358822398     -4.91691704520314     -0.56089464384558
  C   -9.67071095681081     -4.42213170826500      0.90672143351430
  H   -10.00430788767938     -5.02960742098679      1.75390550037876
  H   -9.87870191951968     -3.36544743873818      1.08721693493400
  H   -8.61199119090240     -4.58341593606148      0.69599800670443
  C   -10.06619310772106     -6.65229463354286     -0.63050540293991
  H   -10.49891842248579     -7.09166508220195     -1.53346258181139
  H   -10.43612612863284     -7.17127719497214      0.26000341436223
  H   -8.97333725109976     -6.65221427472424     -0.67017001444844
  C   -12.49852358871280     -1.83312448212851     -1.78433481813637
  H   -13.34387687731336     -2.37301809193589     -1.34472113634761
  H   -11.87927130330585     -2.51424013292334     -2.37330759782862
  H   -12.83803756710697     -0.97694399556934     -2.37581962321300
  C   -12.65934491324532     -0.11049575614763      0.34992677114666
  H   -12.14848663836799      0.39094655893007      1.17651927636909
  H   -13.49026230736759     -0.71537934532948      0.72775629360275
  H   -13.00211003112990      0.61247368846315     -0.39717790540126
  C   -6.51692784770523     -5.20506816217984      4.77831716896520
  H   -7.50259481707436     -5.62087232227367      5.01239536424948
  H   -6.34016569695578     -4.29726002458554      5.36181791495795
  H   -5.72499922778242     -5.94172454707990      4.94786560810345
  C   -6.71469217381587     -6.38781465780081      2.31032104868378
  H   -6.66172928606057     -6.28270044875855      1.22309900312826
  H   -7.69950843772952     -6.76264144118288      2.60817463405256
  H   -5.91457905744044     -7.03280146310949      2.68775248712059
  C   -7.22148320914218     -4.80423244721972     -3.58092604520313
  H   -7.00963570793398     -5.12895445883349     -4.60473187745762
  H   -6.75892854234988     -3.83698458390222     -3.36435058579624
  H   -8.29760776373380     -4.77172668840773     -3.39097427203063
  C   -4.77037866815539     -5.78135777181650     -2.78428071238312
  H   -4.21241026434067     -6.44433274170811     -2.11760329434037
  H   -4.53358158250415     -4.73161347321983     -2.58698014872824
  H   -4.57887440398869     -6.04236947864175     -3.83018709262586
