# Supplementary material for: Dynamic anti-correlations of water hydrogen bonds
Source: Nat Commun. 2024 Dec 1;15:10453. doi: 10.1038/s41467-024-54804-y (PMC11609289; doi:10.1038/s41467-024-54804-y)
Supplement: Supplementary file 3 — Supplementary Data 1 [file 41467_2024_54804_MOESM3_ESM.zip › DFTcoordinates/FigureS11_urea_4DMSO_BLYP_D3/urea4DMSOsc_240.001.xyz]

48
Coordinates from ORCA-job urea4DMSOsc_240 Constraints 2.4A 2.4A
  C   -7.06980928930944     -1.71882793478143     -0.39194843135938
  O   -6.64254387011575     -0.77320665783191      0.30789517689515
  N   -8.21677817509138     -1.62713788831363     -1.13881423523188
  N   -6.35540275017699     -2.89703500382790     -0.52927079287482
  H   -5.65590889529601     -3.06440213932490      0.18819659651666
  H   -6.84804107404817     -3.73763933774240     -0.82053865193147
  H   -8.86142424685577     -0.87374420402556     -0.89046529678805
  H   -8.67545562714897     -2.47999408106106     -1.47466900265809
  O   -4.93659159929986     -4.57868234857320      1.90561851907590
  O   -7.13086833180673     -6.11911682630573     -0.91313305759803
  O   -9.88856355006188     -3.88726647573738     -2.01140059644944
  O   -10.62651357224467      0.03118751684904     -0.49112290362702
  S   -11.54712091557960     -1.13717737752026     -0.12312695143511
  S   -6.27264003995460     -6.63155434848434     -2.07275298026632
  S   -6.34536949687008     -4.86807481197223      2.43012586773355
  S   -10.70138912215481     -4.60330413011239     -0.92276378952797
  C   -9.69912584275633     -4.54589675580134      0.60612526627865
  H   -10.20658804448863     -5.14857956955412      1.36642961246954
  H   -9.65579898200406     -3.49966395415874      0.91692462631909
  H   -8.70390126500552     -4.93728527980808      0.38426230278613
  C   -10.51597397757721     -6.39410695985266     -1.24934528205708
  H   -11.01679226444830     -6.59225189015529     -2.20111166724375
  H   -11.01111257764798     -6.94056162316691     -0.43950583402861
  H   -9.44811014441748     -6.62802289030046     -1.29856031056886
  C   -12.57469766104853     -1.47047683601742     -1.59783209941522
  H   -13.33190013677128     -2.21455751672088     -1.33122434055266
  H   -11.90162431131905     -1.87354014321263     -2.35880450558794
  H   -13.03423690101038     -0.53310759676701     -1.92684140288806
  C   -12.86730943645503     -0.43809651089173      0.93119079051578
  H   -12.39172302317133     -0.12343651584741      1.86417116733149
  H   -13.60443266608597     -1.22388122924202      1.12621022730060
  H   -13.32122237033202      0.41354649280442      0.41450140568854
  C   -6.25270018132963     -4.73283715344791      4.25421031946539
  H   -7.21506581719462     -5.04535117899804      4.67317503298131
  H   -6.06292721771416     -3.68052270236257      4.48326558592274
  H   -5.43726012903820     -5.36680797332465      4.61729970779275
  C   -6.56997008693849     -6.68060874770245      2.34324932695800
  H   -6.60760203556914     -6.92704239563320      1.27890410363485
  H   -7.51818213003189     -6.93481147017579      2.82867051468665
  H   -5.72520863153453     -7.16450970485552      2.84414146753464
  C   -6.68249485043810     -5.59140317534202     -3.52220872007537
  H   -6.01261542840713     -5.86765795170571     -4.34315575216604
  H   -6.56430048525526     -4.53812489391311     -3.25020402896510
  H   -7.72034952159822     -5.81244837031998     -3.78480397827122
  C   -4.58129952816105     -5.98821840958499     -1.79557188381680
  H   -4.20963998113232     -6.46483008299018     -0.88463731584684
  H   -4.62578211858764     -4.90146782419537     -1.67798923106426
  H   -3.96332169650504     -6.27061313798572     -2.65425457559159
