# Supplementary material for: Dynamic anti-correlations of water hydrogen bonds
Source: Nat Commun. 2024 Dec 1;15:10453. doi: 10.1038/s41467-024-54804-y (PMC11609289; doi:10.1038/s41467-024-54804-y)
Supplement: Supplementary file 3 — Supplementary Data 1 [file 41467_2024_54804_MOESM3_ESM.zip › DFTcoordinates/FigureS11_urea_4DMSO_BLYP_D3/urea4DMSOsc_240.002.xyz]

48
Coordinates from ORCA-job urea4DMSOsc_240 Constraints 2.4A 2.3A
  C   -7.06319198299221     -1.75268224348248     -0.38150915678536
  O   -6.66696305382292     -0.77361183833994      0.29057061225019
  N   -8.19377065729564     -1.70554327645834     -1.15825760758844
  N   -6.32968675014832     -2.92316992312417     -0.45545600973985
  H   -5.63950547757011     -3.05200137492281      0.27850245510842
  H   -6.79588227363940     -3.78361611579919     -0.73399166502568
  H   -8.85309464798536     -0.95189170309373     -0.95115214247526
  H   -8.63925448050189     -2.57527288312910     -1.46531769795025
  O   -4.93348476424632     -4.56976585541785      1.99836458923233
  O   -7.11660892818083     -6.05033926169365     -0.95557790585098
  O   -9.96353797372341     -3.93243460552215     -1.94039825561248
  O   -10.60602166876698     -0.02077536295077     -0.61007460225655
  S   -11.55306833288709     -1.14899557772007     -0.18705286922673
  S   -6.31142143132474     -6.53392895064120     -2.16548444491990
  S   -6.33763067510920     -4.84333727511651      2.54340448178502
  S   -10.72127665183949     -4.64580162839804     -0.81203526050185
  C   -9.67614725935874     -4.52338624558348      0.68414248549562
  H   -10.14027626916535     -5.12431845412227      1.47277118406451
  H   -9.65455560898103     -3.46962284484373      0.97065382877610
  H   -8.67702243461259     -4.88965948460702      0.43904180909736
  C   -10.49331064589758     -6.43849493712422     -1.10015123873797
  H   -11.01570704317381     -6.67478089566749     -2.03141295879860
  H   -10.94879958578972     -6.97793150436557     -0.26280240512416
  H   -9.42087475208421     -6.64259776469862     -1.17591593155494
  C   -12.55830999146391     -1.55822440819504     -1.65765727651819
  H   -13.33899556557369     -2.26457490576911     -1.35791556088590
  H   -11.87875707198074     -2.02917561158714     -2.37246443785613
  H   -12.98812543240845     -0.63501014846750     -2.05893283972264
  C   -12.88016679023120     -0.36288710087792      0.79522641045110
  H   -12.41618965292587      0.00421336319659      1.71479185751844
  H   -13.63325286998500     -1.12335784376650      1.02642252688886
  H   -13.31100579148223      0.46016879550633      0.21618933571113
  C   -6.18447753245276     -4.87604632281463      4.36810595157269
  H   -7.14764854732455     -5.18143619829095      4.79039353488416
  H   -5.93741745589655     -3.85828823691411      4.68273343518325
  H   -5.38984555677806     -5.57662269671913      4.64499553771982
  C   -6.64941001380971     -6.62930500315858      2.30474772110495
  H   -6.72159030241399     -6.78183891146532      1.22416130856533
  H   -7.59701568293561     -6.88220472691733      2.79203089133793
  H   -5.81709357375284     -7.19278808981236      2.73919282646276
  C   -6.73398616897299     -5.41546836713429     -3.55168995617046
  H   -6.10177903045772     -5.67624402585943     -4.40685339750074
  H   -6.57085882375895     -4.38012024029316     -3.23753357570260
  H   -7.78702545112053     -5.59073663945265     -3.78674922596047
  C   -4.59323744198408     -5.95504181596109     -1.91191081020732
  H   -4.20749003863976     -6.49085661334782     -1.04046686384609
  H   -4.60196140957606     -4.87536774163966     -1.73514185247722
  H   -4.01095645496557     -6.20797650343100     -2.80402683421273
