# Supplementary material for: Dynamic anti-correlations of water hydrogen bonds
Source: Nat Commun. 2024 Dec 1;15:10453. doi: 10.1038/s41467-024-54804-y (PMC11609289; doi:10.1038/s41467-024-54804-y)
Supplement: Supplementary file 3 — Supplementary Data 1 [file 41467_2024_54804_MOESM3_ESM.zip › DFTcoordinates/FigureS11_urea_4DMSO_BLYP_D3/urea4DMSOsc_240.003.xyz]

48
Coordinates from ORCA-job urea4DMSOsc_240 Constraints 2.4A 2.2A
  C   -7.04750291803087     -1.77526298003955     -0.35990759056529
  O   -6.67545503333569     -0.78172276409844      0.30536265072598
  N   -8.16779520495154     -1.75176461707308     -1.15401407741726
  N   -6.29832088938633     -2.93537765227665     -0.40759265202524
  H   -5.61565530222835     -3.04589123819020      0.33617704297553
  H   -6.74089225705497     -3.80761683211917     -0.69232526306403
  H   -8.83802118016339     -1.00318750731476     -0.96299705147121
  H   -8.60419816037330     -2.63034398251210     -1.44708500638561
  O   -4.93352541460447     -4.59414494848771      2.03841358551549
  O   -7.07892118608249     -5.96620456230078     -0.94968829391051
  O   -9.99474353928160     -3.94822388757322     -1.90251128794978
  O   -10.58840047778370     -0.06026455724628     -0.66551216246662
  S   -11.55293300382242     -1.16516170060257     -0.22032296445455
  S   -6.33264070832034     -6.46700923328887     -2.19066059695060
  S   -6.34296726649568     -4.85153164538801      2.57733287526671
  S   -10.72424422681156     -4.67065965582437     -0.76194247537033
  C   -9.67006620548006     -4.50915662828468      0.72421844562544
  H   -10.11182097694250     -5.11509541740439      1.52176794594142
  H   -9.67171350984817     -3.45293098322363      1.00218499664308
  H   -8.66439157049112     -4.85236480827504      0.47336113313486
  C   -10.45271254597651     -6.45983889074577     -1.03474130817125
  H   -10.97437638640007     -6.71835114124092     -1.96047249198752
  H   -10.88876672392087     -7.00300028377071     -0.18950760466815
  H   -9.37595579345663     -6.63723313027679     -1.11556014563953
  C   -12.55722026702931     -1.59515007985012     -1.68549619033777
  H   -13.34958902208378     -2.28258127527588     -1.37242826602490
  H   -11.88062597017796     -2.09376792461449     -2.38415332600585
  H   -12.97199615801800     -0.67589738324622     -2.11093547909395
  C   -12.87304449679128     -0.33732726672187      0.73704922634222
  H   -12.40817258675864      0.04408272293749      1.65031087725508
  H   -13.63811773334992     -1.08149252799303      0.98169808720224
  H   -13.28914977787996      0.47821148890864      0.13698708864190
  C   -6.19251387629039     -4.92128248328725      4.40122305574163
  H   -7.16167807876006     -5.21640977276035      4.81705031498627
  H   -5.92668358687292     -3.91444231867346      4.73508271165809
  H   -5.41153981169066     -5.64186149738675      4.66529141331389
  C   -6.68903616354586     -6.62673413635263      2.30578931175932
  H   -6.75788031951774     -6.75914744654650      1.22235552219537
  H   -7.64439072270883     -6.86862579920037      2.78339743442594
  H   -5.87103957160558     -7.21498730169632      2.73447742474144
  C   -6.78813838592724     -5.34103671241637     -3.55999734152256
  H   -6.19158006889811     -5.61094802657087     -4.43762952309435
  H   -6.59670931559628     -4.30901616404282     -3.25091511287175
  H   -7.85163235591760     -5.49906299575173     -3.75654904818046
  C   -4.59515620111268     -5.92139829106900     -2.00633973083169
  H   -4.18724174462723     -6.46040036248362     -1.14698865501970
  H   -4.57617457657681     -4.84072231149563     -1.83640834595675
  H   -4.05235872700705     -6.19081308684678     -2.91833915265415
