# Supplementary material for: Dynamic anti-correlations of water hydrogen bonds
Source: Nat Commun. 2024 Dec 1;15:10453. doi: 10.1038/s41467-024-54804-y (PMC11609289; doi:10.1038/s41467-024-54804-y)
Supplement: Supplementary file 3 — Supplementary Data 1 [file 41467_2024_54804_MOESM3_ESM.zip › DFTcoordinates/FigureS11_urea_4DMSO_BLYP_D3/urea4DMSOsc_240.004.xyz]

48
Coordinates from ORCA-job urea4DMSOsc_240 Constraints 2.4A 2.1A
  C   -6.89521675631659     -1.95768063487829     -0.22210721376194
  O   -6.62258346985164     -0.94699901669099      0.46563651849258
  N   -7.96839923368788     -1.99062742291482     -1.07983020422645
  N   -6.07671460287533     -3.06945660120883     -0.22575273196575
  H   -5.43926383634995     -3.13422593210886      0.56225643359176
  H   -6.43201351478138     -3.96444602970764     -0.56370498181128
  H   -8.68212872164744     -1.27245038756203     -0.92941564244655
  H   -8.35235820900249     -2.88581885383591     -1.38641884872022
  O   -5.08876198521261     -3.96737358456033      2.78554531226727
  O   -6.89763403766223     -5.95204829029643     -1.05628485922605
  O   -9.95190685672756     -4.08572467504860     -1.86093409806962
  O   -10.39976406469431     -0.29622830214652     -0.72585640749807
  S   -11.43601654313204     -1.32631625931911     -0.26253962747833
  S   -6.62557279275307     -6.31277379795568     -2.52216548152178
  S   -6.52030754992632     -4.48681785438055      2.93767025140698
  S   -10.63347594286923     -4.81623784507696     -0.69754698724370
  C   -9.54675016252103     -4.60552148437388      0.75857503905311
  H   -9.93353115590967     -5.23150139782512      1.56883541527208
  H   -9.58526914300553     -3.55090535186816      1.03838200878951
  H   -8.53590536040619     -4.90262073786034      0.47169566600504
  C   -10.31476097346988     -6.60190123073791     -0.94897617493013
  H   -10.82286229153003     -6.88420255003492     -1.87517440665908
  H   -10.74341551306802     -7.14508728933870     -0.10005250132878
  H   -9.23437515266576     -6.75732592640908     -1.01973409687865
  C   -12.45476134106277     -1.72873799596269     -1.72526790873234
  H   -13.29034939295216     -2.35813346566107     -1.40211699588904
  H   -11.80449640938806     -2.28498509133768     -2.40496594052141
  H   -12.80939606285611     -0.79634629058924     -2.17571246179964
  C   -12.70773540094233     -0.39146693758348      0.66111297349614
  H   -12.22831027914931     -0.02006877792584      1.57094536376908
  H   -13.52233200422771     -1.07847046249593      0.91351298268237
  H   -13.06391245054483      0.43519216643236      0.03809355679883
  C   -6.74634350034587     -4.85883217406338      4.71646726570958
  H   -7.72236358122386     -5.33803542509008      4.84709439893581
  H   -6.71948254194432     -3.90210295784160      5.24532797100273
  H   -5.93469043632272     -5.51426176338553      5.04851248737041
  C   -6.51139439017713     -6.21876051137543      2.34566140660219
  H   -6.35512820298868     -6.18518676237302      1.26383470588726
  H   -7.48556331539524     -6.66522639816968      2.57108577539394
  H   -5.70264583987274     -6.75535905806375      2.85229404745743
  C   -7.11178273327710     -4.86292705948255     -3.52414227113004
  H   -6.88957031840985     -5.08782245428563     -4.57243010963405
  H   -6.55773637081698     -3.98414468277235     -3.18047505899860
  H   -8.18534979549403     -4.72830526105365     -3.36701224457227
  C   -4.81752700779963     -6.16727940499104     -2.75991679343319
  H   -4.35429077331224     -6.96270527628016     -2.16971920572035
  H   -4.49640996146947     -5.18038879399934     -2.41207513384231
  H   -4.59713001994424     -6.30450370550162     -3.82370119194396
