# Supplementary material for: Dynamic anti-correlations of water hydrogen bonds
Source: Nat Commun. 2024 Dec 1;15:10453. doi: 10.1038/s41467-024-54804-y (PMC11609289; doi:10.1038/s41467-024-54804-y)
Supplement: Supplementary file 3 — Supplementary Data 1 [file 41467_2024_54804_MOESM3_ESM.zip › DFTcoordinates/FigureS11_urea_4DMSO_BLYP_D3/urea4DMSOsc_240.005.xyz]

48
Coordinates from ORCA-job urea4DMSOsc_240 Constraints 2.4A 2.0A
  C   -6.88520511233304     -1.99597646253855     -0.22514415768856
  O   -6.61140730586198     -0.98341965217499      0.46029031324751
  N   -7.95632624446347     -2.02543271219793     -1.08684767557280
  N   -6.07388433953884     -3.11125482450359     -0.22188166134419
  H   -5.43351291278472     -3.17177628965352      0.56401867794283
  H   -6.42585706888159     -4.00921541961879     -0.56364067772865
  H   -8.66716561002847     -1.30422811159645     -0.93782871374751
  H   -8.34552912842305     -2.91988767342060     -1.38854181065482
  O   -5.09736382778089     -3.95729045177649      2.80677845275712
  O   -6.88402464087886     -5.89249617035863     -1.05693169925960
  O   -9.96570883675393     -4.09950728011811     -1.85684622912125
  O   -10.38049064918843     -0.31598523170926     -0.73235185231424
  S   -11.42673913204630     -1.33296232425561     -0.26295219084594
  S   -6.62293315783054     -6.27944592936012     -2.51893939963338
  S   -6.52999673329794     -4.47617330602956      2.94990851845283
  S   -10.64037418322915     -4.83486382871085     -0.69274719883977
  C   -9.55910789357615     -4.60875468795405      0.76530030776385
  H   -9.94075762078214     -5.23769368252038      1.57568961171879
  H   -9.61037428226512     -3.55414340656501      1.04299112677893
  H   -8.54416882571665     -4.89436975298535      0.48165307923867
  C   -10.30006958995716     -6.61713205526834     -0.93951562558849
  H   -10.80696910228122     -6.90901610410485     -1.86338980192663
  H   -10.71870259373771     -7.16377399663897     -0.08784930186500
  H   -9.21807840898567     -6.75882765530574     -1.01351063314902
  C   -12.45313638322623     -1.73054122833185     -1.72168919335821
  H   -13.29465548749393     -2.34944670296998     -1.39358866997686
  H   -11.81050046012744     -2.29661364635262     -2.40049340664838
  H   -12.79892540365857     -0.79633053574132     -2.17525773048875
  C   -12.68646060270609     -0.38046933140345      0.65928706019925
  H   -12.20144472532755     -0.01098314281588      1.56693378694091
  H   -13.50829355971434     -1.05736608788701      0.91558918931901
  H   -13.03438908998486      0.44779297042619      0.03372677965015
  C   -6.76529835659527     -4.85477539686830      4.72613439537239
  H   -7.74230063933659     -5.33375611165132      4.85010011952641
  H   -6.74041247050024     -3.90006786294098      5.25873618207399
  H   -5.95586860334629     -5.51209218729925      5.05988493315895
  C   -6.51888340124274     -6.20604685296120      2.35168122536877
  H   -6.35629702253809     -6.16806456675590      1.27099073728713
  H   -7.49451189862505     -6.65299016110910      2.56952097309652
  H   -5.71313725326545     -6.74500169799057      2.86054603900119
  C   -7.12782748015455     -4.85087682391747     -3.54171945297482
  H   -6.91110130119287     -5.09194313117078     -4.58753302494354
  H   -6.57844449033343     -3.96230777730879     -3.21654279524026
  H   -8.20145851727268     -4.72294530201932     -3.37953422595271
  C   -4.81816748865123     -6.12799056539817     -2.77505688898629
  H   -4.34538276096732     -6.91025763637339     -2.17494192617554
  H   -4.49944947127294     -5.13336654871352     -2.44782347870185
  H   -4.60659593182622     -6.28308266307211     -3.83815208616763
