# Supplementary material for: Dynamic anti-correlations of water hydrogen bonds
Source: Nat Commun. 2024 Dec 1;15:10453. doi: 10.1038/s41467-024-54804-y (PMC11609289; doi:10.1038/s41467-024-54804-y)
Supplement: Supplementary file 3 — Supplementary Data 1 [file 41467_2024_54804_MOESM3_ESM.zip › DFTcoordinates/FigureS11_urea_4DMSO_BLYP_D3/urea4DMSOsc_240.006.xyz]

48
Coordinates from ORCA-job urea4DMSOsc_240 Constraints 2.4A 1.9A
  C   -6.88660194674273     -2.01092372975129     -0.22267036882510
  O   -6.61802192798705     -0.99667420901411      0.46344645249029
  N   -7.95355517652675     -2.03970422799721     -1.09148719454447
  N   -6.07857637466894     -3.12625258746276     -0.21308209966671
  H   -5.43510523092824     -3.18184137425202      0.57055154523818
  H   -6.42150262266787     -4.02806946339650     -0.56480390649672
  H   -8.66564404473718     -1.31986257065331     -0.94225687478836
  H   -8.34333767274575     -2.93552410058525     -1.38806928760517
  O   -5.09445735750278     -3.97437383697358      2.81016117844773
  O   -6.86789124911641     -5.81103073078702     -1.04624554198415
  O   -9.97265427188900     -4.11167722754200     -1.85067574935707
  O   -10.37766421952210     -0.32375168947497     -0.74528779447986
  S   -11.43003161594807     -1.33213062832006     -0.27125256926454
  S   -6.62917492911495     -6.23778371219590     -2.50181215850171
  S   -6.52731670619885     -4.49300506592367      2.95105789946585
  S   -10.64187520268911     -4.84329701014184     -0.68133579090210
  C   -9.56702537139039     -4.59428352034364      0.77804460647839
  H   -9.94751830037355     -5.21804278485233      1.59298020435724
  H   -9.62661292349997     -3.53737511037324      1.04497109164107
  H   -8.54914391098586     -4.87578645953714      0.50126561301734
  C   -10.28264478196832     -6.62437217283236     -0.91069850428548
  H   -10.78063601270894     -6.92911991048325     -1.83521261796888
  H   -10.70120793176634     -7.16765357762090     -0.05686408418364
  H   -9.19904268235118     -6.75680126290775     -0.97654662512557
  C   -12.45439158560090     -1.73582995518765     -1.72975515891357
  H   -13.29984242882550     -2.34810048757901     -1.39923315522383
  H   -11.81256382617056     -2.31030006524516     -2.40224317777160
  H   -12.79444989288627     -0.80348878997613     -2.19143631271170
  C   -12.68753889862204     -0.36658515151879      0.64045188703560
  H   -12.20318292088555      0.00696126383724      1.54679110687177
  H   -13.51363045382719     -1.03732254713579      0.89928595701261
  H   -13.02934827936978      0.45891034642506      0.00788911576739
  C   -6.76486812924721     -4.87464229340818      4.72645496263089
  H   -7.74208422636100     -5.35376130675377      4.84822508608480
  H   -6.74064076478178     -3.92087780567494      5.26076524426173
  H   -5.95596506468720     -5.53266182541679      5.06009174232485
  C   -6.51596777991144     -6.22199281407858      2.35033371172955
  H   -6.34884448142965     -6.18204809714200      1.27044011576015
  H   -7.49310623571225     -6.66805030776587      2.56328724528027
  H   -5.71317104224798     -6.76292332152489      2.86173680152854
  C   -7.13273041467631     -4.82965726123733     -3.55210567012672
  H   -6.92480002989055     -5.09574021055284     -4.59361445671465
  H   -6.57533796431387     -3.93771615489946     -3.25064844751208
  H   -8.20445946415931     -4.69213094361835     -3.38534533348851
  C   -4.82627857771883     -6.11218843916724     -2.78203373502434
  H   -4.35479348826398     -6.88427311150095     -2.16791931167046
  H   -4.49319859623912     -5.11320590101836     -2.48378598262888
  H   -4.62925299012306     -6.29618785642928     -3.84329965765782
