# Supplementary material for: Dynamic anti-correlations of water hydrogen bonds
Source: Nat Commun. 2024 Dec 1;15:10453. doi: 10.1038/s41467-024-54804-y (PMC11609289; doi:10.1038/s41467-024-54804-y)
Supplement: Supplementary file 3 — Supplementary Data 1 [file 41467_2024_54804_MOESM3_ESM.zip › DFTcoordinates/FigureS11_urea_4DMSO_BLYP_D3/urea4DMSOsc_240.007.xyz]

48
Coordinates from ORCA-job urea4DMSOsc_240 Constraints 2.4A 1.8A
  C   -6.88992239720213     -2.02340409883449     -0.21776845812237
  O   -6.63003615857195     -1.00497306953015      0.46689617442126
  N   -7.95050262259452     -2.05515996359838     -1.09645999658533
  N   -6.08443825047550     -3.13768793980751     -0.19684204937586
  H   -5.43907100558769     -3.18615377146769      0.58560272538130
  H   -6.41428461054565     -4.04519176463679     -0.56129805511914
  H   -8.66426203781120     -1.33602612032281     -0.95244694816990
  H   -8.34027558253223     -2.95339943845869     -1.38510761536368
  O   -5.08797945377114     -4.00985278996442      2.81231659924284
  O   -6.84822161587159     -5.72633442749244     -1.03612202301332
  O   -9.98366399711318     -4.12726799021012     -1.83615688689457
  O   -10.37499547429002     -0.33135667498808     -0.77605592942480
  S   -11.43537090115803     -1.32505531461241     -0.28922971680900
  S   -6.62901690479169     -6.19323020793593     -2.48343440362410
  S   -6.52189048908999     -4.52469456497269      2.95560290645677
  S   -10.64372299038268     -4.85420608241164     -0.65902144212414
  C   -9.57641526276034     -4.57258084413889      0.80024829651623
  H   -9.95199154699113     -5.19092332137747      1.62157531867591
  H   -9.65050934322567     -3.51325709050665      1.05364692177763
  H   -8.55385905109345     -4.84423117261054      0.53139197041898
  C   -10.25715277395420     -6.63244274621826     -0.86568156367091
  H   -10.74833362272041     -6.95617580364110     -1.78734604877096
  H   -10.66870620103527     -7.17175911320923     -0.00597638866195
  H   -9.17162309018288     -6.74934526358566     -0.92815638076437
  C   -12.45784163017399     -1.74591648414262     -1.74421528234854
  H   -13.30841089937262     -2.34696259315572     -1.40617391003200
  H   -11.81770741787827     -2.33559616061747     -2.40503766409885
  H   -12.79032520119511     -0.81902512089727     -2.22213194956196
  C   -12.68915917834080     -0.33591381166189      0.60215294938227
  H   -12.20528750914494      0.04890202478705      1.50402541730260
  H   -13.52120795961791     -0.99613635700142      0.86886429291355
  H   -13.02248017498054      0.48161118656295     -0.04514848443232
  C   -6.75407372764952     -4.91632250523012      4.72963354209253
  H   -7.73242027505284     -5.39295027241863      4.85215460740204
  H   -6.72474843062733     -3.96590355701814      5.26962747910605
  H   -5.94616720624012     -5.57901811486419      5.05636143767050
  C   -6.51878102975106     -6.25022652053996      2.34475733454310
  H   -6.35421348785105     -6.20435358112564      1.26471702734607
  H   -7.49716482899075     -6.69360217519916      2.55767981273935
  H   -5.71687373857392     -6.79727707217759      2.85104663515069
  C   -7.14929453305811     -4.81396104586688     -3.56249646739034
  H   -6.95046005975433     -5.10499435247824     -4.59907088663885
  H   -6.59287140328254     -3.91271006905058     -3.28836772416854
  H   -8.22002894222408     -4.67795823477860     -3.38837229993878
  C   -4.83028836024725     -6.07467915494874     -2.78966354532954
  H   -4.35079646492382     -6.82948159556459     -2.16047706486428
  H   -4.49374817631433     -5.06783487415438     -2.52366002247789
  H   -4.64709398098261     -6.28812998391671     -3.84787224076279
