# Supplementary material for: Dynamic anti-correlations of water hydrogen bonds
Source: Nat Commun. 2024 Dec 1;15:10453. doi: 10.1038/s41467-024-54804-y (PMC11609289; doi:10.1038/s41467-024-54804-y)
Supplement: Supplementary file 3 — Supplementary Data 1 [file 41467_2024_54804_MOESM3_ESM.zip › DFTcoordinates/FigureS11_urea_4DMSO_BLYP_D3/urea4DMSOsc_240.008.xyz]

48
Coordinates from ORCA-job urea4DMSOsc_240 Constraints 2.4A 1.7A
  C   -6.88640546255639     -2.04823490671011     -0.21240696650136
  O   -6.63063413456000     -1.02828719047559      0.47327028663020
  N   -7.94233188061302     -2.07552134741336     -1.09939248773081
  N   -6.08779599799175     -3.16441816273003     -0.18468264303950
  H   -5.43782401466967     -3.20714688518248      0.59423791927795
  H   -6.40820580082959     -4.07836814740897     -0.56248755274705
  H   -8.65495585268038     -1.35538255037742     -0.95577714831956
  H   -8.33620362913332     -2.97315591173526     -1.38384879780526
  O   -5.08597908672219     -4.02681629418671      2.82231941656923
  O   -6.83169320492333     -5.65615625513291     -1.03285219364357
  O   -9.99421123106788     -4.14101201233120     -1.82616399098527
  O   -10.36643014959346     -0.34167708182739     -0.79632273300519
  S   -11.43473026589936     -1.32188264139639     -0.29978719950893
  S   -6.62533939402577     -6.15615824666031     -2.47245624117198
  S   -6.52139170734781     -4.53760481929879      2.96413133425550
  S   -10.64676266756415     -4.86737292792395     -0.64465410616617
  C   -9.58710556744669     -4.56118922191863      0.81540589620842
  H   -9.95922413190210     -5.17620725899249      1.64082156903359
  H   -9.67407965717295     -3.50057669888512      1.05916340724933
  H   -8.56043939288736     -4.82365223644635      0.55364877923871
  C   -10.23606847599423     -6.64190494555922     -0.83690262111366
  H   -10.72188895539434     -6.97964221374716     -1.75636123907030
  H   -10.64040739801963     -7.18035301635046      0.02673007146587
  H   -9.14910057725034     -6.74480757953598     -0.89817186000343
  C   -12.45765283487874     -1.75321051936995     -1.75139326691867
  H   -13.31327049641705     -2.34352918302833     -1.40712895961307
  H   -11.82071763670416     -2.35581959810136     -2.40355353515908
  H   -12.78246544896461     -0.82984580109888     -2.24128733769540
  C   -12.68304977873414     -0.31266646775609      0.57675858709236
  H   -12.19817288872663      0.07977451711615      1.47479452820577
  H   -13.52071691596771     -0.96310801872510      0.84986025487172
  H   -13.00872007641499      0.49922243022931     -0.08146571043112
  C   -6.75256112400461     -4.93991422409211      4.73599422697693
  H   -7.73229691001885     -5.41411874281864      4.85681367566903
  H   -6.71938340720825     -3.99314035022979      5.28214485212885
  H   -5.94642436158668     -5.60731995677450      5.05748417330181
  C   -6.52535922196287     -6.25944905533468      2.34285366307056
  H   -6.36199562144093     -6.20802279840070      1.26291722696903
  H   -7.50508665222747     -6.70040156981613      2.55460030773237
  H   -5.72480294072532     -6.81247959786614      2.84480312850728
  C   -7.16971215553952     -4.80556271099074     -3.57469789746520
  H   -6.97770854891182     -5.11664766389104     -4.60668512451649
  H   -6.61995257997867     -3.89335820467231     -3.32471244292279
  H   -8.24014520089608     -4.67764573201075     -3.39282302971789
  C   -4.83121825669917     -6.03227579193384     -2.79986099967867
  H   -4.34024147007134     -6.76846993660788     -2.15764810770455
  H   -4.49867596421222     -5.01711658036150     -2.56226072334327
  H   -4.65815087144176     -6.27051589122877     -3.85445838847569
