# Supplementary material for: Dynamic anti-correlations of water hydrogen bonds
Source: Nat Commun. 2024 Dec 1;15:10453. doi: 10.1038/s41467-024-54804-y (PMC11609289; doi:10.1038/s41467-024-54804-y)
Supplement: Supplementary file 3 — Supplementary Data 1 [file 41467_2024_54804_MOESM3_ESM.zip › DFTcoordinates/FigureS11_urea_4DMSO_BLYP_D3/urea4DMSOsc_240.009.xyz]

48
Coordinates from ORCA-job urea4DMSOsc_240 Constraints 2.4A 1.6A
  C   -6.88095958283857     -2.07967997846333     -0.21931770317962
  O   -6.62320607516676     -1.05685489059839      0.46333160455476
  N   -7.93137328380045     -2.09878789246420     -1.11593495274199
  N   -6.09797036343650     -3.20348551141878     -0.17902467143415
  H   -5.44346789442645     -3.23944125879428      0.59652807095022
  H   -6.41473357925742     -4.12629442537958     -0.56860951136291
  H   -8.63861956628599     -1.37309055240637     -0.97506748645358
  H   -8.33460218247327     -2.99443586583433     -1.39336716250092
  O   -5.09678129653124     -4.02218124434543      2.83865354398666
  O   -6.81564613999308     -5.60413133060714     -1.03257858793778
  O   -10.00410902682310     -4.15363671242422     -1.82792424249548
  O   -10.35163106696285     -0.34931586911613     -0.82250903621525
  S   -11.41772137481003     -1.31960848197614     -0.30261494451305
  S   -6.61179530283407     -6.12863971317603     -2.46592159549045
  S   -6.53334370045835     -4.53096614116028      2.97470646289068
  S   -10.65091904278806     -4.88459574726916     -0.64626560277963
  C   -9.59661473451569     -4.56832698423761      0.81567048515626
  H   -9.96411284041230     -5.18853015841261      1.63927308544315
  H   -9.69468317630109     -3.50891307274745      1.06034673128976
  H   -8.56684039909389     -4.82017020497707      0.55600709979206
  C   -10.22370932259061     -6.65546561585279     -0.83672264217070
  H   -10.70764920846539     -6.99912825325315     -1.75494549686759
  H   -10.62101065497292     -7.19664084064289      0.02843058007214
  H   -9.13600985202899     -6.74841103040945     -0.89999899241864
  C   -12.46146063159326     -1.76080097231419     -1.73644212468231
  H   -13.31580379992324     -2.34252187164118     -1.37469121952887
  H   -11.83648355618209     -2.37376971666792     -2.39051620361827
  H   -12.78772544087354     -0.84086960033605     -2.23183828206815
  C   -12.65032145358875     -0.29570400899949      0.57942048541648
  H   -12.15194626492189      0.10415014344853      1.46673957247825
  H   -13.48716706659934     -0.93932148497147      0.87060881724541
  H   -12.98113201320915      0.51060406389135     -0.08309203190216
  C   -6.77125107474191     -4.93695532044415      4.74494642436575
  H   -7.75201778398511     -5.41022576889235      4.86108103584759
  H   -6.73896416496967     -3.99145138566652      5.29334243683518
  H   -5.96713925137861     -5.60608915371930      5.06790390035163
  C   -6.53742488148089     -6.25157050518287      2.34991733219791
  H   -6.36610646558638     -6.19724615626164      1.27142118993726
  H   -7.51989507064576     -6.69048135795004      2.55307170684382
  H   -5.74211014944213     -6.80829954491064      2.85601751067007
  C   -7.18584631764929     -4.80630738518344     -3.58602106097966
  H   -6.99797877895610     -5.13357496384137     -4.61371305293126
  H   -6.64791646852736     -3.88170471261248     -3.35720711697822
  H   -8.25652878011819     -4.69174656961949     -3.39674828474498
  C   -4.82223296416164     -5.98484094573394     -2.80623485766887
  H   -4.31682317665536     -6.70148885698395     -2.15325817688597
  H   -4.50247916817829     -4.96069978489307     -2.59116451594112
  H   -4.65342560934381     -6.24150236453734     -3.85717851983285
