# Supplementary material for: Dynamic anti-correlations of water hydrogen bonds
Source: Nat Commun. 2024 Dec 1;15:10453. doi: 10.1038/s41467-024-54804-y (PMC11609289; doi:10.1038/s41467-024-54804-y)
Supplement: Supplementary file 3 — Supplementary Data 1 [file 41467_2024_54804_MOESM3_ESM.zip › DFTcoordinates/FigureS11_urea_4DMSO_BLYP_D3/urea4DMSOsc_240.010.xyz]

48
Coordinates from ORCA-job urea4DMSOsc_240 Constraints 2.4A 1.5A
  C   -6.89968276476293     -2.09662908749456     -0.22935565897010
  O   -6.66174647381257     -1.06159793803928      0.44454973815452
  N   -7.92539221569002     -2.12425511537381     -1.15827633884420
  N   -6.12969021486519     -3.22270627999309     -0.14837202250774
  H   -5.48045691080508     -3.24222853039533      0.63217581742971
  H   -6.41846010988929     -4.15926836037824     -0.56912646647172
  H   -8.63241347059749     -1.39385430729866     -1.04433943283981
  H   -8.33169481805779     -3.02400865128343     -1.41701838363709
  O   -5.11063110449422     -4.07583730414031      2.85215899156234
  O   -6.79837189994164     -5.53511581979548     -1.03033246008053
  O   -10.02256162322642     -4.18396867981094     -1.82148158917438
  O   -10.34630954840459     -0.35345863988333     -0.95578733234800
  S   -11.39276068183416     -1.28825350843585     -0.33986967531200
  S   -6.57567036540833     -6.08698748913392     -2.45374487331538
  S   -6.54939972112426     -4.57594709140099      2.99589573560278
  S   -10.65138064130692     -4.90994951777042     -0.62751774717142
  C   -9.60636854696881     -4.54362552651344      0.82952071947485
  H   -9.96171113928274     -5.15599756758550      1.66423451987856
  H   -9.72901492998480     -3.48215346866409      1.05373226965007
  H   -8.57041595371557     -4.77670460616384      0.57746778196079
  C   -10.18259624751332     -6.67326303331470     -0.78744754832754
  H   -10.66167159649237     -7.04535927714167     -1.69710399397404
  H   -10.56296222352185     -7.20821190854246      0.08909454833952
  H   -9.09327013502402     -6.74129066034705     -0.85414510576309
  C   -12.49436810116425     -1.80578003541647     -1.70345235946105
  H   -13.33218224866347     -2.36558701611867     -1.27455481109725
  H   -11.89601195210219     -2.45411662929001     -2.34833067156326
  H   -12.84234940669810     -0.91411914858083     -2.23449083011314
  C   -12.58651001874471     -0.20974274932665      0.53083140372577
  H   -12.05060526452608      0.23943700428484      1.37148051725810
  H   -13.41206222252741     -0.83054541286686      0.89443109934831
  H   -12.94277254019125      0.55773712070571     -0.16380130666502
  C   -6.77041756442885     -5.01189131627092      4.76135305655369
  H   -7.75331805110002     -5.48003883286669      4.88025992363480
  H   -6.72500808173778     -4.07651543309659      5.32597485463445
  H   -5.96778232093756     -5.69245106701750      5.06342783957104
  C   -6.57468706082034     -6.28531972906482      2.34091853719246
  H   -6.41140291316905     -6.21299602409303      1.26233688768287
  H   -7.55922293176722     -6.71907849237971      2.54488071058866
  H   -5.77995148056670     -6.85811761418107      2.82982013540879
  C   -7.21140259362091     -4.81787446630848     -3.60014892063723
  H   -7.01312688988090     -5.16157049795508     -4.62047767759905
  H   -6.71354662115734     -3.86559696638071     -3.39577754248926
  H   -8.28537310468485     -4.74514056452530     -3.40880672275873
  C   -4.79507517766627     -5.87515949560277     -2.80107525187811
  H   -4.25868228765783     -6.55154111341591     -2.13020664576906
  H   -4.51878229234219     -4.83286082545143     -2.61587228271300
  H   -4.61841553709804     -6.15360832586984     -3.84512143617027
