# Supplementary material for: Dynamic anti-correlations of water hydrogen bonds
Source: Nat Commun. 2024 Dec 1;15:10453. doi: 10.1038/s41467-024-54804-y (PMC11609289; doi:10.1038/s41467-024-54804-y)
Supplement: Supplementary file 5 — Source Data [file 41467_2024_54804_MOESM5_ESM.xlsx]

## Sheet: Figure 2a
freq	d2O	DMf	bg subtracted	norm	Baseline subtracted	Baseline	D2O			freq	HOD	DMF	bg sub	norm	Baseline sub	baseline	HOD
399.257	3.44327	3.18977	0.2535	0.546525	0.21701	0.32952	0.20317			399.257	3.56901	3.67172	-0.10271	-0.57528	-32.6838	32.1085	-33.5043
400.221	3.43579	3.17336	0.26243	0.565777	0.23643	0.32935	0.22136			400.221	3.52173	3.63334	-0.11161	-0.62513	-32.6827	32.0576	-33.5033
401.186	3.39522	3.16182	0.2334	0.503191	0.17402	0.32917	0.16292			401.186	3.59854	3.59355	0.00499	0.02795	-31.9789	32.0068	-32.7817
402.15	3.33307	3.16525	0.16782	0.361806	0.0328	0.329	0.03071			402.15	3.76958	3.56128	0.2083	1.16669	-30.7894	31.956	-31.5623
403.115	3.28535	3.18692	0.09843	0.212207	-0.11663	0.32883	-0.10919			403.115	3.91424	3.53921	0.37503	2.10054	-29.8048	31.9053	-30.553
404.079	3.27017	3.2158	0.05437	0.117217	-0.21144	0.32866	-0.19796			404.079	3.87204	3.51945	0.35259	1.97485	-29.8798	31.8547	-30.6299
405.043	3.27617	3.2348	0.04137	0.0891902	-0.2393	0.32849	-0.22404			405.043	3.7526	3.49804	0.25456	1.42579	-30.3783	31.8041	-31.1409
406.008	3.2806	3.23491	0.04569	0.0985038	-0.22981	0.32832	-0.21516			406.008	3.70582	3.48111	0.22471	1.2586	-30.4949	31.7535	-31.2605
406.972	3.27296	3.2194	0.05356	0.115471	-0.21268	0.32815	-0.19912			406.972	3.76676	3.47466	0.2921	1.63605	-30.067	31.703	-30.8218
407.936	3.26115	3.19814	0.06301	0.135844	-0.19213	0.32798	-0.17988			407.936	3.90968	3.47756	0.43212	2.4203	-29.2323	31.6526	-29.9661
408.901	3.25744	3.18414	0.0733	0.158029	-0.16978	0.3278	-0.15895			408.901	4.00678	3.48956	0.51722	2.89694	-28.7052	31.6022	-29.4259
409.865	3.26453	3.19303	0.0715	0.154148	-0.17349	0.32763	-0.16242			409.865	3.91188	3.51941	0.39247	2.19822	-29.3536	31.5518	-30.0905
410.83	3.27626	3.23663	0.03963	0.0854389	-0.24202	0.32746	-0.22659			410.83	3.74467	3.5742	0.17047	0.9548	-30.5467	31.5015	-31.3136
411.794	3.28867	3.30947	-0.0208	-0.044843	-0.37213	0.32729	-0.34841			411.794	3.63825	3.64333	-0.00508	-0.02845	-31.4797	31.4513	-32.27
412.758	3.30769	3.38206	-0.07437	-0.160335	-0.48746	0.32712	-0.45638			412.758	3.60104	3.69135	-0.09031	-0.50583	-31.9069	31.4011	-32.7079
413.723	3.34493	3.41841	-0.07348	-0.158417	-0.48537	0.32695	-0.45442			413.723	3.58414	3.68411	-0.09997	-0.55993	-31.9109	31.351	-32.712
414.687	3.4067	3.40937	-0.00267	-0.0057563	-0.33253	0.32678	-0.31133			414.687	3.53685	3.6264	-0.08955	-0.50157	-31.8025	31.3009	-32.6009
415.652	3.48543	3.37833	0.1071	0.230899	-0.09571	0.32661	-0.08961			415.652	3.47292	3.55203	-0.07911	-0.44309	-31.694	31.2509	-32.4896
416.616	3.55843	3.35018	0.20825	0.448969	0.12253	0.32644	0.11472			416.616	3.451	3.48361	-0.03261	-0.18265	-31.3835	31.2009	-32.1714
417.58	3.5969	3.33043	0.26647	0.574487	0.24822	0.32626	0.2324			417.58	3.52607	3.42369	0.10238	0.57343	-30.5776	31.151	-31.3452
418.545	3.58339	3.3151	0.26829	0.578411	0.25232	0.32609	0.23623			418.545	3.7348	3.37684	0.35796	2.00493	-29.0962	31.1011	-29.8267
419.509	3.52645	3.30764	0.21881	0.471736	0.14581	0.32592	0.13652			419.509	4.042	3.36246	0.67954	3.80609	-27.2452	31.0513	-27.9292
420.474	3.45467	3.32042	0.13425	0.289432	-0.03632	0.32575	-0.034			420.474	4.18013	3.40259	0.77754	4.35499	-26.6466	31.0015	-27.3155
421.438	3.39839	3.36285	0.03554	0.0766212	-0.24896	0.32558	-0.23309			421.438	4.07558	3.49691	0.57867	3.24112	-27.7107	30.9518	-28.4064
422.402	3.37655	3.4316	-0.05505	-0.118683	-0.44409	0.32541	-0.41578			422.402	3.99666	3.60672	0.38994	2.18405	-28.7181	30.9022	-29.4391
423.367	3.39121	3.50905	-0.11784	-0.254053	-0.57929	0.32524	-0.54236			423.367	3.96341	3.67127	0.29214	1.63627	-29.2163	30.8526	-29.9498
424.331	3.42704	3.56772	-0.14068	-0.303294	-0.62836	0.32507	-0.5883			424.331	3.90531	3.66255	0.24276	1.3597	-29.4433	30.803	-30.1825
425.295	3.46035	3.57991	-0.11956	-0.257761	-0.58266	0.3249	-0.54551			425.295	3.8193	3.61715	0.20215	1.13224	-29.6213	30.7535	-30.3649
426.26	3.48029	3.53545	-0.05516	-0.11892	-0.44364	0.32472	-0.41536			426.26	3.76874	3.59386	0.17488	0.9795	-29.7246	30.7041	-30.4708
427.224	3.50618	3.45494	0.05124	0.110469	-0.21408	0.32455	-0.20043			427.224	3.77014	3.6246	0.14554	0.81517	-29.8395	30.6547	-30.5886
428.189	3.57469	3.37665	0.19804	0.426958	0.10258	0.32438	0.09604			428.189	3.79262	3.70406	0.08856	0.49602	-30.1093	30.6054	-30.8652
429.153	3.69657	3.33026	0.36631	0.789734	0.46552	0.32421	0.43584			429.153	3.79427	3.80113	-0.00686	-0.03842	-30.5945	30.5561	-31.3625
430.117	3.81499	3.32237	0.49262	1.06205	0.73801	0.32404	0.69095			430.117	3.78221	3.87661	-0.0944	-0.52873	-31.0356	30.5068	-31.8147
431.082	3.82964	3.33907	0.49057	1.05763	0.73376	0.32387	0.68698			431.082	3.80117	3.90774	-0.10657	-0.5969	-31.0545	30.4576	-31.8342
432.046	3.71367	3.35903	0.35464	0.764574	0.44088	0.3237	0.41277			432.046	3.88516	3.90843	-0.02327	-0.13033	-30.5388	30.4085	-31.3055
433.011	3.55692	3.36887	0.18805	0.40542	0.08189	0.32353	0.07667			433.011	4.06731	3.91621	0.1511	0.84631	-29.5131	30.3594	-30.254
433.975	3.45441	3.36938	0.08503	0.183318	-0.14004	0.32335	-0.13111			433.975	4.27231	3.94904	0.32327	1.81063	-28.4998	30.3104	-29.2153
434.939	3.43586	3.36836	0.0675	0.145524	-0.17766	0.32318	-0.16633			434.939	4.28891	3.98174	0.30717	1.72045	-28.541	30.2614	-29.2575
435.904	3.47447	3.36981	0.10466	0.225638	-0.09737	0.32301	-0.09117			435.904	4.10016	3.96081	0.13935	0.7805	-29.432	30.2125	-30.1709
436.868	3.51726	3.37135	0.14591	0.31457	-0.00827	0.32284	-0.00774			436.868	3.93581	3.8642	0.07161	0.40109	-29.7625	30.1636	-30.5097
437.833	3.51996	3.36936	0.1506	0.324681	0.00201	0.32267	0.00188			437.833	3.86396	3.73506	0.1289	0.72197	-29.3928	30.1148	-30.1307
438.797	3.47534	3.36393	0.11141	0.240191	-0.08231	0.3225	-0.07706			438.797	3.87172	3.6366	0.23512	1.3169	-28.7491	30.066	-29.4709
439.761	3.40706	3.35797	0.04909	0.105834	-0.21649	0.32233	-0.20269			439.761	3.92956	3.60296	0.3266	1.82928	-28.1881	30.0173	-28.8957
440.726	3.33962	3.3533	-0.01368	-0.0294929	-0.35165	0.32216	-0.32923			440.726	4.02238	3.62982	0.39256	2.19872	-27.7699	29.9687	-28.4671
441.69	3.28358	3.34913	-0.06555	-0.14132	-0.46331	0.32199	-0.43377			441.69	4.13514	3.68416	0.45098	2.52593	-27.3941	29.9201	-28.0818
442.654	3.24338	3.34499	-0.10161	-0.219063	-0.54088	0.32181	-0.50639			442.654	4.21633	3.72546	0.49087	2.74936	-27.1221	29.8715	-27.803
443.619	3.22746	3.34196	-0.1145	-0.246852	-0.5685	0.32164	-0.53225			443.619	4.14962	3.73537	0.41425	2.32021	-27.5028	29.823	-28.1932
444.583	3.24981	3.3388	-0.08899	-0.191855	-0.51333	0.32147	-0.4806			444.583	3.96045	3.73572	0.22473	1.25871	-28.5158	29.7745	-29.2317
445.548	3.32537	3.3283	-0.00293	-0.00631683	-0.32762	0.3213	-0.30673			445.548	3.79976	3.76893	0.03083	0.17268	-29.5535	29.7261	-30.2954
446.512	3.46164	3.3025	0.15914	0.343092	0.02196	0.32113	0.02056			446.512	3.73859	3.85451	-0.11592	-0.64927	-30.327	29.6778	-31.0884
447.476	3.6431	3.26465	0.37845	0.815906	0.49495	0.32096	0.46339			447.476	3.79434	3.95586	-0.16152	-0.90467	-30.5342	29.6295	-31.3007
448.441	3.81241	3.23316	0.57925	1.24881	0.92803	0.32079	0.86886			448.441	3.9352	3.99626	-0.06106	-0.342	-29.9232	29.5812	-30.6745
449.405	3.88218	3.22904	0.65314	1.40811	1.0875	0.32062	1.01816			449.405	4.02724	3.94112	0.08612	0.48236	-29.0507	29.533	-29.78
450.37	3.80754	3.2579	0.54964	1.18498	0.86453	0.32044	0.80941			450.37	3.98622	3.84423	0.14199	0.79528	-28.6896	29.4849	-29.4099
451.334	3.64012	3.30031	0.33981	0.732602	0.41233	0.32027	0.38604			451.334	3.89611	3.7766	0.11951	0.66937	-28.7674	29.4368	-29.4896
452.298	3.46903	3.32402	0.14501	0.312629	-0.00747	0.3201	-0.007			452.298	3.87849	3.75822	0.12027	0.67363	-28.7151	29.3888	-29.436
453.263	3.34972	3.31573	0.03399	0.0732796	-0.24665	0.31993	-0.23093			453.263	4.01233	3.76328	0.24905	1.39493	-27.9459	29.3408	-28.6474
454.227	3.29371	3.29836	-0.00465	-0.010025	-0.32979	0.31976	-0.30876			454.227	4.40325	3.765	0.63825	3.57483	-25.718	29.2929	-26.3637
455.192	3.28676	3.30706	-0.0203	-0.0437651	-0.36335	0.31959	-0.34019			455.192	5.21632	3.76619	1.45013	8.12216	-21.1228	29.245	-21.6531
456.156	3.30537	3.35184	-0.04647	-0.100185	-0.4196	0.31942	-0.39285			456.156	4.66366	3.78235	0.88131	4.9362	-24.2609	29.1971	-24.87
457.12	3.32937	3.40499	-0.07562	-0.16303	-0.48228	0.31925	-0.45153			457.12	4.1892	3.80389	0.38531	2.15812	-26.9912	29.1493	-27.6688
458.085	3.35192	3.42639	-0.07447	-0.160551	-0.47963	0.31908	-0.44905			458.085	4.06803	3.7959	0.27213	1.5242	-27.5774	29.1016	-28.2697
459.049	3.37808	3.40789	-0.02981	-0.0642679	-0.38317	0.3189	-0.35874			459.049	4.20464	3.7478	0.45684	2.55875	-26.4952	29.0539	-27.1604
460.013	3.411	3.38163	0.02937	0.0633192	-0.25541	0.31873	-0.23913			460.013	4.60304	3.70378	0.89926	5.03674	-23.9696	29.0063	-24.5713
460.978	3.44097	3.38007	0.0609	0.131295	-0.18727	0.31856	-0.17533			460.978	4.77046	3.72598	1.04448	5.85012	-23.1086	28.9587	-23.6888
461.942	3.45146	3.40342	0.04804	0.10357	-0.21482	0.31839	-0.20112			461.942	4.26295	3.84005	0.4229	2.36866	-26.5426	28.9112	-27.2089
462.907	3.43635	3.42568	0.01067	0.0230036	-0.29522	0.31822	-0.27639			462.907	3.92636	4.0006	-0.07424	-0.41582	-29.2796	28.8637	-30.0146
463.871	3.40579	3.42524	-0.01945	-0.0419326	-0.35998	0.31805	-0.33703			463.871	3.76101	4.10186	-0.34085	-1.9091	-30.7254	28.8163	-31.4968
464.835	3.37503	3.40475	-0.02972	-0.0640738	-0.38195	0.31788	-0.3576			464.835	3.70825	4.07232	-0.36407	-2.03915	-30.8081	28.769	-31.5815
465.8	3.3535	3.3785	-0.025	-0.0538979	-0.3716	0.31771	-0.34791			465.8	3.7738	3.95113	-0.17733	-0.99322	-29.7149	28.7216	-30.4609
466.764	3.34573	3.35217	-0.00644	-0.0138841	-0.33142	0.31753	-0.31029			466.764	4.01499	3.81381	0.20118	1.12681	-27.5476	28.6744	-28.2391
467.729	3.35687	3.32327	0.0336	0.0724388	-0.24492	0.31736	-0.22931			467.729	4.82044	3.69992	1.12052	6.27602	-22.3511	28.6272	-22.9123
468.693	3.39279	3.29412	0.09867	0.212724	-0.10447	0.31719	-0.09781			468.693	2.17147	3.62087	-1.4494	-8.11807	-36.6981	28.58	-37.6194
469.657	3.4541	3.27417	0.17993	0.387914	0.07089	0.31702	0.06637			469.657	2.17147	3.58129	-1.40982	-7.89638	-36.4293	28.5329	-37.3438
470.622	3.53104	3.26879	0.26225	0.565389	0.24854	0.31685	0.23269			470.622	4.21807	3.57785	0.64022	3.58586	-24.9	28.4858	-25.5251
471.586	3.60407	3.27145	0.33262	0.717101	0.40042	0.31668	0.37489			471.586	3.95706	3.5914	0.36566	2.04806	-26.3908	28.4388	-27.0533
472.551	3.64952	3.27092	0.3786	0.81623	0.49972	0.31651	0.46786			472.551	3.91487	3.59322	0.32165	1.80156	-26.5903	28.3919	-27.2578
473.515	3.64901	3.26612	0.38289	0.825479	0.50914	0.31634	0.47668			473.515	3.97751	3.57142	0.40609	2.2745	-26.0704	28.3449	-26.7249
474.479	3.60093	3.26884	0.33209	0.715958	0.39979	0.31617	0.3743			474.479	4.0496	3.53962	0.50998	2.85639	-25.4417	28.2981	-26.0804
475.444	3.52646	3.28889	0.23757	0.512181	0.19619	0.31599	0.18368			475.444	4.10882	3.51559	0.59323	3.32267	-24.9286	28.2513	-25.5544
476.408	3.45859	3.31814	0.14045	0.302798	-0.01302	0.31582	-0.01219			476.408	4.23957	3.50103	0.73854	4.13655	-24.068	28.2045	-24.6722
477.372	3.42076	3.33356	0.0872	0.187996	-0.12766	0.31565	-0.11952			477.372	4.4993	3.48533	1.01397	5.67923	-22.4786	28.1578	-23.0429
478.337	3.41315	3.32055	0.0926	0.199638	-0.11584	0.31548	-0.10846			478.337	4.59876	3.46273	1.13603	6.36289	-21.7483	28.1112	-22.2943
479.301	3.41698	3.29147	0.12551	0.270589	-0.04472	0.31531	-0.04187			479.301	4.35745	3.44045	0.917	5.1361	-22.9285	28.0646	-23.5041
480.266	3.4139	3.27412	0.13978	0.301354	-0.01378	0.31514	-0.01291			480.266	4.10256	3.431	0.67156	3.7614	-24.2566	28.018	-24.8656
481.23	3.40439	3.28526	0.11913	0.256834	-0.05813	0.31497	-0.05443			481.23	3.94549	3.44209	0.5034	2.81954	-25.152	27.9715	-25.7834
482.194	3.40546	3.31583	0.08963	0.193235	-0.12156	0.3148	-0.11381			482.194	3.85563	3.47112	0.38451	2.15364	-25.7714	27.9251	-26.4184
483.159	3.43003	3.33786	0.09217	0.198711	-0.11591	0.31463	-0.10852			483.159	3.79612	3.5039	0.29222	1.63672	-26.2419	27.8787	-26.9007
484.123	3.47056	3.3279	0.14266	0.307563	-0.00689	0.31445	-0.00645			484.123	3.75934	3.51971	0.23963	1.34216	-26.4902	27.8323	-27.1552
485.088	3.50358	3.28734	0.21624	0.466195	0.15191	0.31428	0.14223			485.088	3.7611	3.50685	0.25425	1.42405	-26.362	27.786	-27.0238
486.052	3.51164	3.23971	0.27193	0.586258	0.27215	0.31411	0.2548			486.052	3.80333	3.4772	0.32613	1.82665	-25.9131	27.7398	-26.5637
487.016	3.49847	3.21249	0.28598	0.616549	0.30261	0.31394	0.28331			487.016	3.83604	3.45937	0.37667	2.10972	-25.5839	27.6936	-26.2261
487.981	3.47968	3.22391	0.25577	0.551419	0.23765	0.31377	0.2225			487.981	3.80364	3.4737	0.32994	1.84799	-25.7995	27.6474	-26.4471
488.945	3.46465	3.27793	0.18672	0.402553	0.08895	0.3136	0.08328			488.945	3.7289	3.51676	0.21214	1.18819	-26.4132	27.6013	-27.0763
489.91	3.45272	3.35906	0.09366	0.201923	-0.1115	0.31343	-0.10439			489.91	3.67704	3.56353	0.11351	0.63577	-26.9195	27.5553	-27.5953
490.874	3.44306	3.4312	0.01186	0.0255692	-0.28769	0.31326	-0.26934			490.874	3.68498	3.58894	0.09604	0.53792	-26.9714	27.5093	-27.6485
491.838	3.44277	3.45591	-0.01314	-0.0283287	-0.34141	0.31308	-0.31965			491.838	3.75808	3.59151	0.16657	0.93296	-26.5304	27.4634	-27.1964
492.803	3.46472	3.42567	0.03905	0.0841885	-0.22872	0.31291	-0.21414			492.803	3.875	3.58908	0.28592	1.60143	-25.816	27.4175	-26.4642
493.767	3.51869	3.36945	0.14924	0.321749	0.00901	0.31274	0.00843			493.767	3.98581	3.59192	0.39389	2.20617	-25.1655	27.3716	-25.7972
494.731	3.60029	3.31981	0.28048	0.604691	0.29212	0.31257	0.2735			494.731	4.04464	3.59003	0.45461	2.54626	-24.7796	27.3258	-25.4017
495.696	3.68284	3.28656	0.39628	0.854346	0.54195	0.3124	0.50739			495.696	4.0326	3.56868	0.46392	2.59841	-24.6817	27.2801	-25.3013
496.66	3.72557	3.26048	0.46509	1.00269	0.69047	0.31223	0.64644			496.66	4.02986	3.52895	0.50091	2.80559	-24.4288	27.2344	-25.0421
497.625	3.70672	3.23278	0.47394	1.02177	0.70972	0.31206	0.66447			497.625	4.06336	3.48906	0.5743	3.21665	-23.9721	27.1888	-24.5739
498.589	3.64958	3.20714	0.44244	0.953863	0.64198	0.31189	0.60105			498.589	4.06684	3.46756	0.59928	3.35656	-23.7866	27.1432	-24.3838
499.553	3.60031	3.19479	0.40552	0.874267	0.56255	0.31172	0.52668			499.553	3.9767	3.47172	0.50498	2.82839	-24.2693	27.0977	-24.8785
500.518	3.58587	3.20213	0.38374	0.827311	0.51577	0.31154	0.48288			500.518	3.86619	3.4999	0.36629	2.05159	-25.0006	27.0522	-25.6282
501.482	3.59846	3.22434	0.37412	0.806571	0.4952	0.31137	0.46363			501.482	3.82617	3.54693	0.27924	1.56402	-25.4427	27.0067	-26.0814
502.447	3.61062	3.24996	0.36066	0.777553	0.46635	0.3112	0.43662			502.447	3.9306	3.60191	0.32869	1.84099	-25.1203	26.9613	-25.751
503.411	3.60199	3.27137	0.33062	0.712789	0.40176	0.31103	0.37614			503.411	4.16257	3.64442	0.51815	2.90215	-24.0139	26.916	-24.6167
504.375	3.57553	3.29002	0.28551	0.615536	0.30468	0.31086	0.28525			504.375	4.53765	3.65338	0.88427	4.95278	-21.9179	26.8707	-22.4682
505.34	3.54545	3.30987	0.23558	0.507891	0.1972	0.31069	0.18463			505.34	4.76737	3.63197	1.1354	6.35936	-20.4661	26.8255	-20.9799
506.304	3.51872	3.32613	0.19259	0.415208	0.10469	0.31052	0.09802			506.304	4.46238	3.61674	0.84564	4.73642	-22.0439	26.7803	-22.5973
507.269	3.49323	3.32411	0.16912	0.364608	0.05426	0.31035	0.0508			507.269	4.18731	3.65325	0.53406	2.99126	-23.7439	26.7352	-24.34
508.233	3.46701	3.29454	0.17247	0.371831	0.06166	0.31017	0.05772			508.233	4.05633	3.76034	0.29599	1.65784	-25.0322	26.6901	-25.6607
509.197	3.44073	3.24995	0.19078	0.411306	0.1013	0.31	0.09484			509.197	4.03031	3.90224	0.12807	0.71732	-25.9277	26.645	-26.5786
510.162	3.41198	3.22081	0.19117	0.412146	0.10231	0.30983	0.09579			510.162	4.08761	3.99334	0.09427	0.528	-26.0721	26.6	-26.7266
511.126	3.37532	3.23453	0.14079	0.303531	-0.00613	0.30966	-0.00574			511.126	4.20923	3.97066	0.23857	1.33623	-25.2189	26.5551	-25.852
512.09	3.33322	3.29556	0.03766	0.0811918	-0.2283	0.30949	-0.21374			512.09	4.36522	3.863	0.50222	2.81293	-23.6973	26.5102	-24.2922
513.055	3.3022	3.37633	-0.07413	-0.159818	-0.46914	0.30932	-0.43923			513.055	4.56054	3.74045	0.82009	4.59331	-21.8721	26.4654	-22.4212
514.019	3.30258	3.42965	-0.12707	-0.273952	-0.5831	0.30915	-0.54592			514.019	4.80091	3.6614	1.13951	6.38238	-20.0382	26.4206	-20.5413
514.984	3.33974	3.42621	-0.08647	-0.186422	-0.4954	0.30898	-0.46381			514.984	4.83499	3.66713	1.16786	6.54117	-19.8347	26.3759	-20.3327
515.948	3.39312	3.38015	0.01297	0.0279622	-0.28084	0.30881	-0.26294			515.948	4.54963	3.77388	0.77575	4.34496	-21.9862	26.3312	-22.5382
516.912	3.42691	3.32517	0.10174	0.219343	-0.08929	0.30863	-0.0836			516.912	4.28849	3.92943	0.35906	2.01109	-24.2755	26.2866	-24.8849
517.877	3.42116	3.28004	0.14112	0.304243	-0.00422	0.30846	-0.00395			517.877	4.14863	3.9914	0.15723	0.88064	-25.3613	26.242	-25.998
518.841	3.39045	3.2461	0.14435	0.311206	0.00291	0.30829	0.00273			518.841	4.08069	3.87831	0.20238	1.13353	-25.0639	26.1974	-25.6931
519.806	3.36363	3.22444	0.13919	0.300082	-0.00804	0.30812	-0.00753			519.806	4.06193	3.72604	0.33589	1.88132	-24.2716	26.153	-24.881
520.77	3.35354	3.22352	0.13002	0.280312	-0.02764	0.30795	-0.02588			520.77	4.06838	3.70552	0.36286	2.03237	-24.0761	26.1085	-24.6806
521.734	3.35215	3.24992	0.10223	0.220399	-0.08738	0.30778	-0.08181			521.734	4.06658	3.88265	0.18393	1.03019	-25.0339	26.0641	-25.6624
522.699	3.34914	3.2949	0.05424	0.116937	-0.19067	0.30761	-0.17851			522.699	4.01852	4.18712	-0.1686	-0.94433	-26.9641	26.0198	-27.641
523.663	3.34897	3.33353	0.01544	0.0332873	-0.27415	0.30744	-0.25667			523.663	3.92884	4.39769	-0.46885	-2.62602	-28.6015	25.9755	-29.3196
524.628	3.36706	3.34169	0.02537	0.0546956	-0.25257	0.30726	-0.23647			524.628	3.84718	4.30439	-0.45721	-2.56083	-28.4921	25.9313	-29.2074
525.592	3.41058	3.31621	0.09437	0.203454	-0.10364	0.30709	-0.09703			525.592	3.81102	4.01689	-0.20587	-1.15307	-27.0402	25.8871	-27.719
526.556	3.46385	3.27474	0.18911	0.407705	0.10078	0.30692	0.09436			526.556	3.82347	3.73269	0.09078	0.50846	-25.3345	25.8429	-25.9705
527.521	3.49522	3.23849	0.25673	0.553488	0.24674	0.30675	0.23101			527.521	3.84366	3.55148	0.29218	1.6365	-24.1624	25.7989	-24.769
528.485	3.48435	3.22028	0.26407	0.569313	0.26273	0.30658	0.24598			528.485	3.81504	3.48509	0.32995	1.84805	-23.9068	25.7548	-24.5069
529.449	3.44228	3.22385	0.21843	0.470917	0.16451	0.30641	0.15402			529.449	3.74584	3.51489	0.23095	1.29355	-24.4173	25.7108	-25.0303
530.414	3.39933	3.24595	0.15338	0.330674	0.02444	0.30624	0.02288			530.414	3.69114	3.61381	0.07733	0.43312	-25.2338	25.6669	-25.8672
531.378	3.37927	3.27621	0.10306	0.222189	-0.08388	0.30607	-0.07853			531.378	3.6773	3.73907	-0.06177	-0.34597	-25.969	25.623	-26.6209
532.343	3.38782	3.29901	0.08881	0.191467	-0.11443	0.3059	-0.10713			532.343	3.69022	3.83361	-0.14339	-0.80313	-26.3823	25.5791	-27.0446
533.307	3.41689	3.30095	0.11594	0.249957	-0.05577	0.30572	-0.05221			533.307	3.69722	3.86133	-0.16411	-0.91918	-26.4545	25.5354	-27.1187
534.271	3.45314	3.27918	0.17396	0.375043	0.06949	0.30555	0.06506			534.271	3.68892	3.84219	-0.15327	-0.85846	-26.3501	25.4916	-27.0116
535.236	3.48475	3.24221	0.24254	0.522896	0.21751	0.30538	0.20365			535.236	3.69351	3.83609	-0.14258	-0.79859	-26.2465	25.4479	-26.9054
536.2	3.50286	3.20184	0.30102	0.648974	0.34376	0.30521	0.32185			536.2	3.74921	3.88922	-0.14001	-0.78419	-26.1885	25.4043	-26.8459
537.165	3.50029	3.16655	0.33374	0.719515	0.41448	0.30504	0.38805			537.165	3.88587	3.98662	-0.10075	-0.5643	-25.925	25.3607	-26.5758
538.129	3.47413	3.14198	0.33215	0.716087	0.41122	0.30487	0.385			538.129	4.12543	4.03763	0.0878	0.49177	-24.8254	25.3171	-25.4486
539.093	3.43203	3.13427	0.29776	0.641945	0.33725	0.3047	0.31575			539.093	4.44577	3.94811	0.49766	2.78739	-22.4863	25.2736	-23.0508
540.058	3.39359	3.14958	0.24401	0.526065	0.22154	0.30453	0.20741			540.058	4.56259	3.7454	0.81719	4.57707	-20.6531	25.2302	-21.1716
541.022	3.3808	3.18841	0.19239	0.414777	0.11042	0.30436	0.10338			541.022	4.35692	3.54532	0.8116	4.54576	-20.641	25.1868	-21.1592
541.987	3.40229	3.23877	0.16352	0.352535	0.04835	0.30418	0.04527			541.987	4.10381	3.43659	0.66722	3.73709	-21.4064	25.1435	-21.9438
542.951	3.44149	3.27791	0.16358	0.352665	0.04865	0.30401	0.04555			542.951	3.91873	3.45688	0.46185	2.58682	-22.5133	25.1002	-23.0785
543.915	3.46008	3.28709	0.17299	0.372952	0.06911	0.30384	0.0647			543.915	3.82411	3.61296	0.21115	1.18265	-23.8743	25.0569	-24.4736
544.88	3.42724	3.26794	0.1593	0.343437	0.03977	0.30367	0.03723			544.88	3.84012	3.86241	-0.02229	-0.12485	-25.1385	25.0137	-25.7696
545.844	3.35278	3.23931	0.11347	0.244632	-0.05887	0.3035	-0.05511			545.844	3.98375	4.068	-0.08425	-0.47188	-25.4424	24.9706	-26.0812
546.808	3.28118	3.21678	0.0644	0.138841	-0.16449	0.30333	-0.154			546.808	4.22881	4.06482	0.16399	0.91851	-24.0089	24.9275	-24.6117
547.773	3.25601	3.19922	0.05679	0.122434	-0.18072	0.30316	-0.1692			547.773	4.33129	3.87687	0.45442	2.5452	-22.3392	24.8844	-22.9
548.737	3.29519	3.17576	0.11943	0.257481	-0.0455	0.30299	-0.0426			548.737	4.14054	3.66593	0.47461	2.65828	-22.1831	24.8414	-22.74
549.702	3.38213	3.14429	0.23784	0.512763	0.20995	0.30281	0.19656			549.702	3.98781	3.52213	0.46568	2.60827	-22.1902	24.7984	-22.7473
550.666	3.46892	3.12043	0.34849	0.751315	0.44867	0.30264	0.42007			550.666	3.9885	3.44088	0.54762	3.06721	-21.6883	24.7555	-22.2328
551.63	3.50181	3.12855	0.37326	0.804717	0.50224	0.30247	0.47022			551.63	4.12874	3.38956	0.73918	4.14014	-20.5725	24.7127	-21.089
552.595	3.46511	3.1848	0.28031	0.604325	0.30202	0.3023	0.28277			552.595	4.34794	3.35434	0.9936	5.56514	-19.1047	24.6699	-19.5844
553.559	3.39037	3.28221	0.10816	0.233184	-0.06895	0.30213	-0.06455			553.559	4.58203	3.34833	1.2337	6.90994	-17.7172	24.6271	-18.162
554.524	3.31771	3.38477	-0.06706	-0.144576	-0.44653	0.30196	-0.41806			554.524	4.90565	3.39222	1.51343	8.4767	-16.1077	24.5844	-16.5121
555.488	3.26666	3.44402	-0.17736	-0.382373	-0.68416	0.30179	-0.64054			555.488	5.01468	3.48618	1.5285	8.56111	-15.9806	24.5417	-16.3818
556.452	3.23854	3.43891	-0.20037	-0.431981	-0.7336	0.30162	-0.68682			556.452	4.39564	3.59124	0.8044	4.50543	-19.9937	24.4991	-20.4956
557.417	3.22869	3.39463	-0.16594	-0.357753	-0.6592	0.30145	-0.61717			557.417	3.9958	3.64647	0.34933	1.95659	-22.5	24.4566	-23.0648
558.381	3.23225	3.35227	-0.12002	-0.258753	-0.56003	0.30127	-0.52432			558.381	3.81851	3.62651	0.192	1.07539	-23.3387	24.414	-23.9246
559.346	3.24519	3.33214	-0.08695	-0.187457	-0.48856	0.3011	-0.45741			559.346	3.83038	3.56614	0.26424	1.48	-22.8916	24.3716	-23.4663
560.31	3.2653	3.32673	-0.06143	-0.132438	-0.43337	0.30093	-0.40574			560.31	4.08941	3.51051	0.5789	3.24241	-21.0867	24.3291	-21.6161
561.274	3.29191	3.31638	-0.02447	-0.0527553	-0.35352	0.30076	-0.33098			561.274	2.17147	3.47365	-1.30218	-7.29349	-31.5803	24.2868	-32.3731
562.239	3.32158	3.28915	0.03243	0.0699164	-0.23067	0.30059	-0.21597			562.239	2.17147	3.45024	-1.27877	-7.16237	-31.4068	24.2445	-32.1953
563.203	3.34414	3.24954	0.0946	0.20395	-0.09647	0.30042	-0.09032			563.203	2.17147	3.44315	-1.27168	-7.12266	-31.3249	24.2022	-32.1113
564.167	3.34775	3.21085	0.1369	0.295145	-0.0051	0.30025	-0.00478			564.167	2.17147	3.46474	-1.29327	-7.24359	-31.4035	24.16	-32.1919
565.132	3.33115	3.18211	0.14904	0.321318	0.02124	0.30008	0.01989			565.132	2.17147	3.51392	-1.34245	-7.51904	-31.6368	24.1178	-32.4311
566.096	3.30773	3.16286	0.14487	0.312328	0.01242	0.2999	0.01163			566.096	4.44722	3.5644	0.88282	4.94466	-19.131	24.0757	-19.6113
567.061	3.29222	3.14827	0.14395	0.310344	0.01061	0.29973	0.00993			567.061	3.92966	3.58751	0.34215	1.91638	-22.1172	24.0336	-22.6725
568.025	3.28646	3.13655	0.14991	0.323193	0.02363	0.29956	0.02212			568.025	3.75527	3.5905	0.16477	0.92287	-23.0687	23.9916	-23.6478
568.989	3.28077	3.12998	0.15079	0.325091	0.0257	0.29939	0.02406			568.989	3.7114	3.61392	0.09748	0.54598	-23.4036	23.9496	-23.9911
569.954	3.26725	3.13002	0.13723	0.295856	-0.00336	0.29922	-0.00315			569.954	3.76038	3.68356	0.07682	0.43027	-23.4774	23.9076	-24.0668
570.918	3.24895	3.13435	0.1146	0.247068	-0.05198	0.29905	-0.04867			570.918	3.88427	3.77421	0.11006	0.61644	-23.2493	23.8657	-23.833
571.883	3.23592	3.14054	0.09538	0.205631	-0.09325	0.29888	-0.0873			571.883	4.04075	3.82568	0.21507	1.2046	-22.6193	23.8239	-23.1872
572.847	3.23683	3.15028	0.08655	0.186595	-0.11211	0.29871	-0.10496			572.847	4.10204	3.80565	0.29639	1.66008	-22.1221	23.7821	-22.6774
573.811	3.25477	3.16775	0.08702	0.187608	-0.11093	0.29854	-0.10386			573.811	4.01978	3.743	0.27678	1.55024	-22.1901	23.7404	-22.7472
574.776	3.2866	3.19351	0.09309	0.200694	-0.09767	0.29836	-0.09144			574.776	3.91265	3.68368	0.22897	1.28246	-22.4162	23.6987	-22.979
575.74	3.32183	3.22251	0.09932	0.214126	-0.08407	0.29819	-0.07871			575.74	3.84903	3.64917	0.19986	1.11941	-22.5376	23.6571	-23.1034
576.705	3.34354	3.24932	0.09422	0.20313	-0.09489	0.29802	-0.08884			576.705	3.81683	3.63947	0.17736	0.99339	-22.6221	23.6154	-23.19
577.669	3.33899	3.27259	0.0664	0.143153	-0.1547	0.29785	-0.14483			577.669	3.7837	3.64886	0.13484	0.75524	-22.8187	23.5739	-23.3915
578.633	3.31419	3.2915	0.02269	0.0489177	-0.24876	0.29768	-0.2329			578.633	3.75164	3.66831	0.08333	0.46673	-23.0657	23.5324	-23.6447
579.598	3.29351	3.29974	-0.00623	-0.0134314	-0.31094	0.29751	-0.29111			579.598	3.77328	3.6824	0.09088	0.50902	-22.9819	23.491	-23.5589
580.562	3.30096	3.28956	0.0114	0.0245774	-0.27276	0.29734	-0.25537			580.562	3.87193	3.6772	0.19473	1.09068	-22.3589	23.4495	-22.9202
581.526	3.34113	3.26371	0.07742	0.166911	-0.13026	0.29717	-0.12195			581.526	4.02904	3.65564	0.3734	2.09141	-21.3168	23.4082	-21.8519
582.491	3.39294	3.23716	0.15578	0.335849	0.03885	0.29699	0.03638			582.491	4.11216	3.63687	0.47529	2.66209	-20.7048	23.3669	-21.2246
583.455	3.42402	3.22452	0.1995	0.430105	0.13328	0.29682	0.12478			583.455	4.04946	3.63786	0.4116	2.30537	-21.0203	23.3256	-21.548
584.42	3.41763	3.2296	0.18803	0.405377	0.10872	0.29665	0.10179			584.42	4.01751	3.65874	0.35877	2.00947	-21.275	23.2844	-21.8091
585.384	3.38355	3.24908	0.13447	0.289906	-0.00658	0.29648	-0.00616			585.384	4.19183	3.6846	0.50723	2.84099	-20.4023	23.2432	-20.9145
586.348	3.34079	3.28274	0.05805	0.125151	-0.17116	0.29631	-0.16025			586.348	5.32781	3.69916	1.62865	9.12205	-14.0801	23.2021	-14.4336
587.313	3.29983	3.33492	-0.03509	-0.0756511	-0.37179	0.29614	-0.34809			587.313	2.17147	3.69712	-1.52565	-8.54514	-31.7062	23.1611	-32.5022
588.277	3.26449	3.40238	-0.13789	-0.297279	-0.59325	0.29597	-0.55542			588.277	2.17147	3.68486	-1.51339	-8.47648	-31.5965	23.12	-32.3897
589.242	3.24282	3.46312	-0.2203	-0.474948	-0.77075	0.2958	-0.7216			589.242	4.1828	3.67613	0.50667	2.83785	-20.2412	23.0791	-20.7494
590.206	3.24498	3.48649	-0.24151	-0.520675	-0.8163	0.29563	-0.76426			590.206	3.81573	3.68739	0.12834	0.71883	-22.3193	23.0382	-22.8797
591.17	3.27098	3.46108	-0.1901	-0.40984	-0.70529	0.29545	-0.66033			591.17	3.64591	3.72445	-0.07854	-0.4399	-23.4372	22.9973	-24.0256
592.135	3.3046	3.40378	-0.09918	-0.213824	-0.50911	0.29528	-0.47665			592.135	3.54354	3.76197	-0.21843	-1.22342	-24.1799	22.9565	-24.7869
593.099	3.32441	3.33812	-0.01371	-0.0295576	-0.32467	0.29511	-0.30397			593.099	3.46838	3.74551	-0.27713	-1.5522	-24.4679	22.9157	-25.0821
594.064	3.32238	3.27741	0.04497	0.0969515	-0.19799	0.29494	-0.18537			594.064	3.41544	3.64232	-0.22688	-1.27075	-24.1457	22.8749	-24.7519
595.028	3.30532	3.22806	0.07726	0.166566	-0.1282	0.29477	-0.12003			595.028	3.38466	3.48657	-0.10191	-0.5708	-23.405	22.8343	-23.9926
595.992	3.27577	3.19372	0.08205	0.176893	-0.11771	0.2946	-0.1102			595.992	3.35903	3.34279	0.01624	0.09096	-22.7026	22.7936	-23.2726
596.957	3.2218	3.16936	0.05244	0.113056	-0.18137	0.29443	-0.16981			596.957	3.33061	3.24855	0.08206	0.45962	-22.2934	22.753	-22.8531
597.921	3.13286	3.13596	-0.0031	-0.00668334	-0.30094	0.29426	-0.28175			597.921	3.31891	3.2047	0.11421	0.63969	-22.0728	22.7125	-22.6269
598.885	3.01821	3.07051	-0.0523	-0.112754	-0.40684	0.29409	-0.3809			598.885	3.35729	3.19588	0.16141	0.90406	-21.7679	22.672	-22.3144
599.85	2.90037	2.96459	-0.06422	-0.138453	-0.43237	0.29391	-0.4048			599.85	3.45845	3.20668	0.25177	1.41016	-21.2214	22.6315	-21.7541
600.814	2.79369	2.82682	-0.03313	-0.0714255	-0.36517	0.29374	-0.34189			600.814	3.5576	3.21787	0.33973	1.90282	-20.6883	22.5911	-21.2077
601.779	2.69232	2.66556	0.02676	0.0576923	-0.23588	0.29357	-0.22084			601.779	3.50911	3.19224	0.31687	1.77478	-20.776	22.5508	-21.2976
602.743	2.57453	2.48117	0.09336	0.201276	-0.09212	0.2934	-0.08625			602.743	3.39399	3.08455	0.30944	1.73317	-20.7773	22.5105	-21.2989
603.707	2.41897	2.27848	0.14049	0.302885	0.00966	0.29323	0.00904			603.707	3.41113	2.88755	0.52358	2.93256	-19.5377	22.4702	-20.0282
604.672	2.2297	2.08153	0.14817	0.319442	0.02638	0.29306	0.0247			604.672	3.73586	2.64663	1.08923	6.10076	-16.3292	22.43	-16.7392
605.636	2.04163	1.92178	0.11985	0.258387	-0.0345	0.29289	-0.0323			605.636	3.4036	2.38272	1.02088	5.71793	-16.6719	22.3898	-17.0905
606.601	1.90431	1.81983	0.08448	0.182132	-0.11058	0.29272	-0.10353			606.601	2.58323	2.04463	0.5386	3.01669	-19.333	22.3497	-19.8184
607.565	1.86305	1.78692	0.07613	0.16413	-0.12841	0.29254	-0.12023			607.565	1.93298	1.60514	0.32784	1.83623	-20.4734	22.3097	-20.9874
608.529	1.91479	1.81022	0.10457	0.225444	-0.06693	0.29237	-0.06266			608.529	1.22984	1.2545	-0.02466	-0.13812	-22.4078	22.2696	-22.9703
609.494	1.94556	1.80366	0.1419	0.305924	0.01372	0.2922	0.01285			609.494	1.1569	1.35455	-0.19765	-1.10703	-23.3367	22.2297	-23.9226
610.458	1.8212	1.67175	0.14945	0.322202	0.03017	0.29203	0.02825			610.458	2.17147	1.77893	0.39254	2.19861	-19.9911	22.1897	-20.493
611.423	1.64283	1.52181	0.12102	0.260909	-0.03095	0.29186	-0.02898			611.423	2.17147	1.80697	0.3645	2.04156	-20.1083	22.1499	-20.6131
612.387	1.57194	1.48726	0.08468	0.182563	-0.10913	0.29169	-0.10217			612.387	0.91081	1.52593	-0.61512	-3.44528	-25.5553	22.11	-26.1969
613.351	1.63562	1.57234	0.06328	0.136426	-0.15509	0.29152	-0.1452			613.351	1.80869	1.65318	0.15551	0.87101	-21.1992	22.0702	-21.7314
614.316	1.72472	1.67499	0.04973	0.107214	-0.18413	0.29135	-0.17239			614.316	2.06532	1.92158	0.14374	0.80509	-21.2254	22.0305	-21.7583
615.28	1.73079	1.70716	0.02363	0.0509443	-0.24023	0.29118	-0.22491			615.28	2.15547	2.08678	0.06869	0.38473	-21.6061	21.9908	-22.1485
616.244	1.63833	1.65601	-0.01768	-0.0381166	-0.32912	0.291	-0.30814			616.244	2.16543	2.16065	0.00478	0.02677	-21.9244	21.9512	-22.4748
617.209	1.53389	1.58676	-0.05287	-0.113983	-0.40482	0.29083	-0.37901			617.209	2.16161	2.21471	-0.0531	-0.29741	-22.209	21.9116	-22.7665
618.173	1.52602	1.58488	-0.05886	-0.126897	-0.41756	0.29066	-0.39094			618.173	2.21822	2.28855	-0.07033	-0.39392	-22.2659	21.872	-22.8249
619.138	1.61685	1.64695	-0.0301	-0.0648931	-0.35538	0.29049	-0.33273			619.138	2.26867	2.37455	-0.10588	-0.59303	-22.4256	21.8325	-22.9885
620.102	1.78855	1.76287	0.02568	0.0553639	-0.23496	0.29032	-0.21998			620.102	2.30326	2.4623	-0.15904	-0.89078	-22.6838	21.7931	-23.2533
621.066	2.05466	1.95935	0.09531	0.20548	-0.08467	0.29015	-0.07927			621.066	2.39808	2.55536	-0.15728	-0.88092	-22.6346	21.7537	-23.2028
622.031	2.39198	2.24182	0.15016	0.323732	0.03376	0.28998	0.0316			622.031	2.61111	2.66225	-0.05114	-0.28643	-22.0007	21.7143	-22.553
622.995	2.706	2.56305	0.14295	0.308188	0.01838	0.28981	0.01721			622.995	2.89685	2.78818	0.10867	0.60866	-21.0663	21.675	-21.5952
623.96	2.91578	2.86624	0.04954	0.106804	-0.18283	0.28963	-0.17117			623.96	3.18794	2.93426	0.25368	1.42086	-20.2148	21.6357	-20.7223
624.924	3.03571	3.12286	-0.08715	-0.187888	-0.47735	0.28946	-0.44692			624.924	3.4452	3.09722	0.34798	1.94903	-19.6475	21.5965	-20.1407
625.888	3.13568	3.33389	-0.19821	-0.427324	-0.71662	0.28929	-0.67093			625.888	3.64247	3.26902	0.37345	2.09169	-19.4656	21.5573	-19.9543
626.853	3.25855	3.51547	-0.25692	-0.553898	-0.84302	0.28912	-0.78927			626.853	3.78223	3.44056	0.34167	1.91369	-19.6045	21.5182	-20.0967
627.817	3.39587	3.68476	-0.28889	-0.622823	-0.91177	0.28895	-0.85364			627.817	3.87685	3.60665	0.2702	1.51339	-19.9657	21.4791	-20.467
628.782	3.51683	3.84553	-0.3287	-0.70865	-0.99743	0.28878	-0.93383			628.782	3.94625	3.76053	0.18572	1.04022	-20.3999	21.4401	-20.912
629.746	3.60658	3.97944	-0.37286	-0.803855	-1.09246	0.28861	-1.02281			629.746	4.0105	3.88853	0.12197	0.68315	-20.7179	21.4011	-21.2381
630.71	3.67124	4.06212	-0.39088	-0.842704	-1.13114	0.28844	-1.05902			630.71	4.08715	3.98202	0.10513	0.58883	-20.7733	21.3621	-21.2948
631.675	3.7152	4.09871	-0.38351	-0.826815	-1.11508	0.28827	-1.04399			631.675	4.18147	4.04492	0.13655	0.76481	-20.5584	21.3233	-21.0745
632.639	3.74128	4.10276	-0.36148	-0.77932	-1.06741	0.28809	-0.99936			632.639	4.27865	4.08376	0.19489	1.09158	-20.1928	21.2844	-20.6998
633.603	3.75301	4.08772	-0.33471	-0.721607	-1.00953	0.28792	-0.94516			633.603	4.35444	4.10435	0.25009	1.40075	-19.8449	21.2456	-20.3431
634.568	3.75507	4.06546	-0.31039	-0.669175	-0.95693	0.28775	-0.89591			634.568	4.39622	4.1114	0.28482	1.59527	-19.6116	21.2068	-20.1039
635.532	3.75275	4.04463	-0.29188	-0.629269	-0.91685	0.28758	-0.85839			635.532	4.44067	4.10862	0.33205	1.85981	-19.3083	21.1681	-19.7931
636.497	3.7507	4.02953	-0.27883	-0.601134	-0.88854	0.28741	-0.83189			636.497	4.49971	4.09896	0.40075	2.2446	-18.8849	21.1295	-19.359
637.461	3.75215	4.01987	-0.26772	-0.577182	-0.86442	0.28724	-0.80931			637.461	4.48749	4.08503	0.40246	2.25417	-18.8367	21.0908	-19.3096
638.425	3.75893	4.01172	-0.25279	-0.544994	-0.83206	0.28707	-0.77901			638.425	4.32738	4.06915	0.25823	1.44634	-19.6059	21.0523	-20.0982
639.39	3.77186	3.9996	-0.22774	-0.490988	-0.77788	0.2869	-0.72829			639.39	4.12245	4.05321	0.06924	0.38781	-20.6259	21.0138	-21.1438
640.354	3.79092	3.97953	-0.18861	-0.406627	-0.69335	0.28673	-0.64915			640.354	3.97994	4.03852	-0.05858	-0.32811	-21.3034	20.9753	-21.8382
641.319	3.81502	3.95131	-0.13629	-0.29383	-0.58038	0.28655	-0.54338			641.319	3.93596	4.02565	-0.08969	-0.50235	-21.4392	20.9369	-21.9774
642.283	3.84217	3.91821	-0.07604	-0.163936	-0.45032	0.28638	-0.42161			642.283	3.99315	4.01451	-0.02136	-0.11964	-21.0181	20.8985	-21.5458
643.247	3.87013	3.88489	-0.01476	-0.0318213	-0.31803	0.28621	-0.29776			643.247	4.14164	4.00464	0.137	0.76734	-20.0928	20.8601	-20.5972
644.212	3.89721	3.85543	0.04178	0.0900742	-0.19597	0.28604	-0.18347			644.212	4.30371	3.99574	0.30797	1.72494	-19.0969	20.8218	-19.5763
645.176	3.92238	3.83243	0.08995	0.193925	-0.09194	0.28587	-0.08608			645.176	4.29005	3.98794	0.30211	1.69211	-19.0915	20.7836	-19.5708
646.141	3.94459	3.81688	0.12771	0.275332	-0.01037	0.2857	-0.00971			646.141	4.12929	3.98165	0.14764	0.82693	-19.9185	20.7454	-20.4185
647.105	3.96224	3.80867	0.15357	0.331084	0.04556	0.28553	0.04265			647.105	4.01319	3.97705	0.03614	0.20242	-20.5048	20.7072	-21.0196
648.069	3.9734	3.80722	0.16618	0.35827	0.07291	0.28536	0.06827			648.069	4.0191	3.97388	0.04522	0.25328	-20.4159	20.6691	-20.9284
649.034	3.97672	3.81194	0.16478	0.355252	0.07007	0.28518	0.0656			649.034	4.19309	3.97167	0.22142	1.24017	-19.3909	20.6311	-19.8777
649.998	3.97242	3.82245	0.14997	0.323323	0.03831	0.28501	0.03587			649.998	4.73967	3.97019	0.76948	4.30985	-16.2832	20.5931	-16.692
650.962	3.96276	3.83854	0.12422	0.267808	-0.01703	0.28484	-0.01595			650.962	2.17147	3.96973	-1.79826	-10.072	-30.6271	20.5551	-31.396
651.927	3.95156	3.85979	0.09177	0.197848	-0.08682	0.28467	-0.08129			651.927	2.17147	3.97077	-1.7993	-10.0778	-30.595	20.5172	-31.3631
652.891	3.94266	3.88522	0.05744	0.123836	-0.16066	0.2845	-0.15042			652.891	2.17147	3.97359	-1.80212	-10.0937	-30.5729	20.4793	-31.3405
653.856	3.9382	3.91286	0.02534	0.0546309	-0.2297	0.28433	-0.21505			653.856	4.58384	3.97794	0.6059	3.39364	-17.0478	20.4415	-17.4758
654.82	3.9375	3.93968	-0.00218	-0.0046999	-0.28886	0.28416	-0.27044			654.82	4.31619	3.98316	0.33303	1.8653	-18.5384	20.4037	-19.0038
655.784	3.93773	3.96197	-0.02424	-0.0522594	-0.33625	0.28399	-0.31481			655.784	4.25371	3.98837	0.26534	1.48617	-18.8798	20.366	-19.3538
656.749	3.93589	3.97645	-0.04056	-0.0874439	-0.37126	0.28382	-0.34759			656.749	4.29971	3.99263	0.30708	1.71995	-18.6083	20.3283	-19.0755
657.713	3.93089	3.98148	-0.05059	-0.109068	-0.39271	0.28364	-0.36767			657.713	4.39412	3.99511	0.39901	2.23485	-18.0558	20.2906	-18.509
658.678	3.92367	3.97779	-0.05412	-0.116678	-0.40015	0.28347	-0.37464			658.678	4.48951	3.99516	0.49435	2.76885	-17.4842	20.253	-17.9231
659.642	3.91538	3.96792	-0.05254	-0.113272	-0.39657	0.2833	-0.37129			659.642	4.56224	3.99256	0.56968	3.19077	-17.0247	20.2155	-17.4521
660.606	3.90602	3.95505	-0.04903	-0.105705	-0.38884	0.28313	-0.36404			660.606	4.62996	3.98763	0.64233	3.59768	-16.5803	20.1779	-16.9965
661.571	3.89462	3.94196	-0.04734	-0.102061	-0.38502	0.28296	-0.36047			661.571	4.69372	3.98115	0.71257	3.99109	-16.1494	20.1405	-16.5548
662.535	3.88046	3.93059	-0.05013	-0.108076	-0.39086	0.28279	-0.36594			662.535	4.67518	3.9743	0.70088	3.92562	-16.1774	20.1031	-16.5836
663.5	3.86393	3.9219	-0.05797	-0.124978	-0.4076	0.28262	-0.38161			663.5	4.52258	3.96844	0.55414	3.10373	-16.962	20.0657	-17.3878
664.464	3.8465	3.91598	-0.06948	-0.149793	-0.43224	0.28245	-0.40468			664.464	4.33143	3.96499	0.36644	2.05243	-17.9759	20.0284	-18.4272
665.428	3.83001	3.91204	-0.08203	-0.17685	-0.45912	0.28227	-0.42985			665.428	4.18754	3.96542	0.22212	1.24409	-18.747	19.9911	-19.2176
666.393	3.81625	3.90874	-0.09249	-0.199401	-0.4815	0.2821	-0.4508			666.393	4.11387	3.97119	0.14268	0.79915	-19.1547	19.9538	-19.6356
667.357	3.80654	3.90473	-0.09819	-0.211689	-0.49362	0.28193	-0.46215			667.357	4.11689	3.98373	0.13316	0.74583	-19.1708	19.9167	-19.6521
668.321	3.80141	3.89946	-0.09805	-0.211388	-0.49315	0.28176	-0.46171			668.321	4.16093	4.00425	0.15668	0.87756	-19.002	19.8795	-19.479
669.286	3.80038	3.89369	-0.09331	-0.201169	-0.48276	0.28159	-0.45198			669.286	4.15425	4.03331	0.12094	0.67738	-19.165	19.8424	-19.6462
670.25	3.80228	3.88889	-0.08661	-0.186724	-0.46814	0.28142	-0.43829			670.25	4.07924	4.07013	0.00911	0.05102	-19.7543	19.8054	-20.2503
671.215	3.80588	3.8861	-0.08022	-0.172948	-0.4542	0.28125	-0.42524			671.215	4.0074	4.1123	-0.1049	-0.58754	-20.3559	19.7684	-20.8669
672.179	3.81042	3.88507	-0.07465	-0.160939	-0.44202	0.28108	-0.41383			672.179	3.97833	4.15588	-0.17755	-0.99446	-20.7259	19.7314	-21.2462
673.143	3.81561	3.88437	-0.06876	-0.148241	-0.42915	0.28091	-0.40178			673.143	3.99083	4.19633	-0.2055	-1.151	-20.8455	19.6945	-21.3688
674.108	3.82167	3.88247	-0.0608	-0.13108	-0.41181	0.28073	-0.38556			674.108	4.01661	4.22983	-0.21322	-1.19424	-20.8518	19.6576	-21.3753
675.072	3.82927	3.879	-0.04973	-0.107214	-0.38778	0.28056	-0.36305			675.072	4.02673	4.2543	-0.22757	-1.27462	-20.8954	19.6208	-21.42
676.037	3.83947	3.87525	-0.03578	-0.0771387	-0.35753	0.28039	-0.33474			676.037	4.03515	4.26905	-0.2339	-1.31007	-20.8941	19.584	-21.4186
677.001	3.85297	3.87323	-0.02026	-0.0436789	-0.3239	0.28022	-0.30325			677.001	4.08266	4.27372	-0.19106	-1.07012	-20.6174	19.5473	-21.135
677.965	3.8691	3.87437	-0.00527	-0.0113617	-0.29141	0.28005	-0.27283			677.965	4.19076	4.26776	-0.077	-0.43128	-19.9418	19.5106	-20.4425
678.93	3.88545	3.87872	0.00673	0.0145093	-0.26537	0.27988	-0.24845			678.93	4.3229	4.25079	0.07211	0.40389	-19.07	19.4739	-19.5488
679.894	3.89858	3.88491	0.01367	0.0294714	-0.25024	0.27971	-0.23428			679.894	4.38697	4.22352	0.16345	0.91548	-18.5219	19.4373	-18.9868
680.859	3.90602	3.89076	0.01526	0.0328993	-0.24664	0.27954	-0.23091			680.859	4.36835	4.18835	0.18	1.00818	-18.3926	19.4008	-18.8543
681.823	3.90805	3.89407	0.01398	0.0301397	-0.24923	0.27936	-0.23334			681.823	4.34823	4.1491	0.19913	1.11532	-18.2489	19.3643	-18.7071
682.787	3.90762	3.89338	0.01424	0.0307002	-0.24849	0.27919	-0.23265			682.787	4.37078	4.11013	0.26065	1.4599	-17.8679	19.3278	-18.3165
683.752	3.90828	3.88849	0.01979	0.0426656	-0.23636	0.27902	-0.22129			683.752	4.4116	4.07546	0.33614	1.88272	-17.4087	19.2914	-17.8457
684.716	3.9122	3.88025	0.03195	0.0688815	-0.20997	0.27885	-0.19658			684.716	4.42346	4.0482	0.37526	2.10183	-17.1532	19.255	-17.5838
685.68	3.91914	3.87012	0.04902	0.105683	-0.173	0.27868	-0.16197			685.68	4.4	4.03011	0.36989	2.07175	-17.1469	19.2187	-17.5774
686.645	3.92663	3.85983	0.0668	0.144015	-0.13449	0.27851	-0.12592			686.645	4.36773	4.0216	0.34613	1.93867	-17.2437	19.1824	-17.6766
687.609	3.93124	3.85153	0.07971	0.171848	-0.10649	0.27834	-0.0997			687.609	4.3367	4.02201	0.31469	1.76257	-17.3836	19.1462	-17.82
688.574	3.93038	3.84783	0.08255	0.177971	-0.1002	0.27817	-0.09381			688.574	4.29605	4.03026	0.26579	1.48869	-17.6213	19.11	-18.0637
689.538	3.92416	3.85128	0.07288	0.157123	-0.12087	0.278	-0.11317			689.538	4.26568	4.04529	0.22039	1.2344	-17.8394	19.0738	-18.2873
690.502	3.91578	3.86305	0.05273	0.113681	-0.16414	0.27782	-0.15368			690.502	4.28984	4.06605	0.22379	1.25344	-17.7843	19.0377	-18.2307
691.467	3.90999	3.88189	0.0281	0.0605812	-0.21707	0.27765	-0.20323			691.467	4.42386	4.09094	0.33292	1.86468	-17.137	19.0017	-17.5672
692.431	3.91058	3.90419	0.00639	0.0137763	-0.26371	0.27748	-0.24689			692.431	4.77746	4.11733	0.66013	3.69738	-15.2683	18.9657	-15.6516
693.396	3.91856	3.92524	-0.00668	-0.0144015	-0.29171	0.27731	-0.27311			693.396	2.17147	4.1416	-1.97013	-11.0347	-29.9643	18.9297	-30.7166
694.36	3.93183	3.94125	-0.00942	-0.0203087	-0.29745	0.27714	-0.27848			694.36	2.17147	4.15983	-1.98836	-11.1368	-30.0305	18.8938	-30.7844
695.324	3.94633	3.95077	-0.00444	-0.00957227	-0.28654	0.27697	-0.26827			695.324	6.95781	4.16897	2.78884	15.6203	-3.23762	18.8579	-3.3189
696.289	3.95828	3.95459	0.00369	0.00795533	-0.26884	0.2768	-0.2517			696.289	4.7066	4.16796	0.53864	3.01691	-15.8051	18.822	-16.2019
697.253	3.96583	3.95463	0.0112	0.0241463	-0.25248	0.27663	-0.23638			697.253	4.35457	4.1584	0.19617	1.09875	-17.6875	18.7862	-18.1316
698.218	3.96919	3.95279	0.0164	0.035357	-0.2411	0.27646	-0.22573			698.218	4.18231	4.14425	0.03806	0.21317	-18.5373	18.7505	-19.0027
699.182	3.96964	3.9502	0.01944	0.041911	-0.23437	0.27628	-0.21943			699.182	4.11685	4.13068	-0.01383	-0.07746	-18.7923	18.7148	-19.264
700.146	3.96874	3.94697	0.02177	0.0469343	-0.22918	0.27611	-0.21457			700.146	4.1329	4.1229	0.01	0.05601	-18.6231	18.6791	-19.0907
701.111	3.96807	3.94252	0.02555	0.0550836	-0.22086	0.27594	-0.20678			701.111	4.20076	4.12533	0.07543	0.42248	-18.2211	18.6435	-18.6785
702.075	3.96893	3.93652	0.03241	0.0698732	-0.2059	0.27577	-0.19277			702.075	4.26609	4.14123	0.12486	0.69934	-17.9086	18.608	-18.3582
703.039	3.97191	3.92969	0.04222	0.0910228	-0.18458	0.2756	-0.17281			703.039	4.2854	4.17247	0.11293	0.63252	-17.9399	18.5724	-18.3903
704.004	3.97633	3.92378	0.05255	0.113293	-0.16213	0.27543	-0.1518			704.004	4.26353	4.21911	0.04442	0.2488	-18.2882	18.537	-18.7473
704.968	3.98052	3.92044	0.06008	0.129527	-0.14573	0.27526	-0.13644			704.968	4.24695	4.27879	-0.03184	-0.17834	-18.6799	18.5015	-19.1488
705.933	3.98267	3.92016	0.06251	0.134766	-0.14032	0.27509	-0.13137			705.933	4.24351	4.34651	-0.103	-0.5769	-19.0431	18.4661	-19.5211
706.897	3.98186	3.92179	0.06007	0.129506	-0.14541	0.27491	-0.13614			706.897	4.21915	4.41537	-0.19622	-1.09903	-19.5298	18.4308	-20.0201
707.861	3.97846	3.92307	0.05539	0.119416	-0.15533	0.27474	-0.14542			707.861	4.15474	4.47891	-0.32417	-1.81567	-20.2112	18.3955	-20.7186
708.826	3.97354	3.92179	0.05175	0.111569	-0.163	0.27457	-0.15261			708.826	4.07878	4.5341	-0.45532	-2.55024	-20.9105	18.3603	-21.4354
709.79	3.9682	3.91685	0.05135	0.110706	-0.16369	0.2744	-0.15326			709.79	4.02859	4.58162	-0.55303	-3.09751	-21.4226	18.325	-21.9604
710.755	3.96305	3.90867	0.05438	0.117239	-0.15699	0.27423	-0.14698			710.755	4.02381	4.62281	-0.599	-3.35499	-21.6449	18.2899	-22.1883
711.719	3.95825	3.89875	0.0595	0.128277	-0.14578	0.27406	-0.13649			711.719	4.06319	4.6571	-0.59391	-3.32648	-21.5812	18.2548	-22.123
712.683	3.95379	3.88882	0.06497	0.14007	-0.13382	0.27389	-0.12529			712.683	4.13892	4.6813	-0.54238	-3.03786	-21.2575	18.2197	-21.7912
713.648	3.9497	3.87986	0.06984	0.150569	-0.12315	0.27372	-0.1153			713.648	4.22862	4.69006	-0.46144	-2.58452	-20.7692	18.1847	-21.2906
714.612	3.94595	3.87167	0.07428	0.160141	-0.1134	0.27355	-0.10617			714.612	4.27991	4.67745	-0.39754	-2.22662	-20.3763	18.1497	-20.8878
715.577	3.94219	3.86306	0.07913	0.170598	-0.10278	0.27337	-0.09622			715.577	4.24947	4.63936	-0.38989	-2.18377	-20.2985	18.1147	-20.8081
716.541	3.93754	3.85257	0.08497	0.183188	-0.09001	0.2732	-0.08428			716.541	4.17301	4.57685	-0.40384	-2.2619	-20.3417	18.0798	-20.8524
717.505	3.93077	3.83937	0.0914	0.197051	-0.07598	0.27303	-0.07114			717.505	4.11423	4.49722	-0.38299	-2.14512	-20.1901	18.045	-20.697
718.47	3.92097	3.82342	0.09755	0.21031	-0.06255	0.27286	-0.05856			718.47	4.09772	4.41051	-0.31279	-1.75193	-19.7621	18.0101	-20.2582
719.434	3.90812	3.80505	0.10307	0.22221	-0.05048	0.27269	-0.04726			719.434	4.10424	4.32578	-0.22154	-1.24084	-19.2162	17.9754	-19.6986
720.398	3.89317	3.78448	0.10869	0.234326	-0.03819	0.27252	-0.03576			720.398	4.10069	4.24917	-0.14848	-0.83163	-18.7723	17.9407	-19.2436
721.363	3.87752	3.762	0.11552	0.249051	-0.0233	0.27235	-0.02181			721.363	4.08115	4.18354	-0.10239	-0.57348	-18.4795	17.906	-18.9434
722.327	3.86231	3.73878	0.12353	0.26632	-0.00586	0.27218	-0.00548			722.327	4.07342	4.1288	-0.05538	-0.31018	-18.1815	17.8713	-18.638
723.292	3.84807	3.71776	0.13031	0.280937	0.00893	0.272	0.00836			723.292	4.10628	4.08239	0.02389	0.13381	-17.7029	17.8367	-18.1474
724.256	3.83486	3.70375	0.13111	0.282662	0.01083	0.27183	0.01014			724.256	4.1871	4.03988	0.14722	0.82458	-16.9776	17.8022	-17.4038
725.22	3.82257	3.70271	0.11986	0.258408	-0.01325	0.27166	-0.01241			725.22	4.29632	3.99554	0.30078	1.68466	-16.083	17.7677	-16.4868
726.185	3.81197	3.71738	0.09459	0.203928	-0.06756	0.27149	-0.06326			726.185	4.41106	3.9458	0.46526	2.60591	-15.1273	17.7332	-15.5071
727.149	3.80723	3.73575	0.07148	0.154105	-0.11722	0.27132	-0.10974			727.149	4.43852	3.90038	0.53814	3.01411	-14.6847	17.6988	-15.0534
728.114	3.81312	3.74484	0.06828	0.147206	-0.12394	0.27115	-0.11604			728.114	4.34038	3.8779	0.46248	2.59034	-15.0741	17.6644	-15.4525
729.078	3.83511	3.75404	0.08107	0.17478	-0.0962	0.27098	-0.09006			729.078	4.22575	3.87724	0.34851	1.952	-15.6781	17.6301	-16.0717
730.042	3.87789	3.78936	0.08853	0.190863	-0.07994	0.27081	-0.07485			730.042	4.17982	3.87117	0.30865	1.72874	-15.8671	17.5958	-16.2654
731.007	3.93545	3.85775	0.0777	0.167515	-0.10312	0.27064	-0.09655			731.007	4.22485	3.83514	0.38971	2.18276	-15.3788	17.5616	-15.7649
731.971	3.98167	3.92053	0.06114	0.131813	-0.13865	0.27046	-0.12981			731.971	4.32851	3.7768	0.55171	3.09012	-14.4373	17.5274	-14.7997
732.936	3.98203	3.91754	0.06449	0.139035	-0.13126	0.27029	-0.12289			732.936	4.38739	3.72698	0.66041	3.69895	-13.7943	17.4932	-14.1406
733.9	3.92647	3.83609	0.09038	0.194852	-0.07527	0.27012	-0.07047			733.9	4.33079	3.70929	0.6215	3.48101	-13.9781	17.4591	-14.329
734.864	3.84183	3.72855	0.11328	0.244222	-0.02573	0.26995	-0.02409			734.864	4.24802	3.72533	0.52269	2.92758	-14.4975	17.4251	-14.8614
735.829	3.76781	3.65091	0.1169	0.252027	-0.01775	0.26978	-0.01662			735.829	4.21838	3.76111	0.45727	2.56116	-14.8299	17.391	-15.2022
736.793	3.72739	3.62213	0.10526	0.226932	-0.04268	0.26961	-0.03996			736.793	4.21432	3.80015	0.41417	2.31976	-15.0373	17.3571	-15.4148
737.757	3.72267	3.63394	0.08873	0.191294	-0.07814	0.26944	-0.07316			737.757	4.15978	3.83036	0.32942	1.84508	-15.478	17.3231	-15.8666
738.722	3.74696	3.67346	0.0735	0.15846	-0.11081	0.26927	-0.10374			738.722	4.05643	3.8432	0.21323	1.1943	-16.0949	17.2892	-16.499
739.686	3.79411	3.72893	0.06518	0.140523	-0.12857	0.26909	-0.12037			739.686	3.98779	3.83251	0.15528	0.86972	-16.3857	17.2554	-16.797
740.651	3.85666	3.77863	0.07803	0.168226	-0.1007	0.26892	-0.09428			740.651	4.01344	3.79889	0.21455	1.20169	-16.0199	17.2216	-16.4221
741.615	3.91671	3.79037	0.12634	0.272378	0.00363	0.26875	0.00339			741.615	4.17239	3.75398	0.41841	2.34351	-14.8443	17.1878	-15.217
742.579	3.94567	3.75024	0.19543	0.421331	0.15275	0.26858	0.14301			742.579	4.45954	3.71767	0.74187	4.1552	-12.9989	17.1541	-13.3252
743.544	3.92445	3.68597	0.23848	0.514143	0.24573	0.26841	0.23007			743.544	4.69985	3.71051	0.98934	5.54128	-11.5792	17.1204	-11.8698
744.508	3.86265	3.64416	0.21849	0.471046	0.20281	0.26824	0.18988			744.508	4.58903	3.74399	0.84504	4.73306	-12.3537	17.0868	-12.6639
745.473	3.78935	3.65183	0.13752	0.296482	0.02841	0.26807	0.0266			745.473	4.41475	3.8093	0.60545	3.39112	-13.6621	17.0532	-14.0051
746.437	3.72843	3.7013	0.02713	0.05849	-0.20941	0.2679	-0.19606			746.437	4.36273	3.87229	0.49044	2.74695	-14.2727	17.0197	-14.631
747.401	3.68903	3.76135	-0.07232	-0.155916	-0.42364	0.26773	-0.39663			747.401	4.41873	3.89282	0.52591	2.94561	-14.0405	16.9862	-14.393
748.366	3.67418	3.80406	-0.12988	-0.28001	-0.54756	0.26755	-0.51265			748.366	4.496	3.86454	0.63146	3.5368	-13.4159	16.9527	-13.7527
749.33	3.69216	3.82503	-0.13287	-0.286457	-0.55384	0.26738	-0.51853			749.33	4.47341	3.8245	0.64891	3.63454	-13.2848	16.9193	-13.6183
750.295	3.75716	3.83446	-0.0773	-0.166652	-0.43386	0.26721	-0.4062			750.295	4.3501	3.81341	0.53669	3.00599	-13.8799	16.8859	-14.2284
751.259	3.87477	3.83448	0.04029	0.0868618	-0.18018	0.26704	-0.16869			751.259	4.23602	3.83854	0.39748	2.22628	-14.6263	16.8526	-14.9935
752.223	4.01742	3.81592	0.2015	0.434417	0.16755	0.26687	0.15686			752.223	4.18191	3.87418	0.30773	1.72359	-15.0957	16.8193	-15.4747
753.188	4.11846	3.77687	0.34159	0.736439	0.46974	0.2667	0.43979			753.188	4.19134	3.89305	0.29829	1.67072	-15.1153	16.7861	-15.4948
754.152	4.12259	3.73291	0.38968	0.840117	0.57359	0.26653	0.53702			754.152	4.24727	3.89565	0.35162	1.96942	-14.7834	16.7529	-15.1546
755.116	4.05229	3.7049	0.34739	0.748944	0.48259	0.26636	0.45182			755.116	4.31546	3.90304	0.41242	2.30996	-14.4098	16.7197	-14.7715
756.081	3.9784	3.70259	0.27581	0.594623	0.32844	0.26619	0.3075			756.081	4.34938	3.92626	0.42312	2.36989	-14.3167	16.6866	-14.6761
757.045	3.94424	3.72082	0.22342	0.481675	0.21566	0.26601	0.20191			757.045	4.32958	3.95494	0.37464	2.09835	-14.5552	16.6535	-14.9206
758.01	3.94416	3.74673	0.19743	0.425642	0.1598	0.26584	0.14961			758.01	4.269	3.97729	0.29171	1.63386	-14.9866	16.6205	-15.3629
758.974	3.94885	3.77011	0.17874	0.385348	0.11968	0.26567	0.11205			758.974	4.18233	4.00339	0.17894	1.00224	-15.5853	16.5875	-15.9765
759.938	3.9397	3.78905	0.15065	0.324789	0.05929	0.2655	0.05551			759.938	4.08119	4.05823	0.02296	0.1286	-16.426	16.5546	-16.8383
760.903	3.92378	3.80843	0.11535	0.248685	-0.01664	0.26533	-0.01558			760.903	3.98448	4.1507	-0.16622	-0.931	-17.4527	16.5217	-17.8908
761.867	3.92082	3.83398	0.08684	0.18722	-0.07794	0.26516	-0.07297			761.867	3.91609	4.25233	-0.33624	-1.88328	-18.3721	16.4888	-18.8333
762.832	3.93995	3.86771	0.07224	0.155743	-0.10924	0.26499	-0.10228			762.832	3.89369	4.31058	-0.41689	-2.33499	-18.791	16.456	-19.2628
763.796	3.96801	3.9083	0.05971	0.12873	-0.13609	0.26482	-0.12741			763.796	3.92009	4.29253	-0.37244	-2.08603	-18.5093	16.4232	-18.9739
764.76	3.97689	3.95473	0.02216	0.0477751	-0.21687	0.26464	-0.20304			764.76	3.9788	4.2103	-0.2315	-1.29663	-17.6871	16.3905	-18.1312
765.725	3.94756	4.00569	-0.05813	-0.125323	-0.3898	0.26447	-0.36494			765.725	4.03081	4.10192	-0.07111	-0.39829	-16.7561	16.3578	-17.1768
766.689	3.88951	4.05031	-0.1608	-0.346671	-0.61097	0.2643	-0.57202			766.689	4.04817	4.00586	0.04231	0.23698	-16.0882	16.3252	-16.4921
767.654	3.83392	4.06239	-0.22847	-0.492562	-0.75669	0.26413	-0.70845			767.654	4.05207	3.94818	0.10389	0.58189	-15.7107	16.2926	-16.1051
768.618	3.80866	4.01817	-0.20951	-0.451686	-0.71565	0.26396	-0.67002			768.618	4.08713	3.93559	0.15154	0.84877	-15.4113	16.26	-15.7982
769.582	3.82051	3.92612	-0.10561	-0.227686	-0.49148	0.26379	-0.46014			769.582	4.17337	3.95216	0.22121	1.23899	-14.9885	16.2275	-15.3648
770.547	3.85436	3.82593	0.02843	0.0612927	-0.20232	0.26362	-0.18943			770.547	4.28155	3.9698	0.31175	1.74611	-14.4489	16.1951	-14.8117
771.511	3.88693	3.75555	0.13138	0.283244	0.0198	0.26345	0.01854			771.511	4.32207	3.97549	0.34658	1.94119	-14.2214	16.1626	-14.5785
772.475	3.90578	3.72844	0.17734	0.38233	0.11905	0.26328	0.11146			772.475	4.25741	3.99112	0.26629	1.49149	-14.6388	16.1302	-15.0063
773.44	3.91474	3.73548	0.17926	0.386469	0.12337	0.2631	0.1155			773.44	4.16153	4.05798	0.10355	0.57998	-15.5179	16.0979	-15.9075
774.404	3.91928	3.75978	0.1595	0.343869	0.08094	0.26293	0.07578			774.404	4.10537	4.19557	-0.0902	-0.50521	-16.5708	16.0656	-16.9868
775.369	3.91457	3.79005	0.12452	0.268455	0.00569	0.26276	0.00533			775.369	4.1108	4.36444	-0.25364	-1.42063	-17.454	16.0333	-17.8922
776.333	3.89442	3.82354	0.07088	0.152811	-0.10978	0.26259	-0.10278			776.333	4.17249	4.47352	-0.30103	-1.68606	-17.6872	16.0011	-18.1312
777.297	3.86672	3.8582	0.00852	0.0183684	-0.24405	0.26242	-0.22849			777.297	4.26285	4.4641	-0.20125	-1.1272	-17.0962	15.969	-17.5253
778.262	3.84831	3.88596	-0.03765	-0.0811702	-0.34342	0.26225	-0.32152			778.262	4.33434	4.37583	-0.04149	-0.23238	-16.1692	15.9368	-16.5751
779.226	3.84403	3.89933	-0.0553	-0.119222	-0.3813	0.26208	-0.35699			779.226	4.36758	4.27898	0.0886	0.49625	-15.4085	15.9047	-15.7953
780.191	3.83826	3.90435	-0.06609	-0.142484	-0.40439	0.26191	-0.37861			780.191	4.40294	4.20592	0.19702	1.10351	-14.7692	15.8727	-15.14
781.155	3.81212	3.91883	-0.10671	-0.230058	-0.49179	0.26173	-0.46044			781.155	4.51523	4.15645	0.35878	2.00952	-13.8312	15.8407	-14.1784
782.119	3.76781	3.95379	-0.18598	-0.400957	-0.66252	0.26156	-0.62028			782.119	4.72694	4.13222	0.59472	3.33102	-12.4777	15.8087	-12.791
783.084	3.72916	3.99625	-0.26709	-0.575824	-0.83722	0.26139	-0.78384			783.084	4.87424	4.13778	0.73646	4.1249	-11.6519	15.7768	-11.9444
784.048	3.72047	4.01403	-0.29356	-0.632891	-0.89411	0.26122	-0.83711			784.048	4.6892	4.16709	0.52211	2.92433	-12.8206	15.7449	-13.1425
785.013	3.75102	3.98679	-0.23577	-0.5083	-0.76935	0.26105	-0.7203			785.013	4.44062	4.20356	0.23706	1.32777	-14.3853	15.7131	-14.7465
785.977	3.81492	3.93338	-0.11846	-0.25539	-0.51627	0.26088	-0.48335			785.977	4.29682	4.23725	0.05957	0.33365	-15.3477	15.6813	-15.733
786.941	3.89817	3.89816	1e-05	2.15592e-05	-0.26069	0.26071	-0.24407			786.941	4.25375	4.28139	-0.02764	-0.15481	-15.8044	15.6496	-16.2011
787.906	3.98383	3.91176	0.07207	0.155377	-0.10516	0.26054	-0.09845			787.906	4.25174	4.36218	-0.11044	-0.61857	-16.2364	15.6179	-16.644
788.87	4.05361	3.96206	0.09155	0.197374	-0.06299	0.26037	-0.05898			788.87	4.29463	4.4792	-0.18457	-1.03377	-16.62	15.5862	-17.0372
789.834	4.09151	3.99895	0.09256	0.199552	-0.06064	0.26019	-0.05678			789.834	4.40428	4.58615	-0.18187	-1.01865	-16.5732	15.5546	-16.9893
790.799	4.09271	3.98344	0.10927	0.235577	-0.02445	0.26002	-0.02289			790.799	4.60077	4.62272	-0.02195	-0.12294	-15.6459	15.523	-16.0387
791.763	4.06715	3.93801	0.12914	0.278415	0.01856	0.25985	0.01738			791.763	4.80151	4.57149	0.23002	1.28834	-14.2031	15.4915	-14.5597
792.728	4.03314	3.92185	0.11129	0.239932	-0.01975	0.25968	-0.01849			792.728	4.75119	4.46429	0.2869	1.60692	-13.853	15.4599	-14.2008
793.692	4.0128	3.96611	0.04669	0.10066	-0.15885	0.25951	-0.14872			793.692	4.59146	4.34375	0.24771	1.38742	-14.0411	15.4285	-14.3936
794.656	4.03194	4.04869	-0.01675	-0.0361116	-0.29545	0.25934	-0.27661			794.656	4.59156	4.24587	0.34569	1.9362	-13.4609	15.3971	-13.7988
795.621	4.10158	4.12621	-0.02463	-0.0531002	-0.31227	0.25917	-0.29236			795.621	4.76745	4.20566	0.56179	3.14658	-12.2191	15.3657	-12.5259
796.585	4.17912	4.18719	-0.00807	-0.0173982	-0.27639	0.259	-0.25877			796.585	5.14672	4.25997	0.88675	4.96667	-10.3677	15.3344	-10.628
797.55	4.2023	4.2527	-0.0504	-0.108658	-0.36748	0.25882	-0.34405			797.55	5.23489	4.40415	0.83074	4.65296	-10.6501	15.3031	-10.9175
798.514	4.17558	4.32471	-0.14913	-0.321512	-0.58017	0.25865	-0.54318			798.514	4.85268	4.56447	0.28821	1.61426	-13.6576	15.2719	-14.0005
799.478	4.17463	4.35299	-0.17836	-0.384529	-0.64301	0.25848	-0.60201			799.478	4.62844	4.62652	0.00192	0.01075	-15.2299	15.2407	-15.6122
800.443	4.2485	4.291	-0.0425	-0.0916264	-0.34994	0.25831	-0.32763			800.443	4.55962	4.5382	0.02142	0.11997	-15.0895	15.2095	-15.4683
801.407	4.35096	4.1742	0.17676	0.38108	0.12294	0.25814	0.1151			801.407	4.53464	4.35945	0.17519	0.98124	-14.1971	15.1784	-14.5535
802.372	4.37104	4.07667	0.29437	0.634637	0.37667	0.25797	0.35265			802.372	4.42687	4.17139	0.25548	1.43094	-13.7164	15.1473	-14.0607
803.336	4.26148	4.02958	0.2319	0.499957	0.24216	0.2578	0.22672			803.336	4.24306	4.0113	0.23176	1.29808	-13.8182	15.1163	-14.1651
804.3	4.10487	4.01557	0.0893	0.192523	-0.0651	0.25763	-0.06095			804.3	4.06407	3.88575	0.17832	0.99877	-14.0865	15.0853	-14.4401
805.265	3.9659	3.99581	-0.02991	-0.0644834	-0.32194	0.25746	-0.30141			805.265	3.91484	3.79155	0.12329	0.69055	-14.3638	15.0543	-14.7244
806.229	3.85288	3.94534	-0.09246	-0.199336	-0.45662	0.25728	-0.42751			806.229	3.78968	3.7232	0.06648	0.37235	-14.651	15.0234	-15.0189
807.193	3.75453	3.86345	-0.10892	-0.234822	-0.49194	0.25711	-0.46057			807.193	3.68146	3.66989	0.01157	0.0648	-14.9277	14.9925	-15.3025
808.158	3.66313	3.76021	-0.09708	-0.209296	-0.46624	0.25694	-0.43651			808.158	3.58942	3.61565	-0.02623	-0.14691	-15.1086	14.9617	-15.4879
809.122	3.57552	3.6464	-0.07088	-0.152811	-0.40958	0.25677	-0.38347			809.122	3.5153	3.54917	-0.03387	-0.18971	-15.1206	14.9309	-15.5002
810.087	3.49054	3.53257	-0.04203	-0.0906131	-0.34721	0.2566	-0.32508			810.087	3.45821	3.47312	-0.01491	-0.08351	-14.9837	14.9002	-15.3598
811.051	3.40915	3.427	-0.01785	-0.0384831	-0.29491	0.25643	-0.27611			811.051	3.41365	3.39964	0.01401	0.07847	-14.791	14.8695	-15.1623
812.015	3.33413	3.33344	0.00069	0.00148758	-0.25477	0.25626	-0.23853			812.015	3.37588	3.33689	0.03899	0.21838	-14.6204	14.8388	-14.9875
812.98	3.26649	3.25047	0.01602	0.0345378	-0.22155	0.25609	-0.20742			812.98	3.33876	3.28209	0.05667	0.31741	-14.4908	14.8082	-14.8546
813.944	3.20375	3.17555	0.0282	0.0607968	-0.19512	0.25592	-0.18268			813.944	3.2973	3.2271	0.0702	0.39319	-14.3844	14.7776	-14.7455
814.909	3.14211	3.10785	0.03426	0.0738617	-0.18188	0.25574	-0.17029			814.909	3.2492	3.1682	0.081	0.45368	-14.2934	14.7471	-14.6522
815.873	3.08026	3.04719	0.03307	0.0712961	-0.18428	0.25557	-0.17253			815.873	3.19684	3.10921	0.08763	0.49081	-14.2257	14.7166	-14.5829
816.837	3.02046	2.99212	0.02834	0.0610987	-0.1943	0.2554	-0.18191			816.837	3.14565	3.05601	0.08964	0.50207	-14.184	14.6861	-14.5401
817.802	2.96606	2.94033	0.02573	0.0554717	-0.19976	0.25523	-0.18702			817.802	3.09935	3.01066	0.08869	0.49675	-14.1589	14.6557	-14.5144
818.766	2.91826	2.89078	0.02748	0.0592446	-0.19581	0.25506	-0.18333			818.766	3.05724	2.97069	0.08655	0.48477	-14.1406	14.6253	-14.4955
819.731	2.8752	2.84436	0.03084	0.0664884	-0.1884	0.25489	-0.17639			819.731	3.01539	2.93229	0.0831	0.46544	-14.1296	14.595	-14.4843
820.695	2.83382	2.80222	0.0316	0.0681269	-0.18659	0.25472	-0.17469			820.695	2.97153	2.89299	0.07854	0.4399	-14.1248	14.5647	-14.4794
821.659	2.79231	2.7639	0.02841	0.0612496	-0.1933	0.25455	-0.18097			821.659	2.92724	2.85213	0.07511	0.42069	-14.1138	14.5344	-14.4681
822.624	2.75097	2.72748	0.02349	0.0506425	-0.20373	0.25437	-0.19074			822.624	2.88572	2.81034	0.07538	0.4222	-14.082	14.5042	-14.4356
823.588	2.71124	2.69128	0.01996	0.0430321	-0.21117	0.2542	-0.19771			823.588	2.84815	2.76916	0.07899	0.44242	-14.0317	14.4741	-14.3839
824.552	2.67394	2.65497	0.01897	0.0408977	-0.21313	0.25403	-0.19955			824.552	2.81271	2.73032	0.08239	0.46147	-13.9825	14.4439	-14.3335
825.517	2.63856	2.61897	0.01959	0.0422344	-0.21163	0.25386	-0.19813			825.517	2.77682	2.69455	0.08227	0.46079	-13.9531	14.4139	-14.3034
826.481	2.60406	2.58345	0.02061	0.0444334	-0.20926	0.25369	-0.19591			826.481	2.73981	2.66108	0.07873	0.44097	-13.9429	14.3838	-14.2929
827.446	2.56999	2.54815	0.02184	0.0470852	-0.20643	0.25352	-0.19327			827.446	2.70327	2.62873	0.07454	0.4175	-13.9363	14.3538	-14.2862
828.41	2.53684	2.51299	0.02385	0.0514186	-0.20193	0.25335	-0.18905			828.41	2.66915	2.59741	0.07174	0.40181	-13.922	14.3239	-14.2715
829.374	2.50519	2.4785	0.02669	0.0575414	-0.19564	0.25318	-0.18316			829.374	2.63821	2.56819	0.07002	0.39218	-13.9018	14.2939	-14.2508
830.339	2.47491	2.44547	0.02944	0.0634702	-0.18954	0.25301	-0.17745			830.339	2.60986	2.54186	0.068	0.38087	-13.8832	14.2641	-14.2317
831.303	2.44528	2.41445	0.03083	0.0664669	-0.18637	0.25283	-0.17448			831.303	2.58314	2.51766	0.06548	0.36675	-13.8675	14.2342	-14.2156
832.268	2.41582	2.38541	0.03041	0.0655614	-0.1871	0.25266	-0.17517			832.268	2.55731	2.49379	0.06352	0.35577	-13.8486	14.2044	-14.1963
833.232	2.38669	2.35779	0.0289	0.062306	-0.19019	0.25249	-0.17806			833.232	2.53195	2.46883	0.06312	0.35353	-13.8211	14.1747	-14.1681
834.196	2.35823	2.33079	0.02744	0.0591583	-0.19316	0.25232	-0.18085			834.196	2.50675	2.44268	0.06407	0.35886	-13.7861	14.1449	-14.1322
835.161	2.33031	2.30374	0.02657	0.0572827	-0.19487	0.25215	-0.18244			835.161	2.48159	2.41603	0.06556	0.3672	-13.7481	14.1153	-14.0932
836.125	2.30241	2.27645	0.02596	0.0559676	-0.19601	0.25198	-0.18351			836.125	2.45659	2.38952	0.06707	0.37566	-13.71	14.0856	-14.0542
837.09	2.2743	2.24923	0.02507	0.0540488	-0.19776	0.25181	-0.18515			837.09	2.43206	2.3635	0.06856	0.384	-13.672	14.056	-14.0153
838.054	2.24649	2.22254	0.02395	0.0516342	-0.2	0.25164	-0.18725			838.054	2.40814	2.3383	0.06984	0.39117	-13.6353	14.0265	-13.9776
839.018	2.21982	2.19657	0.02325	0.050125	-0.20134	0.25146	-0.1885			839.018	2.38468	2.31431	0.07037	0.39414	-13.6028	13.997	-13.9443
839.983	2.19469	2.17122	0.02347	0.0505993	-0.20069	0.25129	-0.1879			839.983	2.36141	2.29167	0.06974	0.39061	-13.5769	13.9675	-13.9177
840.947	2.17082	2.14637	0.02445	0.0527121	-0.19841	0.25112	-0.18576			840.947	2.3383	2.27008	0.06822	0.3821	-13.556	13.9381	-13.8963
841.911	2.14767	2.12221	0.02546	0.0548896	-0.19606	0.25095	-0.18356			841.911	2.31572	2.24918	0.06654	0.37269	-13.536	13.9087	-13.8758
842.876	2.12489	2.09902	0.02587	0.0557735	-0.19501	0.25078	-0.18257			842.876	2.2943	2.22892	0.06538	0.36619	-13.5131	13.8793	-13.8524
843.84	2.10238	2.07686	0.02552	0.055019	-0.19559	0.25061	-0.18312			843.84	2.27465	2.20972	0.06493	0.36367	-13.4863	13.85	-13.8249
844.805	2.08007	2.05548	0.02459	0.053014	-0.19742	0.25044	-0.18484			844.805	2.25711	2.19209	0.06502	0.36418	-13.4566	13.8208	-13.7944
845.769	2.0579	2.03459	0.02331	0.0502544	-0.20001	0.25027	-0.18726			845.769	2.2417	2.17631	0.06539	0.36625	-13.4253	13.7915	-13.7623
846.733	2.03599	2.01415	0.02184	0.0470852	-0.20301	0.2501	-0.19007			846.733	2.22823	2.16257	0.06566	0.36776	-13.3946	13.7623	-13.7309
847.698	2.01473	1.99438	0.02035	0.0438729	-0.20605	0.24992	-0.19291			847.698	2.21661	2.15104	0.06557	0.36726	-13.3659	13.7332	-13.7015
848.662	1.99461	1.97554	0.01907	0.0411133	-0.20864	0.24975	-0.19534			848.662	2.20702	2.14195	0.06507	0.36446	-13.3396	13.7041	-13.6745
849.627	1.97594	1.95775	0.01819	0.0392161	-0.21037	0.24958	-0.19695			849.627	2.20002	2.13542	0.0646	0.36182	-13.3132	13.675	-13.6474
850.591	1.95876	1.94102	0.01774	0.0382459	-0.21116	0.24941	-0.1977			850.591	2.1962	2.13143	0.06477	0.36278	-13.2832	13.646	-13.6167
851.555	1.94299	1.92531	0.01768	0.0381166	-0.21112	0.24924	-0.19766			851.555	2.19573	2.13002	0.06571	0.36804	-13.249	13.617	-13.5816
852.52	1.92854	1.91057	0.01797	0.0387418	-0.21033	0.24907	-0.19692			852.52	2.19827	2.13143	0.06684	0.37437	-13.2137	13.5881	-13.5454
853.484	1.91525	1.89685	0.0184	0.0396689	-0.20923	0.2489	-0.19589			853.484	2.20351	2.13614	0.06737	0.37734	-13.1818	13.5592	-13.5127
854.449	1.90297	1.88431	0.01866	0.0402294	-0.2085	0.24873	-0.1952			854.449	2.21207	2.14505	0.06702	0.37538	-13.1549	13.5303	-13.4852
855.413	1.89183	1.87339	0.01844	0.0397551	-0.2088	0.24855	-0.19549			855.413	2.22591	2.15973	0.06618	0.37067	-13.1308	13.5015	-13.4604
856.377	1.88256	1.86482	0.01774	0.0382459	-0.21014	0.24838	-0.19674			856.377	2.24831	2.18296	0.06535	0.36602	-13.1067	13.4727	-13.4357
857.342	1.87665	1.85979	0.01686	0.0363487	-0.21186	0.24821	-0.19836			857.342	2.28356	2.21883	0.06473	0.36255	-13.0814	13.4439	-13.4098
858.306	1.87634	1.86018	0.01616	0.0348396	-0.2132	0.24804	-0.19961			858.306	2.33712	2.27269	0.06443	0.36087	-13.0544	13.4152	-13.3821
859.27	1.88443	1.8688	0.01563	0.033697	-0.21417	0.24787	-0.20052			859.27	2.41591	2.35108	0.06483	0.36311	-13.0235	13.3866	-13.3504
860.235	1.90408	1.88921	0.01487	0.0320585	-0.21564	0.2477	-0.20189			860.235	2.52824	2.46233	0.06591	0.36916	-12.9888	13.3579	-13.3149
861.199	1.93778	1.9245	0.01328	0.0286306	-0.2189	0.24753	-0.20494			861.199	2.68267	2.61755	0.06512	0.36474	-12.9646	13.3294	-13.2901
862.164	1.98491	1.97452	0.01039	0.0224	-0.22496	0.24736	-0.21061			862.164	2.88535	2.82797	0.05738	0.32138	-12.9794	13.3008	-13.3053
863.128	2.03804	2.03181	0.00623	0.0134314	-0.23375	0.24719	-0.21885			863.128	3.13339	3.08903	0.04436	0.24846	-13.0238	13.2723	-13.3508
864.092	2.08078	2.07915	0.00163	0.00351414	-0.2435	0.24701	-0.22798			864.092	3.39402	3.34611	0.04791	0.26834	-12.9755	13.2438	-13.3012
865.057	2.0925	2.09417	-0.00167	-0.00360038	-0.25044	0.24684	-0.23448			865.057	3.54563	3.47834	0.06729	0.37689	-12.8385	13.2154	-13.1608
866.021	2.06068	2.06268	-0.002	-0.00431183	-0.25098	0.24667	-0.23498			866.021	3.42385	3.38395	0.0399	0.22348	-12.9636	13.187	-13.289
866.986	1.99076	1.98998	0.00078	0.00168161	-0.24482	0.2465	-0.22921			866.986	3.12684	3.11188	0.01496	0.08379	-13.0749	13.1587	-13.4031
867.95	1.90191	1.8968	0.00511	0.0110167	-0.23531	0.24633	-0.22031			867.95	2.82229	2.79436	0.02793	0.15644	-12.974	13.1304	-13.2997
868.914	1.81387	1.80465	0.00922	0.0198775	-0.22628	0.24616	-0.21185			868.914	2.56403	2.51676	0.04727	0.26476	-12.8374	13.1021	-13.1596
869.879	1.73818	1.72594	0.01224	0.0263884	-0.2196	0.24599	-0.2056			869.879	2.35766	2.29948	0.05818	0.32587	-12.748	13.0739	-13.0681
870.843	1.67776	1.66356	0.0142	0.030614	-0.2152	0.24582	-0.20148			870.843	2.19688	2.13392	0.06296	0.35264	-12.6931	13.0457	-13.0117
871.808	1.63061	1.6151	0.01551	0.0334383	-0.21221	0.24565	-0.19868			871.808	2.07294	2.00728	0.06566	0.36776	-12.6498	13.0176	-12.9674
872.772	1.59329	1.5768	0.01649	0.0355511	-0.20992	0.24547	-0.19654			872.772	1.97729	1.90954	0.06775	0.37947	-12.61	12.9895	-12.9266
873.736	1.56267	1.54544	0.01723	0.0371464	-0.20816	0.2453	-0.19488			873.736	1.90263	1.83326	0.06937	0.38854	-12.5729	12.9614	-12.8885
874.701	1.53658	1.5188	0.01778	0.0383322	-0.2068	0.24513	-0.19361			874.701	1.84319	1.7727	0.07049	0.39481	-12.5386	12.9334	-12.8533
875.665	1.51355	1.49537	0.01818	0.0391945	-0.20577	0.24496	-0.19265			875.665	1.79463	1.7235	0.07113	0.3984	-12.507	12.9054	-12.821
876.629	1.49264	1.47411	0.01853	0.0399491	-0.20484	0.24479	-0.19178			876.629	1.75376	1.68253	0.07123	0.39896	-12.4785	12.8774	-12.7918
877.594	1.47323	1.45435	0.01888	0.0407037	-0.20391	0.24462	-0.19091			877.594	1.71841	1.64765	0.07076	0.39633	-12.4532	12.8495	-12.7658
878.558	1.45492	1.43578	0.01914	0.0412642	-0.20318	0.24445	-0.19023			878.558	1.68733	1.61738	0.06995	0.39179	-12.4299	12.8217	-12.7419
879.523	1.43743	1.41816	0.01927	0.0415445	-0.20273	0.24428	-0.18981			879.523	1.65985	1.59066	0.06919	0.38753	-12.4063	12.7938	-12.7178
880.487	1.42059	1.40126	0.01933	0.0416739	-0.20243	0.2441	-0.18952			880.487	1.63555	1.56672	0.06883	0.38552	-12.3805	12.766	-12.6913
881.451	1.40426	1.3849	0.01936	0.0417385	-0.20219	0.24393	-0.1893			881.451	1.61392	1.54498	0.06894	0.38613	-12.3522	12.7383	-12.6623
882.416	1.3884	1.36899	0.01941	0.0418463	-0.20192	0.24376	-0.18904			882.416	1.59428	1.52493	0.06935	0.38843	-12.3222	12.7106	-12.6315
883.38	1.373	1.3536	0.0194	0.0418248	-0.20177	0.24359	-0.1889			883.38	1.57598	1.50611	0.06987	0.39134	-12.2916	12.6829	-12.6001
884.345	1.35807	1.33875	0.01932	0.0416523	-0.20177	0.24342	-0.1889			884.345	1.5585	1.48804	0.07046	0.39465	-12.2606	12.6553	-12.5684
885.309	1.34354	1.32437	0.01917	0.0413289	-0.20192	0.24325	-0.18905			885.309	1.54146	1.47039	0.07107	0.39806	-12.2296	12.6277	-12.5366
886.273	1.32934	1.3103	0.01904	0.0410486	-0.20203	0.24308	-0.18915			886.273	1.52463	1.45301	0.07162	0.40114	-12.199	12.6001	-12.5053
887.238	1.3154	1.29647	0.01893	0.0408115	-0.20209	0.24291	-0.18921			887.238	1.50799	1.4359	0.07209	0.40378	-12.1689	12.5726	-12.4743
888.202	1.30166	1.28286	0.0188	0.0405312	-0.2022	0.24274	-0.18931			888.202	1.49162	1.41917	0.07245	0.40579	-12.1394	12.5451	-12.4441
889.167	1.28805	1.26944	0.01861	0.0401216	-0.20244	0.24256	-0.18954			889.167	1.47563	1.40291	0.07272	0.4073	-12.1104	12.5177	-12.4144
890.131	1.27457	1.25617	0.0184	0.0396689	-0.20272	0.24239	-0.1898			890.131	1.46004	1.38716	0.07288	0.4082	-12.0821	12.4903	-12.3854
891.095	1.26127	1.24302	0.01825	0.0393455	-0.20288	0.24222	-0.18994			891.095	1.44486	1.372	0.07286	0.40809	-12.0549	12.463	-12.3575
892.06	1.24823	1.23004	0.01819	0.0392161	-0.20283	0.24205	-0.1899			892.06	1.43018	1.35749	0.07269	0.40714	-12.0285	12.4357	-12.3305
893.024	1.23546	1.21729	0.01817	0.039173	-0.20271	0.24188	-0.18978			893.024	1.41612	1.34369	0.07243	0.40568	-12.0027	12.4084	-12.304
893.988	1.22293	1.20482	0.01811	0.0390436	-0.20266	0.24171	-0.18974			893.988	1.40276	1.33057	0.07219	0.40434	-11.9768	12.3811	-12.2775
894.953	1.21054	1.19263	0.01791	0.0386125	-0.20292	0.24154	-0.18999			894.953	1.39005	1.31804	0.07201	0.40333	-11.9506	12.3539	-12.2506
895.917	1.19829	1.18065	0.01764	0.0380304	-0.20334	0.24137	-0.19037			895.917	1.37786	1.30595	0.07191	0.40277	-11.924	12.3268	-12.2233
896.882	1.18621	1.16884	0.01737	0.0374483	-0.20375	0.24119	-0.19076			896.882	1.36605	1.29416	0.07189	0.40265	-11.897	12.2996	-12.1957
897.846	1.17435	1.15717	0.01718	0.0370386	-0.20399	0.24102	-0.19098			897.846	1.35452	1.2825	0.07202	0.40338	-11.8692	12.2726	-12.1672
898.81	1.1627	1.14562	0.01708	0.036823	-0.20403	0.24085	-0.19102			898.81	1.34316	1.27081	0.07235	0.40523	-11.8403	12.2455	-12.1375
899.775	1.15124	1.13419	0.01705	0.0367584	-0.20392	0.24068	-0.19092			899.775	1.33182	1.25897	0.07285	0.40803	-11.8105	12.2185	-12.107
900.739	1.13992	1.12291	0.01701	0.0366721	-0.20384	0.24051	-0.19084			900.739	1.32041	1.24693	0.07348	0.41156	-11.78	12.1915	-12.0757
901.704	1.12873	1.11182	0.01691	0.0364565	-0.20388	0.24034	-0.19088			901.704	1.30885	1.23468	0.07417	0.41543	-11.7492	12.1646	-12.0442
902.668	1.11762	1.10089	0.01673	0.0360685	-0.2041	0.24017	-0.19109			902.668	1.29716	1.22231	0.07485	0.41923	-11.7185	12.1377	-12.0127
903.632	1.10657	1.09007	0.0165	0.0355726	-0.20442	0.24	-0.19139			903.632	1.28534	1.2099	0.07544	0.42254	-11.6883	12.1109	-11.9818
904.597	1.09558	1.07934	0.01624	0.0350121	-0.20481	0.23983	-0.19175			904.597	1.27344	1.19762	0.07582	0.42467	-11.6594	12.0841	-11.9521
905.561	1.08469	1.06874	0.01595	0.0343869	-0.20527	0.23965	-0.19218			905.561	1.26157	1.18565	0.07592	0.42523	-11.6321	12.0573	-11.9241
906.526	1.07396	1.05828	0.01568	0.0338048	-0.20568	0.23948	-0.19256			906.526	1.24994	1.17413	0.07581	0.42461	-11.606	12.0306	-11.8973
907.49	1.06341	1.04799	0.01542	0.0332442	-0.20607	0.23931	-0.19293			907.49	1.23871	1.16318	0.07553	0.42304	-11.5808	12.0039	-11.8716
908.454	1.05306	1.03783	0.01523	0.0328346	-0.20631	0.23914	-0.19315			908.454	1.228	1.15283	0.07517	0.42103	-11.5562	11.9772	-11.8463
909.419	1.04291	1.0278	0.01511	0.0325759	-0.20639	0.23897	-0.19323			909.419	1.21784	1.14308	0.07476	0.41873	-11.5319	11.9506	-11.8214
910.383	1.03297	1.01793	0.01504	0.032425	-0.20637	0.2388	-0.19322			910.383	1.20825	1.13386	0.07439	0.41666	-11.5074	11.924	-11.7963
911.347	1.02318	1.00822	0.01496	0.0322525	-0.20637	0.23863	-0.19322			911.347	1.19919	1.12501	0.07418	0.41548	-11.482	11.8975	-11.7703
912.312	1.01346	0.99865	0.01481	0.0319291	-0.20653	0.23846	-0.19336			912.312	1.19053	1.11633	0.0742	0.41559	-11.4554	11.871	-11.743
913.276	1.00378	0.98918	0.0146	0.0314764	-0.20681	0.23828	-0.19362			913.276	1.18207	1.1076	0.07447	0.41711	-11.4274	11.8445	-11.7143
914.241	0.99415	0.97976	0.01439	0.0310236	-0.20709	0.23811	-0.19389			914.241	1.17357	1.09867	0.0749	0.41951	-11.3986	11.8181	-11.6847
915.205	0.98462	0.9704	0.01422	0.0306571	-0.20729	0.23794	-0.19407			915.205	1.16488	1.08945	0.07543	0.42248	-11.3692	11.7917	-11.6547
916.169	0.97521	0.96111	0.0141	0.0303984	-0.20737	0.23777	-0.19415			916.169	1.15594	1.07995	0.07599	0.42562	-11.3398	11.7654	-11.6244
917.134	0.96589	0.95189	0.014	0.0301828	-0.20742	0.2376	-0.19419			917.134	1.1468	1.07024	0.07656	0.42881	-11.3102	11.7391	-11.5942
918.098	0.95661	0.94273	0.01388	0.0299241	-0.20751	0.23743	-0.19427			918.098	1.13756	1.06047	0.07709	0.43178	-11.281	11.7128	-11.5642
919.063	0.9474	0.9336	0.0138	0.0297516	-0.20751	0.23726	-0.19428			919.063	1.12832	1.05085	0.07747	0.43391	-11.2526	11.6866	-11.5351
920.027	0.93828	0.92451	0.01377	0.029687	-0.2074	0.23709	-0.19418			920.027	1.11918	1.04154	0.07764	0.43486	-11.2255	11.6604	-11.5073
920.991	0.92924	0.91545	0.01379	0.0297301	-0.20719	0.23692	-0.19398			920.991	1.11024	1.03264	0.0776	0.43464	-11.1996	11.6342	-11.4807
921.956	0.92025	0.90642	0.01383	0.0298163	-0.20693	0.23674	-0.19373			921.956	1.10158	1.0242	0.07738	0.4334	-11.1747	11.6081	-11.4552
922.92	0.91128	0.89746	0.01382	0.0297948	-0.20678	0.23657	-0.19359			922.92	1.09328	1.01619	0.07709	0.43178	-11.1502	11.582	-11.4302
923.885	0.90234	0.88859	0.01375	0.0296438	-0.20676	0.2364	-0.19358			923.885	1.08539	1.00861	0.07678	0.43004	-11.1259	11.556	-11.4053
924.849	0.89344	0.87981	0.01363	0.0293851	-0.20685	0.23623	-0.19366			924.849	1.07792	1.00142	0.0765	0.42848	-11.1015	11.53	-11.3802
925.813	0.88462	0.8711	0.01352	0.029148	-0.20691	0.23606	-0.19372			925.813	1.07082	0.99453	0.07629	0.4273	-11.0767	11.504	-11.3548
926.778	0.87587	0.86246	0.01341	0.0289108	-0.20698	0.23589	-0.19378			926.778	1.064	0.98781	0.07619	0.42674	-11.0513	11.4781	-11.3288
927.742	0.86719	0.85389	0.0133	0.0286737	-0.20704	0.23572	-0.19384			927.742	1.05736	0.98112	0.07624	0.42702	-11.0252	11.4522	-11.302
928.706	0.8586	0.8454	0.0132	0.0284581	-0.20709	0.23555	-0.19388			928.706	1.0508	0.97434	0.07646	0.42825	-10.9981	11.4263	-11.2742
929.671	0.85011	0.83697	0.01314	0.0283287	-0.20705	0.23538	-0.19385			929.671	1.04428	0.96739	0.07689	0.43066	-10.9699	11.4005	-11.2453
930.635	0.84171	0.82858	0.01313	0.0283072	-0.2069	0.2352	-0.19371			930.635	1.03773	0.96027	0.07746	0.43385	-10.9409	11.3748	-11.2156
931.6	0.83339	0.82024	0.01315	0.0283503	-0.20668	0.23503	-0.1935			931.6	1.03108	0.95301	0.07807	0.43727	-10.9118	11.349	-11.1857
932.564	0.82512	0.81196	0.01316	0.0283719	-0.20649	0.23486	-0.19332			932.564	1.02428	0.9457	0.07858	0.44013	-10.8832	11.3233	-11.1564
933.528	0.81692	0.80376	0.01316	0.0283719	-0.20632	0.23469	-0.19316			933.528	1.01733	0.93843	0.0789	0.44192	-10.8558	11.2977	-11.1283
934.493	0.80879	0.79564	0.01315	0.0283503	-0.20617	0.23452	-0.19302			934.493	1.01035	0.93131	0.07904	0.4427	-10.8294	11.2721	-11.1012
935.457	0.80074	0.78761	0.01313	0.0283072	-0.20604	0.23435	-0.1929			935.457	1.0035	0.92445	0.07905	0.44276	-10.8037	11.2465	-11.0749
936.422	0.79275	0.77964	0.01311	0.0282641	-0.20591	0.23418	-0.19278			936.422	0.99692	0.91798	0.07894	0.44214	-10.7788	11.2209	-11.0494
937.386	0.78483	0.77174	0.01309	0.0282209	-0.20578	0.23401	-0.19266			937.386	0.99072	0.91197	0.07875	0.44108	-10.7544	11.1954	-11.0243
938.35	0.77694	0.7639	0.01304	0.0281131	-0.20572	0.23383	-0.19261			938.35	0.98493	0.90642	0.07851	0.43973	-10.7302	11.17	-10.9996
939.315	0.76911	0.75613	0.01298	0.0279838	-0.20568	0.23366	-0.19257			939.315	0.97951	0.90127	0.07824	0.43822	-10.7063	11.1445	-10.9751
940.279	0.76133	0.74844	0.01289	0.0277898	-0.2057	0.23349	-0.19259			940.279	0.97444	0.89642	0.07802	0.43699	-10.6821	11.1191	-10.9503
941.244	0.75363	0.74083	0.0128	0.0275957	-0.20573	0.23332	-0.19261			941.244	0.96965	0.89173	0.07792	0.43643	-10.6573	11.0938	-10.9249
942.208	0.74601	0.73331	0.0127	0.0273801	-0.20577	0.23315	-0.19265			942.208	0.96505	0.88708	0.07797	0.43671	-10.6318	11.0685	-10.8987
943.172	0.73849	0.72587	0.01262	0.0272077	-0.20577	0.23298	-0.19265			943.172	0.96055	0.88236	0.07819	0.43794	-10.6052	11.0432	-10.8715
944.137	0.73105	0.71852	0.01253	0.0270136	-0.20579	0.23281	-0.19267			944.137	0.95608	0.87751	0.07857	0.44007	-10.5779	11.0179	-10.8434
945.101	0.72371	0.71125	0.01246	0.0268627	-0.20577	0.23264	-0.19265			945.101	0.95155	0.87251	0.07904	0.4427	-10.55	10.9927	-10.8149
946.065	0.71647	0.70411	0.01236	0.0266471	-0.20582	0.23247	-0.1927			946.065	0.94694	0.86739	0.07955	0.44556	-10.522	10.9676	-10.7862
947.03	0.70934	0.6971	0.01224	0.0263884	-0.20591	0.23229	-0.19278			947.03	0.94228	0.86228	0.08	0.44808	-10.4944	10.9424	-10.7578
947.994	0.70232	0.69022	0.0121	0.0260866	-0.20604	0.23212	-0.1929			947.994	0.93765	0.85732	0.08033	0.44993	-10.4674	10.9173	-10.7302
948.959	0.69543	0.68349	0.01194	0.0257416	-0.20621	0.23195	-0.19306			948.959	0.93318	0.8527	0.08048	0.45077	-10.4415	10.8923	-10.7036
949.923	0.68868	0.67692	0.01176	0.0253536	-0.20643	0.23178	-0.19327			949.923	0.929	0.84854	0.08046	0.45066	-10.4166	10.8673	-10.6781
950.887	0.68208	0.6705	0.01158	0.0249655	-0.20664	0.23161	-0.19347			950.887	0.92522	0.84494	0.08028	0.44965	-10.3926	10.8423	-10.6535
951.852	0.67564	0.66424	0.0114	0.0245774	-0.20686	0.23144	-0.19367			951.852	0.92194	0.84192	0.08002	0.44819	-10.3692	10.8173	-10.6295
952.816	0.66935	0.65814	0.01121	0.0241678	-0.2071	0.23127	-0.1939			952.816	0.91921	0.83945	0.07976	0.44673	-10.3457	10.7924	-10.6054
953.781	0.66321	0.65219	0.01102	0.0237582	-0.20734	0.2311	-0.19412			953.781	0.917	0.83745	0.07955	0.44556	-10.322	10.7676	-10.5811
954.745	0.65723	0.6464	0.01083	0.0233486	-0.20758	0.23092	-0.19434			954.745	0.91523	0.83582	0.07941	0.44477	-10.298	10.7427	-10.5565
955.709	0.65141	0.64079	0.01062	0.0228958	-0.20786	0.23075	-0.19461			955.709	0.91376	0.83444	0.07932	0.44427	-10.2737	10.718	-10.5316
956.674	0.64576	0.63537	0.01039	0.0224	-0.20818	0.23058	-0.19491			956.674	0.91253	0.83319	0.07934	0.44438	-10.2488	10.6932	-10.5061
957.638	0.64029	0.63011	0.01018	0.0219472	-0.20846	0.23041	-0.19517			957.638	0.91151	0.83201	0.0795	0.44528	-10.2232	10.6685	-10.4799
958.602	0.635	0.62504	0.00996	0.0214729	-0.20877	0.23024	-0.19546			958.602	0.91069	0.83085	0.07984	0.44718	-10.1966	10.6438	-10.4526
959.567	0.62989	0.62016	0.00973	0.0209771	-0.20909	0.23007	-0.19576			959.567	0.91001	0.82975	0.08026	0.44954	-10.1696	10.6192	-10.4249
960.531	0.62495	0.61546	0.00949	0.0204596	-0.20944	0.2299	-0.19608			960.531	0.90944	0.8288	0.08064	0.45166	-10.1429	10.5945	-10.3975
961.496	0.62019	0.61094	0.00925	0.0199422	-0.20978	0.22973	-0.19641			961.496	0.90901	0.82813	0.08088	0.45301	-10.117	10.57	-10.371
962.46	0.61562	0.60661	0.00901	0.0194248	-0.21013	0.22956	-0.19673			962.46	0.90885	0.82786	0.08099	0.45362	-10.0918	10.5455	-10.3452
963.424	0.61126	0.60246	0.0088	0.0189721	-0.21041	0.22938	-0.197			963.424	0.90911	0.82813	0.08098	0.45357	-10.0674	10.5209	-10.3201
964.389	0.60709	0.5985	0.00859	0.0185193	-0.21069	0.22921	-0.19726			964.389	0.90989	0.82903	0.08086	0.4529	-10.0436	10.4965	-10.2957
965.353	0.60311	0.59474	0.00837	0.018045	-0.211	0.22904	-0.19754			965.353	0.91121	0.83062	0.08059	0.45138	-10.0207	10.4721	-10.2723
966.318	0.59933	0.59118	0.00815	0.0175707	-0.2113	0.22887	-0.19783			966.318	0.9131	0.83292	0.08018	0.44909	-9.9986	10.4477	-10.2496
967.282	0.59573	0.58781	0.00792	0.0170749	-0.21162	0.2287	-0.19813			967.282	0.91563	0.83588	0.07975	0.44668	-9.97667	10.4233	-10.2271
968.246	0.59232	0.58462	0.0077	0.0166006	-0.21193	0.22853	-0.19842			968.246	0.91878	0.8394	0.07938	0.44461	-9.95443	10.399	-10.2043
969.211	0.58908	0.58159	0.00749	0.0161478	-0.21221	0.22836	-0.19868			969.211	0.92246	0.84335	0.07911	0.44309	-9.93167	10.3748	-10.181
970.175	0.58598	0.57871	0.00727	0.0156735	-0.21251	0.22819	-0.19896			970.175	0.9265	0.84752	0.07898	0.44237	-9.90816	10.3505	-10.1569
971.14	0.58299	0.57593	0.00706	0.0152208	-0.21279	0.22802	-0.19923			971.14	0.93071	0.85176	0.07895	0.4422	-9.88413	10.3263	-10.1323
972.104	0.58009	0.57323	0.00686	0.0147896	-0.21305	0.22784	-0.19947			972.104	0.93494	0.85586	0.07908	0.44293	-9.85924	10.3022	-10.1068
973.068	0.57723	0.57056	0.00667	0.01438	-0.21329	0.22767	-0.19969			973.068	0.93899	0.85963	0.07936	0.44449	-9.83355	10.278	-10.0804
974.033	0.57437	0.56786	0.00651	0.014035	-0.21347	0.2275	-0.19986			974.033	0.94264	0.8629	0.07974	0.44662	-9.80733	10.2539	-10.0535
974.997	0.57146	0.56509	0.00637	0.0137332	-0.2136	0.22733	-0.19998			974.997	0.94567	0.86554	0.08013	0.44881	-9.7811	10.2299	-10.0267
975.962	0.56849	0.56219	0.0063	0.0135823	-0.21358	0.22716	-0.19996			975.962	0.94798	0.86749	0.08049	0.45082	-9.75507	10.2059	-9.99996
976.926	0.56542	0.55916	0.00626	0.013496	-0.21349	0.22699	-0.19988			976.926	0.94958	0.8688	0.08078	0.45245	-9.72946	10.1819	-9.97372
977.89	0.56228	0.55599	0.00629	0.0135607	-0.21326	0.22682	-0.19966			977.89	0.95058	0.86957	0.08101	0.45374	-9.70423	10.158	-9.94786
978.855	0.55906	0.55272	0.00634	0.0136685	-0.21298	0.22665	-0.1994			978.855	0.95115	0.86996	0.08119	0.45474	-9.67932	10.1341	-9.92232
979.819	0.5558	0.54939	0.00641	0.0138194	-0.21266	0.22647	-0.1991			979.819	0.95152	0.87017	0.08135	0.45564	-9.65456	10.1102	-9.89693
980.783	0.55252	0.54604	0.00648	0.0139703	-0.21233	0.2263	-0.1988			980.783	0.95193	0.87039	0.08154	0.4567	-9.62966	10.0864	-9.87141
981.748	0.54925	0.54274	0.00651	0.014035	-0.2121	0.22613	-0.19857			981.748	0.9526	0.87081	0.08179	0.4581	-9.60447	10.0626	-9.84559
982.712	0.54604	0.53951	0.00653	0.0140781	-0.21188	0.22596	-0.19837			982.712	0.95364	0.87157	0.08207	0.45967	-9.57914	10.0388	-9.81963
983.677	0.54293	0.53639	0.00654	0.0140997	-0.21169	0.22579	-0.19819			983.677	0.95509	0.87275	0.08234	0.46119	-9.55391	10.0151	-9.79376
984.641	0.53997	0.53341	0.00656	0.0141428	-0.21148	0.22562	-0.19799			984.641	0.95697	0.87436	0.08261	0.4627	-9.52871	9.99141	-9.76793
985.605	0.53717	0.53062	0.00655	0.0141212	-0.21133	0.22545	-0.19785			985.605	0.95933	0.87644	0.08289	0.46427	-9.5035	9.96776	-9.74208
986.57	0.53457	0.52802	0.00655	0.0141212	-0.21116	0.22528	-0.19769			986.57	0.96224	0.87902	0.08322	0.46611	-9.47804	9.94415	-9.71598
987.534	0.53215	0.52563	0.00652	0.0140566	-0.21105	0.22511	-0.19759			987.534	0.96577	0.8822	0.08357	0.46807	-9.4525	9.92057	-9.6898
988.499	0.52992	0.52346	0.00646	0.0139272	-0.21101	0.22493	-0.19755			988.499	0.96998	0.88611	0.08387	0.46975	-9.42728	9.89704	-9.66395
989.463	0.52792	0.52153	0.00639	0.0137763	-0.21099	0.22476	-0.19753			989.463	0.97497	0.89094	0.08403	0.47065	-9.40288	9.87353	-9.63894
990.427	0.52617	0.51986	0.00631	0.0136038	-0.21099	0.22459	-0.19754			990.427	0.9809	0.89685	0.08405	0.47076	-9.3793	9.85007	-9.61477
991.392	0.5247	0.51846	0.00624	0.0134529	-0.21097	0.22442	-0.19752			991.392	0.98796	0.90401	0.08395	0.4702	-9.35643	9.82664	-9.59133
992.356	0.52353	0.51736	0.00617	0.013302	-0.21095	0.22425	-0.1975			992.356	0.99633	0.91259	0.08374	0.46903	-9.33422	9.80324	-9.56855
993.321	0.52267	0.51661	0.00606	0.0130648	-0.21101	0.22408	-0.19756			993.321	1.00618	0.9227	0.08348	0.46757	-9.31232	9.77989	-9.5461
994.285	0.52216	0.51625	0.00591	0.0127415	-0.21117	0.22391	-0.1977			994.285	1.01762	0.93443	0.08319	0.46595	-9.29062	9.75657	-9.52386
995.249	0.52205	0.51632	0.00573	0.0123534	-0.21138	0.22374	-0.19791			995.249	1.03074	0.94785	0.08289	0.46427	-9.26901	9.73328	-9.50171
996.214	0.52238	0.51686	0.00552	0.0119007	-0.21166	0.22356	-0.19817			996.214	1.04558	0.96297	0.08261	0.4627	-9.24733	9.71003	-9.47949
997.178	0.52315	0.51788	0.00527	0.0113617	-0.21203	0.22339	-0.19851			997.178	1.0622	0.97983	0.08237	0.46135	-9.22547	9.68682	-9.45707
998.142	0.52439	0.51938	0.00501	0.0108011	-0.21242	0.22322	-0.19888			998.142	1.08057	0.99842	0.08215	0.46012	-9.20352	9.66364	-9.43458
999.107	0.52607	0.52135	0.00472	0.0101759	-0.21288	0.22305	-0.1993			999.107	1.10064	1.01866	0.08198	0.45917	-9.18133	9.6405	-9.41183
1000.07	0.52815	0.52373	0.00442	0.00952915	-0.21335	0.22288	-0.19975			1000.07	1.1222	1.04035	0.08185	0.45844	-9.15896	9.6174	-9.38889
1001.04	0.53057	0.52643	0.00414	0.00892549	-0.21378	0.22271	-0.20015			1001.04	1.14496	1.06314	0.08182	0.45827	-9.13606	9.59433	-9.36542
1002	0.53323	0.52934	0.00389	0.00838651	-0.21415	0.22254	-0.2005			1002	1.1685	1.08659	0.08191	0.45878	-9.11252	9.5713	-9.34129
1002.96	0.536	0.53232	0.00368	0.00793377	-0.21443	0.22237	-0.20076			1002.96	1.19232	1.11019	0.08213	0.46001	-9.08829	9.5483	-9.31645
1003.93	0.53876	0.53522	0.00354	0.00763194	-0.21456	0.2222	-0.20088			1003.93	1.21588	1.13336	0.08252	0.46219	-9.06315	9.52534	-9.29068
1004.89	0.54138	0.53793	0.00345	0.00743791	-0.21459	0.22202	-0.2009			1004.89	1.23864	1.15556	0.08308	0.46533	-9.03709	9.50242	-9.26396
1005.86	0.54373	0.54033	0.0034	0.00733011	-0.21452	0.22185	-0.20085			1005.86	1.26013	1.17637	0.08376	0.46914	-9.01039	9.47953	-9.2366
1006.82	0.54573	0.54236	0.00337	0.00726544	-0.21442	0.22168	-0.20075			1006.82	1.28005	1.19558	0.08447	0.47312	-8.98356	9.45668	-9.20909
1007.79	0.54734	0.54401	0.00333	0.0071792	-0.21433	0.22151	-0.20067			1007.79	1.29825	1.21314	0.08511	0.4767	-8.95716	9.43386	-9.18203
1008.75	0.54857	0.5453	0.00327	0.00704984	-0.21429	0.22134	-0.20063			1008.75	1.31471	1.22908	0.08563	0.47961	-8.93147	9.41108	-9.15569
1009.72	0.54945	0.54629	0.00316	0.00681269	-0.21436	0.22117	-0.20069			1009.72	1.32955	1.24353	0.08602	0.4818	-8.90654	9.38834	-9.13014
1010.68	0.55005	0.54706	0.00299	0.00644619	-0.21455	0.221	-0.20087			1010.68	1.34301	1.25669	0.08632	0.48348	-8.88215	9.36563	-9.10514
1011.64	0.55043	0.54767	0.00276	0.00595033	-0.21488	0.22083	-0.20118			1011.64	1.35546	1.26883	0.08663	0.48521	-8.85774	9.34296	-9.08011
1012.61	0.55067	0.54821	0.00246	0.00530355	-0.21535	0.22065	-0.20162			1012.61	1.3672	1.28028	0.08692	0.48684	-8.83348	9.32032	-9.05524
1013.57	0.55081	0.54869	0.00212	0.00457054	-0.21591	0.22048	-0.20215			1013.57	1.37843	1.29129	0.08714	0.48807	-8.80965	9.29772	-9.03081
1014.54	0.55088	0.54913	0.00175	0.00377285	-0.21654	0.22031	-0.20273			1014.54	1.38923	1.30197	0.08726	0.48874	-8.78641	9.27515	-9.00699
1015.5	0.55091	0.54954	0.00137	0.0029536	-0.21719	0.22014	-0.20334			1015.5	1.39959	1.31235	0.08724	0.48863	-8.76399	9.25262	-8.98401
1016.47	0.55092	0.54991	0.00101	0.00217747	-0.21779	0.21997	-0.20391			1016.47	1.40954	1.32241	0.08713	0.48801	-8.74211	9.23013	-8.96158
1017.43	0.5509	0.55024	0.00066	0.0014229	-0.21838	0.2198	-0.20445			1017.43	1.41917	1.33221	0.08696	0.48706	-8.7206	9.20767	-8.93953
1018.39	0.55086	0.55055	0.00031	0.000668334	-0.21896	0.21963	-0.205			1018.39	1.42861	1.34181	0.0868	0.48617	-8.69908	9.18524	-8.91747
1019.36	0.55083	0.55085	-2e-05	-4.31183e-05	-0.2195	0.21946	-0.2055			1019.36	1.43799	1.35129	0.0867	0.48561	-8.67725	9.16285	-8.89509
1020.32	0.55085	0.55118	-0.00033	-0.000711452	-0.22	0.21929	-0.20597			1020.32	1.44747	1.36072	0.08675	0.48589	-8.65462	9.1405	-8.87189
1021.29	0.55098	0.55159	-0.00061	-0.00131511	-0.22043	0.21911	-0.20638			1021.29	1.45722	1.37026	0.08696	0.48706	-8.63112	9.11818	-8.84781
1022.25	0.55129	0.55214	-0.00085	-0.00183253	-0.22078	0.21894	-0.2067			1022.25	1.46744	1.3801	0.08734	0.48919	-8.60671	9.0959	-8.82278
1023.22	0.55183	0.5529	-0.00107	-0.00230683	-0.22108	0.21877	-0.20698			1023.22	1.47838	1.39054	0.08784	0.49199	-8.58167	9.07366	-8.79711
1024.18	0.55268	0.55394	-0.00126	-0.00271645	-0.22132	0.2186	-0.20721			1024.18	1.49031	1.40191	0.0884	0.49513	-8.55632	9.05145	-8.77112
1025.15	0.55389	0.55534	-0.00145	-0.00312608	-0.22156	0.21843	-0.20743			1025.15	1.50356	1.41454	0.08902	0.4986	-8.53067	9.02927	-8.74483
1026.11	0.55555	0.55718	-0.00163	-0.00351414	-0.22177	0.21826	-0.20763			1026.11	1.51843	1.42875	0.08968	0.5023	-8.50483	9.00713	-8.71835
1027.07	0.55769	0.55952	-0.00183	-0.00394533	-0.22203	0.21809	-0.20788			1027.07	1.53526	1.44489	0.09037	0.50616	-8.47886	8.98503	-8.69172
1028.04	0.56037	0.56242	-0.00205	-0.00441963	-0.22234	0.21792	-0.20816			1028.04	1.55434	1.46326	0.09108	0.51014	-8.45282	8.96296	-8.66502
1029	0.56364	0.56593	-0.00229	-0.00493705	-0.22268	0.21775	-0.20848			1029	1.57597	1.48409	0.09188	0.51462	-8.4263	8.94092	-8.63784
1029.97	0.56754	0.57009	-0.00255	-0.00549759	-0.22307	0.21757	-0.20885			1029.97	1.60028	1.50746	0.09282	0.51988	-8.39904	8.91892	-8.6099
1030.93	0.5721	0.57494	-0.00284	-0.0061228	-0.22353	0.2174	-0.20927			1030.93	1.62731	1.53338	0.09393	0.5261	-8.37086	8.89696	-8.58101
1031.9	0.57736	0.58049	-0.00313	-0.00674802	-0.22398	0.21723	-0.2097			1031.9	1.65708	1.56187	0.09521	0.53327	-8.34176	8.87503	-8.55118
1032.86	0.58333	0.58677	-0.00344	-0.00741635	-0.22448	0.21706	-0.21016			1032.86	1.68969	1.59301	0.09668	0.5415	-8.31163	8.85314	-8.5203
1033.82	0.59007	0.59382	-0.00375	-0.00808468	-0.22497	0.21689	-0.21063			1033.82	1.72542	1.62697	0.09845	0.55142	-8.27986	8.83128	-8.48773
1034.79	0.59762	0.60172	-0.0041	-0.00883925	-0.22556	0.21672	-0.21118			1034.79	1.76458	1.66396	0.10062	0.56357	-8.24588	8.80946	-8.4529
1035.75	0.60606	0.61052	-0.00446	-0.00961538	-0.22616	0.21655	-0.21174			1035.75	1.80749	1.70422	0.10327	0.57841	-8.20925	8.78767	-8.41535
1036.72	0.61549	0.62033	-0.00484	-0.0104346	-0.22681	0.21638	-0.21235			1036.72	1.85444	1.74803	0.10641	0.596	-8.16991	8.76591	-8.37502
1037.68	0.62603	0.6313	-0.00527	-0.0113617	-0.22757	0.2162	-0.21306			1037.68	1.90589	1.79577	0.11012	0.61678	-8.12742	8.7442	-8.33145
1038.65	0.63785	0.6436	-0.00575	-0.0123965	-0.22843	0.21603	-0.21387			1038.65	1.96248	1.84778	0.1147	0.64243	-8.08008	8.72251	-8.28293
1039.61	0.65116	0.65742	-0.00626	-0.013496	-0.22936	0.21586	-0.21473			1039.61	2.02502	1.90432	0.1207	0.67604	-8.02483	8.70086	-8.22629
1040.58	0.66614	0.67299	-0.00685	-0.014768	-0.23046	0.21569	-0.21577			1040.58	2.09437	1.96546	0.12891	0.72202	-7.95723	8.67925	-8.15699
1041.54	0.68302	0.69052	-0.0075	-0.0161694	-0.23169	0.21552	-0.21692			1041.54	2.17133	2.03116	0.14017	0.78509	-7.87258	8.65767	-8.07022
1042.5	0.70208	0.71028	-0.0082	-0.0176785	-0.23303	0.21535	-0.21817			1042.5	2.25662	2.1013	0.15532	0.86995	-7.76618	8.63613	-7.96115
1043.47	0.72358	0.73259	-0.00901	-0.0194248	-0.2346	0.21518	-0.21964			1043.47	2.35078	2.17554	0.17524	0.98152	-7.6331	8.61462	-7.82473
1044.43	0.74788	0.75779	-0.00991	-0.0213651	-0.23637	0.21501	-0.2213			1044.43	2.45435	2.25319	0.20116	1.12669	-7.46645	8.59315	-7.6539
1045.4	0.77534	0.78629	-0.01095	-0.0236073	-0.23844	0.21484	-0.22324			1045.4	2.56839	2.33304	0.23535	1.31819	-7.25352	8.57171	-7.43561
1046.36	0.80642	0.81853	-0.01211	-0.0261081	-0.24077	0.21466	-0.22542			1046.36	2.69513	2.41332	0.28181	1.57841	-6.97189	8.5503	-7.14692
1047.33	0.84165	0.85504	-0.01339	-0.0288677	-0.24336	0.21449	-0.22784			1047.33	2.83789	2.49149	0.3464	1.94018	-6.58875	8.52893	-6.75416
1048.29	0.88164	0.89642	-0.01478	-0.0318644	-0.24619	0.21432	-0.23049			1048.29	3.00002	2.56412	0.4359	2.44147	-6.06613	8.5076	-6.21842
1049.26	0.92707	0.94332	-0.01625	-0.0350336	-0.24918	0.21415	-0.2333			1049.26	3.18345	2.62726	0.55619	3.11521	-5.37109	8.4863	-5.50593
1050.22	0.97871	0.99653	-0.01782	-0.0384184	-0.2524	0.21398	-0.23631			1050.22	3.38825	2.67766	0.71059	3.98	-4.48503	8.46503	-4.59762
1051.18	1.03742	1.05692	-0.0195	-0.0420404	-0.25585	0.21381	-0.23954			1051.18	3.61468	2.71404	0.90064	5.04447	-3.39933	8.4438	-3.48467
1052.15	1.10412	1.12548	-0.02136	-0.0460504	-0.25969	0.21364	-0.24313			1052.15	3.86047	2.73737	1.1231	6.29047	-2.13214	8.42261	-2.18567
1053.11	1.17978	1.20318	-0.0234	-0.0504484	-0.26391	0.21347	-0.24709			1053.11	4.10031	2.75012	1.35019	7.56239	-0.83905	8.40144	-0.86011
1054.08	1.2654	1.29098	-0.02558	-0.0551483	-0.26844	0.21329	-0.25133			1054.08	4.25994	2.75548	1.50446	8.42646	0.04614	8.38032	0.0473
1055.04	1.36189	1.38975	-0.02786	-0.0600638	-0.27319	0.21312	-0.25577			1055.04	4.30295	2.75659	1.54636	8.66114	0.30192	8.35922	0.3095
1056.01	1.46997	1.50019	-0.03022	-0.0651518	-0.2781	0.21295	-0.26037			1056.01	4.32555	2.75605	1.5695	8.79075	0.45258	8.33817	0.46394
1056.97	1.58985	1.62259	-0.03274	-0.0705847	-0.28337	0.21278	-0.2653			1056.97	4.42659	2.75537	1.67122	9.36048	1.04334	8.31714	1.06953
1057.93	1.72085	1.75643	-0.03558	-0.0767075	-0.28932	0.21261	-0.27087			1057.93	4.59296	2.75495	1.83801	10.2947	1.99851	8.29615	2.04869
1058.9	1.86078	1.8997	-0.03892	-0.0839082	-0.29635	0.21244	-0.27745			1058.9	4.77737	2.75463	2.02274	11.3293	3.05414	8.2752	3.13081
1059.86	2.00503	2.04782	-0.04279	-0.0922516	-0.30452	0.21227	-0.2851			1059.86	4.82386	2.75424	2.06962	11.5919	3.33763	8.25428	3.42142
1060.83	2.14511	2.19224	-0.04713	-0.101608	-0.3137	0.2121	-0.2937			1060.83	4.78185	2.75386	2.02799	11.3587	3.12535	8.23339	3.20381
1061.79	2.26772	2.31965	-0.05193	-0.111957	-0.32388	0.21193	-0.30323			1061.79	4.79893	2.75366	2.04527	11.4555	3.24299	8.21254	3.3244
1062.76	2.35625	2.41356	-0.05731	-0.123556	-0.33531	0.21175	-0.31393			1062.76	4.87762	2.75398	2.12364	11.8945	3.70275	8.19172	3.79571
1063.72	2.39663	2.45978	-0.06315	-0.136146	-0.34773	0.21158	-0.32556			1063.72	4.86473	2.75517	2.10956	11.8156	3.64468	8.17094	3.73618
1064.69	2.38478	2.45348	-0.0687	-0.148111	-0.35952	0.21141	-0.3366			1064.69	4.6897	2.75708	1.93262	10.8246	2.67439	8.15019	2.74153
1065.65	2.32938	2.40252	-0.07314	-0.157684	-0.36892	0.21124	-0.3454			1065.65	4.48621	2.75867	1.72754	9.67593	1.54645	8.12948	1.58527
1066.61	2.24759	2.3239	-0.07631	-0.164518	-0.37559	0.21107	-0.35164			1066.61	4.41271	2.75858	1.65413	9.26476	1.15596	8.1088	1.18498
1067.58	2.15781	2.2367	-0.07889	-0.17008	-0.38098	0.2109	-0.35669			1067.58	4.43124	2.75637	1.67487	9.38092	1.29277	8.08815	1.32523
1068.54	2.07462	2.15642	-0.0818	-0.176354	-0.38708	0.21073	-0.3624			1068.54	4.47024	2.75324	1.717	9.61689	1.54936	8.06754	1.58825
1069.51	2.00741	2.09312	-0.08571	-0.184784	-0.39534	0.21056	-0.37013			1069.51	4.43595	2.75092	1.68503	9.43783	1.39087	8.04696	1.42579
1070.47	1.96125	2.05213	-0.09088	-0.19593	-0.40631	0.21038	-0.38041			1070.47	4.33509	2.75	1.58509	8.87807	0.85165	8.02641	0.87303
1071.44	1.93858	2.03587	-0.09729	-0.209749	-0.41996	0.21021	-0.39319			1071.44	4.25934	2.74951	1.50983	8.45654	0.45063	8.0059	0.46195
1072.4	1.94065	2.04547	-0.10482	-0.225983	-0.43603	0.21004	-0.40823			1072.4	4.25595	2.74808	1.50787	8.44556	0.46013	7.98543	0.47168
1073.36	1.96831	2.0817	-0.11339	-0.244459	-0.45433	0.20987	-0.42536			1073.36	4.31811	2.74546	1.57265	8.80839	0.8434	7.96499	0.86458
1074.33	2.02225	2.14545	-0.1232	-0.265609	-0.47531	0.2097	-0.445			1074.33	4.36197	2.74245	1.61952	9.07091	1.12633	7.94458	1.15461
1075.29	2.10284	2.23765	-0.13481	-0.290639	-0.50017	0.20953	-0.46828			1075.29	4.33869	2.73992	1.59877	8.95469	1.03048	7.9242	1.05635
1076.26	2.2101	2.3592	-0.1491	-0.321447	-0.5308	0.20936	-0.49696			1076.26	4.27448	2.73808	1.5364	8.60535	0.70149	7.90386	0.7191
1077.22	2.34474	2.51174	-0.167	-0.360038	-0.56922	0.20919	-0.53293			1077.22	4.22691	2.73674	1.49017	8.34642	0.46286	7.88356	0.47448
1078.19	2.51142	2.70111	-0.18969	-0.408956	-0.61797	0.20902	-0.57857			1078.19	4.22414	2.73577	1.48837	8.33634	0.47306	7.86328	0.48493
1079.15	2.72456	2.94431	-0.21975	-0.473763	-0.68261	0.20884	-0.63909			1079.15	4.27017	2.73511	1.53506	8.59785	0.7548	7.84305	0.77375
1080.12	3.00788	3.27023	-0.26235	-0.565605	-0.77428	0.20867	-0.72491			1080.12	4.35926	2.73463	1.62463	9.09953	1.27669	7.82284	1.30874
1081.08	3.3575	3.67747	-0.31997	-0.689828	-0.89833	0.2085	-0.84105			1081.08	4.47855	2.73438	1.74417	9.76907	1.9664	7.80267	2.01577
1082.04	3.6324	4.00019	-0.36779	-0.792924	-1.00126	0.20833	-0.93742			1082.04	4.59874	2.73482	1.86392	10.4398	2.65726	7.78253	2.72397
1083.01	3.46021	3.78067	-0.32046	-0.690885	-0.89904	0.20816	-0.84172			1083.01	4.66089	2.73662	1.92427	10.7778	3.01538	7.76243	3.09108
1083.97	2.69955	2.83067	-0.13112	-0.282684	-0.49067	0.20799	-0.45939			1083.97	4.6264	2.74019	1.88621	10.5646	2.82228	7.74236	2.89313
1084.94	2.21914	2.2309	-0.01176	-0.0253536	-0.23317	0.20782	-0.2183			1084.94	4.53511	2.74547	1.78964	10.0237	2.30143	7.72232	2.3592
1085.9	2.11207	2.09729	0.01478	0.0318644	-0.17578	0.20765	-0.16457			1085.9	4.44741	2.75228	1.69513	9.4944	1.79208	7.70232	1.83707
1086.87	2.13631	2.12757	0.00874	0.0188427	-0.18863	0.20748	-0.17661			1086.87	4.39706	2.76029	1.63677	9.16753	1.48518	7.68235	1.52246
1087.83	2.16421	2.16241	0.0018	0.00388065	-0.20342	0.2073	-0.19045			1087.83	4.39698	2.7685	1.62848	9.12109	1.45868	7.66241	1.4953
1088.8	2.17352	2.17403	-0.00051	-0.00109952	-0.20823	0.20713	-0.19496			1088.8	4.44374	2.77505	1.66869	9.34631	1.7038	7.64251	1.74657
1089.76	2.17356	2.17407	-0.00051	-0.00109952	-0.20806	0.20696	-0.1948			1089.76	4.50788	2.77824	1.72964	9.68769	2.06504	7.62264	2.11689
1090.72	2.17212	2.17229	-0.00017	-0.000366506	-0.20716	0.20679	-0.19395			1090.72	4.5208	2.77778	1.74302	9.76263	2.15982	7.60281	2.21404
1091.69	2.17139	2.17141	-2e-05	-4.31183e-05	-0.20666	0.20662	-0.19349			1091.69	4.45427	2.77471	1.67956	9.40719	1.82418	7.58301	1.86998
1092.65	2.17122	2.17123	-1e-05	-2.15592e-05	-0.20647	0.20645	-0.19331			1092.65	4.37583	2.76994	1.60589	8.99457	1.43133	7.56324	1.46726
1093.62	2.17143	2.1714	3e-05	6.46775e-05	-0.20621	0.20628	-0.19306			1093.62	4.34566	2.7633	1.58236	8.86278	1.31927	7.5435	1.35239
1094.58	2.17241	2.17213	0.00028	0.000603656	-0.2055	0.20611	-0.1924			1094.58	4.37068	2.75428	1.6164	9.05343	1.52963	7.5238	1.56803
1095.55	2.17432	2.17353	0.00079	0.00170317	-0.20423	0.20593	-0.19121			1095.55	4.40786	2.74343	1.66443	9.32245	1.81831	7.50414	1.86396
1096.51	2.17397	2.1734	0.00057	0.00122887	-0.20453	0.20576	-0.19149			1096.51	4.3933	2.73225	1.66105	9.30352	1.81902	7.4845	1.86468
1097.47	2.16064	2.16404	-0.0034	-0.00733011	-0.21292	0.20559	-0.19935			1097.47	4.31582	2.7217	1.59412	8.92864	1.46374	7.4649	1.50049
1098.44	2.12259	2.13653	-0.01394	-0.0300535	-0.23547	0.20542	-0.22046			1098.44	4.22405	2.71135	1.5127	8.47261	1.02728	7.44533	1.05307
1099.4	2.09372	2.11388	-0.02016	-0.0434633	-0.24871	0.20525	-0.23286			1099.4	4.15556	2.70021	1.45535	8.15139	0.7256	7.4258	0.74381
1100.37	2.2523	2.22317	0.02913	0.0628018	-0.14228	0.20508	-0.13321			1100.37	4.12729	2.68815	1.43914	8.0606	0.65431	7.4063	0.67073
1101.33	2.91847	2.70005	0.21842	0.470895	0.26599	0.20491	0.24903			1101.33	4.14987	2.67632	1.47355	8.25333	0.86651	7.38683	0.88826
1102.3	3.90787	3.43564	0.47223	1.01809	0.81335	0.20474	0.76149			1102.3	4.22505	2.66625	1.5588	8.73082	1.36342	7.36739	1.39765
1103.26	3.98773	3.55352	0.43421	0.93612	0.73155	0.20457	0.68491			1103.26	4.33558	2.65886	1.67672	9.39128	2.04329	7.34799	2.09459
1104.23	3.5241	3.22537	0.29873	0.644037	0.43964	0.20439	0.41161			1104.23	4.44116	2.65412	1.78704	10.0092	2.68056	7.32862	2.74786
1105.19	3.04875	2.83633	0.21242	0.45796	0.25374	0.20422	0.23756			1105.19	4.51233	2.65144	1.86089	10.4228	3.11353	7.30929	3.1917
1106.15	2.69257	2.5201	0.17247	0.371831	0.16778	0.20405	0.15708			1106.15	4.56671	2.64996	1.91675	10.7357	3.44571	7.28998	3.53221
1107.12	2.42155	2.27198	0.14957	0.32246	0.11858	0.20388	0.11102			1107.12	4.63383	2.649	1.98483	11.117	3.84629	7.27071	3.94285
1108.08	2.19454	2.06507	0.12947	0.279126	0.07542	0.20371	0.07061			1108.08	4.69884	2.64837	2.05047	11.4847	4.23318	7.25148	4.33945
1109.05	1.99461	1.88469	0.10992	0.236978	0.03344	0.20354	0.03131			1109.05	4.70481	2.64834	2.05647	11.5183	4.28599	7.23227	4.39359
1110.01	1.8177	1.72565	0.09205	0.198452	-0.00492	0.20337	-0.0046			1110.01	4.62029	2.64909	1.9712	11.0407	3.82756	7.2131	3.92365
1110.98	1.66217	1.58565	0.07652	0.164971	-0.03823	0.2032	-0.03579			1110.98	4.48191	2.65024	1.83167	10.2592	3.06519	7.19396	3.14215
1111.94	1.52592	1.46258	0.06334	0.136556	-0.06647	0.20302	-0.06223			1111.94	4.33794	2.65119	1.68675	9.44746	2.2726	7.17486	2.32966
1112.9	1.40656	1.35427	0.05229	0.112733	-0.09012	0.20285	-0.08437			1112.9	4.23645	2.65171	1.58474	8.87611	1.72032	7.15579	1.76351
1113.87	1.30184	1.25867	0.04317	0.0930709	-0.10961	0.20268	-0.10262			1113.87	4.17747	2.65187	1.5256	8.54486	1.40812	7.13675	1.44347
1114.83	1.20977	1.17402	0.03575	0.077074	-0.12544	0.20251	-0.11744			1114.83	4.12933	2.65108	1.47825	8.27966	1.16192	7.11774	1.19109
1115.8	1.12856	1.0988	0.02976	0.0641601	-0.13818	0.20234	-0.12937			1115.8	4.03501	2.64739	1.38762	7.77204	0.67327	7.09877	0.69018
1116.76	1.05668	1.03177	0.02491	0.0537039	-0.14847	0.20217	-0.139			1116.76	3.87142	2.63814	1.23328	6.90758	-0.17224	7.07983	-0.17657
1117.73	0.99284	0.9719	0.02094	0.0451449	-0.15685	0.202	-0.14685			1117.73	3.67561	2.62135	1.05426	5.9049	-1.15602	7.06092	-1.18504
1118.69	0.93601	0.91832	0.01769	0.0381382	-0.16369	0.20183	-0.15325			1118.69	3.48502	2.59616	0.88886	4.97849	-2.06355	7.04204	-2.11535
1119.66	0.88529	0.87024	0.01505	0.0324465	-0.16921	0.20166	-0.15842			1119.66	3.31092	2.56244	0.74848	4.19223	-2.83097	7.0232	-2.90204
1120.62	0.83991	0.827	0.01291	0.0278329	-0.17365	0.20148	-0.16258			1120.62	3.15205	2.52044	0.63161	3.53764	-3.46675	7.00439	-3.55378
1121.58	0.7992	0.78803	0.01117	0.0240816	-0.17723	0.20131	-0.16593			1121.58	3.00622	2.47126	0.53496	2.9963	-3.98931	6.98561	-4.08946
1122.55	0.76259	0.75285	0.00974	0.0209986	-0.18014	0.20114	-0.16866			1122.55	2.87297	2.41685	0.45612	2.55472	-4.41214	6.96687	-4.52291
1123.51	0.7296	0.72106	0.00854	0.0184115	-0.18256	0.20097	-0.17092			1123.51	2.75166	2.35945	0.39221	2.19676	-4.75139	6.94815	-4.87067
1124.48	0.69983	0.69227	0.00756	0.0162987	-0.1845	0.2008	-0.17274			1124.48	2.64071	2.30069	0.34002	1.90445	-5.02503	6.92947	-5.15118
1125.44	0.6729	0.66616	0.00674	0.0145309	-0.1861	0.20063	-0.17423			1125.44	2.5384	2.24163	0.29677	1.6622	-5.24862	6.91083	-5.38039
1126.41	0.64853	0.64246	0.00607	0.0130864	-0.18737	0.20046	-0.17542			1126.41	2.44396	2.18321	0.26075	1.46046	-5.43175	6.89221	-5.56812
1127.37	0.62646	0.62094	0.00552	0.0119007	-0.18839	0.20029	-0.17637			1127.37	2.35754	2.12652	0.23102	1.29394	-5.57969	6.87363	-5.71977
1128.33	0.60649	0.60141	0.00508	0.0109521	-0.18916	0.20011	-0.1771			1128.33	2.27941	2.07244	0.20697	1.15924	-5.69584	6.85508	-5.83884
1129.3	0.58841	0.58368	0.00473	0.0101975	-0.18975	0.19994	-0.17765			1129.3	2.20931	2.02143	0.18788	1.05231	-5.78425	6.83656	-5.92946
1130.26	0.57206	0.5676	0.00446	0.00961538	-0.19016	0.19977	-0.17803			1130.26	2.14656	1.97364	0.17292	0.96852	-5.84955	6.81808	-5.99641
1131.23	0.55729	0.55305	0.00424	0.00914108	-0.19046	0.1996	-0.17832			1131.23	2.09031	1.92928	0.16103	0.90193	-5.8977	6.79962	-6.04576
1132.19	0.54398	0.53994	0.00404	0.0087099	-0.19072	0.19943	-0.17856			1132.19	2.03988	1.88863	0.15125	0.84715	-5.93405	6.7812	-6.08303
1133.16	0.53205	0.5282	0.00385	0.00830028	-0.19096	0.19926	-0.17878			1133.16	1.99475	1.85189	0.14286	0.80016	-5.96266	6.76281	-6.11235
1134.12	0.52145	0.51777	0.00368	0.00793377	-0.19115	0.19909	-0.17897			1134.12	1.95458	1.81902	0.13556	0.75927	-5.98519	6.74446	-6.13544
1135.09	0.51214	0.50859	0.00355	0.0076535	-0.19126	0.19892	-0.17907			1135.09	1.91917	1.78989	0.12928	0.7241	-6.00204	6.72613	-6.15272
1136.05	0.50407	0.50065	0.00342	0.00737323	-0.19137	0.19875	-0.17917			1136.05	1.88851	1.76452	0.12399	0.69447	-6.01338	6.70784	-6.16434
1137.01	0.49725	0.49394	0.00331	0.00713608	-0.19144	0.19857	-0.17923			1137.01	1.86277	1.74316	0.11961	0.66993	-6.01965	6.68958	-6.17077
1137.98	0.4917	0.48849	0.00321	0.00692049	-0.19148	0.1984	-0.17927			1137.98	1.84218	1.72611	0.11607	0.65011	-6.02125	6.67135	-6.17241
1138.94	0.48743	0.48431	0.00312	0.00672646	-0.19151	0.19823	-0.1793			1138.94	1.82694	1.71356	0.11338	0.63504	-6.01812	6.65316	-6.1692
1139.91	0.48449	0.48146	0.00303	0.00653242	-0.19153	0.19806	-0.17932			1139.91	1.81714	1.70563	0.11151	0.62457	-6.01043	6.635	-6.16132
1140.87	0.48293	0.48001	0.00292	0.00629527	-0.19159	0.19789	-0.17938			1140.87	1.81278	1.70243	0.11035	0.61807	-5.9988	6.61686	-6.14939
1141.84	0.48279	0.48001	0.00278	0.00599345	-0.19173	0.19772	-0.1795			1141.84	1.81385	1.70416	0.10969	0.61437	-5.98439	6.59877	-6.13463
1142.8	0.48413	0.48149	0.00264	0.00569162	-0.19186	0.19755	-0.17962			1142.8	1.82035	1.711	0.10935	0.61247	-5.96823	6.5807	-6.11806
1143.77	0.48692	0.48445	0.00247	0.00532511	-0.19205	0.19738	-0.17981			1143.77	1.83238	1.72296	0.10942	0.61286	-5.9498	6.56266	-6.09917
1144.73	0.49113	0.48884	0.00229	0.00493705	-0.19227	0.19721	-0.18001			1144.73	1.85001	1.73984	0.11017	0.61706	-5.9276	6.54466	-6.07641
1145.69	0.49659	0.49451	0.00208	0.0044843	-0.19255	0.19703	-0.18027			1145.69	1.87291	1.76108	0.11183	0.62636	-5.90033	6.52669	-6.04846
1146.66	0.50305	0.50119	0.00186	0.00401	-0.19285	0.19686	-0.18056			1146.66	1.9001	1.78564	0.11446	0.64109	-5.86766	6.50875	-6.01497
1147.62	0.51003	0.50838	0.00165	0.00355726	-0.19313	0.19669	-0.18082			1147.62	1.92966	1.81182	0.11784	0.66002	-5.83082	6.49084	-5.9772
1148.59	0.5169	0.51544	0.00146	0.00314764	-0.19337	0.19652	-0.18104			1148.59	1.95892	1.83733	0.12159	0.68102	-5.79194	6.47297	-5.93735
1149.55	0.52284	0.52153	0.00131	0.00282425	-0.19353	0.19635	-0.18119			1149.55	1.98461	1.8594	0.12521	0.7013	-5.75382	6.45512	-5.89827
1150.52	0.52696	0.52573	0.00123	0.00265178	-0.19353	0.19618	-0.18119			1150.52	2.00302	1.87501	0.12801	0.71698	-5.72033	6.43731	-5.86394
1151.48	0.52843	0.52716	0.00127	0.00273801	-0.19327	0.19601	-0.18095			1151.48	2.01027	1.88116	0.12911	0.72314	-5.69639	6.41953	-5.83939
1152.44	0.52662	0.52517	0.00145	0.00312608	-0.19271	0.19584	-0.18042			1152.44	2.00318	1.87537	0.12781	0.71586	-5.68592	6.40178	-5.82866
1153.41	0.52129	0.51948	0.00181	0.00390221	-0.19176	0.19566	-0.17954			1153.41	1.98049	1.85641	0.12408	0.69497	-5.68909	6.38406	-5.83192
1154.37	0.5126	0.5103	0.0023	0.00495861	-0.19053	0.19549	-0.17839			1154.37	1.94337	1.82475	0.11862	0.66439	-5.70199	6.36638	-5.84514
1155.34	0.50111	0.4982	0.00291	0.00627372	-0.18905	0.19532	-0.177			1155.34	1.89483	1.78243	0.1124	0.62955	-5.71918	6.34873	-5.86275
1156.3	0.48762	0.48403	0.00359	0.00773974	-0.18741	0.19515	-0.17546			1156.3	1.8386	1.73247	0.10613	0.59443	-5.73667	6.3311	-5.88069
1157.27	0.47302	0.4687	0.00432	0.00931356	-0.18567	0.19498	-0.17383			1157.27	1.77834	1.67813	0.10021	0.56127	-5.75224	6.31351	-5.89665
1158.23	0.45814	0.45307	0.00507	0.0109305	-0.18388	0.19481	-0.17215			1158.23	1.7173	1.62243	0.09487	0.53137	-5.76459	6.29596	-5.90931
1159.2	0.44364	0.43784	0.0058	0.0125043	-0.18213	0.19464	-0.17052			1159.2	1.6581	1.56781	0.09029	0.50571	-5.77272	6.27843	-5.91764
1160.16	0.42999	0.42347	0.00652	0.0140566	-0.18041	0.19447	-0.16891			1160.16	1.60258	1.51602	0.08656	0.48482	-5.77611	6.26093	-5.92112
1161.12	0.41745	0.41025	0.0072	0.0155226	-0.17877	0.1943	-0.16737			1161.12	1.55178	1.46812	0.08366	0.46858	-5.77489	6.24347	-5.91987
1162.09	0.40616	0.39829	0.00787	0.0169671	-0.17716	0.19412	-0.16586			1162.09	1.50602	1.42461	0.08141	0.45598	-5.77006	6.22604	-5.91492
1163.05	0.39612	0.3876	0.00852	0.0183684	-0.17558	0.19395	-0.16439			1163.05	1.46523	1.38559	0.07964	0.44606	-5.76257	6.20863	-5.90724
1164.02	0.3873	0.37815	0.00915	0.0197266	-0.17406	0.19378	-0.16296			1164.02	1.42911	1.35097	0.07814	0.43766	-5.7536	6.19126	-5.89805
1164.98	0.37961	0.36985	0.00976	0.0210417	-0.17257	0.19361	-0.16157			1164.98	1.39736	1.32054	0.07682	0.43027	-5.74366	6.17393	-5.88785
1165.95	0.37297	0.36259	0.01038	0.0223784	-0.17106	0.19344	-0.16015			1165.95	1.3697	1.29401	0.07569	0.42394	-5.73268	6.15662	-5.8766
1166.91	0.36729	0.35629	0.011	0.0237151	-0.16955	0.19327	-0.15874			1166.91	1.34585	1.27108	0.07477	0.41879	-5.72056	6.13934	-5.86417
1167.87	0.3625	0.35086	0.01164	0.0250949	-0.168	0.1931	-0.15729			1167.87	1.32552	1.25148	0.07404	0.4147	-5.7074	6.1221	-5.85068
1168.84	0.35854	0.34626	0.01228	0.0264746	-0.16645	0.19293	-0.15584			1168.84	1.30845	1.23499	0.07346	0.41145	-5.69344	6.10488	-5.83637
1169.8	0.35535	0.34241	0.01294	0.0278976	-0.16486	0.19275	-0.15435			1169.8	1.29439	1.2214	0.07299	0.40882	-5.67889	6.0877	-5.82145
1170.77	0.35289	0.33928	0.01361	0.029342	-0.16324	0.19258	-0.15283			1170.77	1.28312	1.21052	0.0726	0.40663	-5.66392	6.07055	-5.80611
1171.73	0.35112	0.33681	0.01431	0.0308512	-0.16156	0.19241	-0.15126			1171.73	1.27444	1.20215	0.07229	0.4049	-5.64854	6.05343	-5.79034
1172.7	0.34999	0.33496	0.01503	0.0324034	-0.15984	0.19224	-0.14965			1172.7	1.26814	1.19612	0.07202	0.40338	-5.63296	6.03634	-5.77437
1173.66	0.34945	0.33368	0.01577	0.0339988	-0.15807	0.19207	-0.14799			1173.66	1.26401	1.19228	0.07173	0.40176	-5.61753	6.01929	-5.75855
1174.63	0.34945	0.33289	0.01656	0.035702	-0.1562	0.1919	-0.14624			1174.63	1.26181	1.1904	0.07141	0.39997	-5.60229	6.00226	-5.74294
1175.59	0.34989	0.3325	0.01739	0.0374914	-0.15424	0.19173	-0.1444			1175.59	1.26124	1.19016	0.07108	0.39812	-5.58715	5.98526	-5.72741
1176.55	0.35069	0.33242	0.01827	0.0393886	-0.15217	0.19156	-0.14247			1176.55	1.26187	1.19111	0.07076	0.39633	-5.57197	5.9683	-5.71186
1177.52	0.35174	0.33249	0.01925	0.0415014	-0.14988	0.19139	-0.14033			1177.52	1.26316	1.19269	0.07047	0.3947	-5.55667	5.95137	-5.69616
1178.48	0.35289	0.33255	0.02034	0.0438513	-0.14736	0.19121	-0.13797			1178.48	1.26447	1.19426	0.07021	0.39325	-5.54122	5.93446	-5.68033
1179.45	0.35399	0.33242	0.02157	0.0465031	-0.14454	0.19104	-0.13532			1179.45	1.26508	1.19509	0.06999	0.39201	-5.52558	5.91759	-5.6643
1180.41	0.35486	0.3319	0.02296	0.0494998	-0.14137	0.19087	-0.13236			1180.41	1.26428	1.19443	0.06985	0.39123	-5.50952	5.90075	-5.64784
1181.38	0.35537	0.33083	0.02454	0.0529062	-0.13779	0.1907	-0.12901			1181.38	1.26139	1.19154	0.06985	0.39123	-5.49271	5.88394	-5.63061
1182.34	0.3554	0.32909	0.02631	0.0567221	-0.13381	0.19053	-0.12528			1182.34	1.25587	1.18587	0.07	0.39207	-5.4751	5.86717	-5.61255
1183.31	0.35488	0.32658	0.0283	0.0610124	-0.12935	0.19036	-0.1211			1183.31	1.24737	1.17714	0.07023	0.39336	-5.45706	5.85042	-5.59406
1184.27	0.35382	0.32333	0.03049	0.0657339	-0.12445	0.19019	-0.11652			1184.27	1.23589	1.16538	0.07051	0.39493	-5.43878	5.8337	-5.57531
1185.23	0.35228	0.31942	0.03286	0.0708434	-0.11917	0.19002	-0.11157			1185.23	1.22177	1.15093	0.07084	0.39677	-5.42024	5.81701	-5.55631
1186.2	0.35041	0.315	0.03541	0.076341	-0.1135	0.18984	-0.10627			1186.2	1.20564	1.1344	0.07124	0.39901	-5.40135	5.80036	-5.53694
1187.16	0.34841	0.31026	0.03815	0.0822482	-0.10743	0.18967	-0.10058			1187.16	1.18827	1.1166	0.07167	0.40142	-5.38231	5.78373	-5.51743
1188.13	0.34645	0.30541	0.04104	0.0884788	-0.10102	0.1895	-0.09458			1188.13	1.17045	1.09834	0.07211	0.40389	-5.36325	5.76714	-5.4979
1189.09	0.34473	0.30064	0.04409	0.0950543	-0.09428	0.18933	-0.08827			1189.09	1.15288	1.08039	0.07249	0.40602	-5.34456	5.75058	-5.47874
1190.06	0.34337	0.29613	0.04724	0.101845	-0.08731	0.18916	-0.08175			1190.06	1.13611	1.06339	0.07272	0.4073	-5.32674	5.73405	-5.46047
1191.02	0.3425	0.29198	0.05052	0.108917	-0.08007	0.18899	-0.07497			1191.02	1.12059	1.04778	0.07281	0.40781	-5.30974	5.71754	-5.44304
1191.98	0.34218	0.28827	0.05391	0.116225	-0.07259	0.18882	-0.06796			1191.98	1.10667	1.03389	0.07278	0.40764	-5.29343	5.70107	-5.42632
1192.95	0.34247	0.28506	0.05741	0.123771	-0.06488	0.18865	-0.06074			1192.95	1.09457	1.02189	0.07268	0.40708	-5.27755	5.68463	-5.41004
1193.91	0.34339	0.28235	0.06104	0.131597	-0.05688	0.18848	-0.05325			1193.91	1.08436	1.01183	0.07253	0.40624	-5.26198	5.66822	-5.39408
1194.88	0.34493	0.28014	0.06479	0.139682	-0.04862	0.1883	-0.04552			1194.88	1.07604	1.00368	0.07236	0.40529	-5.24655	5.65184	-5.37827
1195.84	0.34707	0.27843	0.06864	0.147982	-0.04015	0.18813	-0.03759			1195.84	1.06952	0.99738	0.07214	0.40406	-5.23144	5.63549	-5.36277
1196.81	0.34976	0.27718	0.07258	0.156476	-0.03149	0.18796	-0.02948			1196.81	1.06474	0.99287	0.07187	0.40254	-5.21663	5.61917	-5.34759
1197.77	0.35294	0.27636	0.07658	0.1651	-0.02269	0.18779	-0.02124			1197.77	1.06165	0.9901	0.07155	0.40075	-5.20213	5.60289	-5.33273
1198.74	0.35657	0.27594	0.08063	0.173831	-0.01379	0.18762	-0.01291			1198.74	1.0602	0.98899	0.07121	0.39885	-5.18778	5.58663	-5.31802
1199.7	0.3606	0.27592	0.08468	0.182563	-0.00489	0.18745	-0.00457			1199.7	1.06035	0.98946	0.07089	0.39705	-5.17335	5.5704	-5.30322
1200.66	0.36499	0.27628	0.08871	0.191251	0.00397	0.18728	0.00372			1200.66	1.06207	0.99144	0.07063	0.3956	-5.15861	5.5542	-5.28811
1201.63	0.3697	0.27701	0.09269	0.199832	0.01273	0.18711	0.01191			1201.63	1.0653	0.99489	0.07041	0.39437	-5.14367	5.53804	-5.2728
1202.59	0.37468	0.2781	0.09658	0.208218	0.02128	0.18694	0.01993			1202.59	1.07002	0.9998	0.07022	0.3933	-5.1286	5.5219	-5.25735
1203.56	0.37989	0.27954	0.10035	0.216346	0.02958	0.18676	0.0277			1203.56	1.07616	1.00615	0.07001	0.39213	-5.11367	5.50579	-5.24205
1204.52	0.38529	0.28133	0.10396	0.224129	0.03754	0.18659	0.03514			1204.52	1.0837	1.01392	0.06978	0.39084	-5.09888	5.48972	-5.22689
1205.49	0.39083	0.28347	0.10736	0.231459	0.04504	0.18642	0.04217			1205.49	1.09261	1.02311	0.0695	0.38927	-5.0844	5.47367	-5.21205
1206.45	0.39647	0.28595	0.11052	0.238272	0.05202	0.18625	0.0487			1206.45	1.1029	1.0337	0.0692	0.38759	-5.07007	5.45766	-5.19735
1207.41	0.40214	0.28877	0.11337	0.244416	0.05834	0.18608	0.05462			1207.41	1.11457	1.04568	0.06889	0.38585	-5.05582	5.44167	-5.18274
1208.38	0.4078	0.29192	0.11588	0.249828	0.06392	0.18591	0.05984			1208.38	1.12762	1.05904	0.06858	0.38412	-5.0416	5.42572	-5.16817
1209.34	0.41339	0.29541	0.11798	0.254355	0.06862	0.18574	0.06424			1209.34	1.14206	1.07377	0.06829	0.38249	-5.0273	5.40979	-5.15351
1210.31	0.41886	0.29923	0.11963	0.257912	0.07235	0.18557	0.06773			1210.31	1.15796	1.08984	0.06812	0.38154	-5.01236	5.3939	-5.13819
1211.27	0.42415	0.30337	0.12078	0.260392	0.075	0.18539	0.07022			1211.27	1.17533	1.10724	0.06809	0.38137	-4.99666	5.37803	-5.1221
1212.24	0.42924	0.30783	0.12141	0.26175	0.07653	0.18522	0.07165			1212.24	1.19414	1.12592	0.06822	0.3821	-4.9801	5.3622	-5.10512
1213.2	0.43409	0.31261	0.12148	0.261901	0.07685	0.18505	0.07195			1213.2	1.21431	1.14586	0.06845	0.38339	-4.963	5.34639	-5.0876
1214.17	0.43867	0.31769	0.12098	0.260823	0.07594	0.18488	0.0711			1214.17	1.23579	1.16703	0.06876	0.38512	-4.94549	5.33062	-5.06965
1215.13	0.44297	0.3231	0.11987	0.25843	0.07372	0.18471	0.06902			1215.13	1.25861	1.18941	0.0692	0.38759	-4.92728	5.31487	-5.05098
1216.09	0.44702	0.32882	0.1182	0.254829	0.07029	0.18454	0.06581			1216.09	1.28278	1.21299	0.06979	0.39089	-4.90826	5.29915	-5.03148
1217.06	0.45083	0.33489	0.11594	0.249957	0.06559	0.18437	0.06141			1217.06	1.30835	1.2378	0.07055	0.39515	-4.88832	5.28347	-5.01104
1218.02	0.45444	0.34131	0.11313	0.243899	0.0597	0.1842	0.0559			1218.02	1.33531	1.26391	0.0714	0.39991	-4.8679	5.26781	-4.99011
1218.99	0.45791	0.34813	0.10978	0.236676	0.05265	0.18403	0.04929			1218.99	1.36376	1.29141	0.07235	0.40523	-4.84696	5.25219	-4.96864
1219.95	0.46132	0.35538	0.10594	0.228398	0.04454	0.18385	0.0417			1219.95	1.39389	1.32045	0.07344	0.41134	-4.82526	5.23659	-4.94639
1220.92	0.46477	0.36312	0.10165	0.219149	0.03547	0.18368	0.0332			1220.92	1.42595	1.35122	0.07473	0.41856	-4.80246	5.22103	-4.92303
1221.88	0.46837	0.37143	0.09694	0.208994	0.02548	0.18351	0.02386			1221.88	1.46018	1.38396	0.07622	0.42691	-4.77858	5.20549	-4.89855
1222.85	0.47227	0.38036	0.09191	0.19815	0.01481	0.18334	0.01387			1222.85	1.49686	1.41895	0.07791	0.43637	-4.75361	5.18998	-4.87295
1223.81	0.47662	0.39002	0.0866	0.186702	0.00353	0.18317	0.00331			1223.81	1.53629	1.45653	0.07976	0.44673	-4.72777	5.17451	-4.84646
1224.77	0.4816	0.40051	0.08109	0.174823	-0.00818	0.183	-0.00765			1224.77	1.5789	1.49704	0.08186	0.4585	-4.70056	5.15906	-4.81857
1225.74	0.48741	0.41192	0.07549	0.16275	-0.02008	0.18283	-0.0188			1225.74	1.62517	1.54085	0.08432	0.47228	-4.67137	5.14364	-4.78864
1226.7	0.49425	0.42436	0.06989	0.150677	-0.03198	0.18266	-0.02994			1226.7	1.67564	1.58831	0.08733	0.48913	-4.63912	5.12825	-4.75558
1227.67	0.50231	0.43797	0.06434	0.138712	-0.04377	0.18248	-0.04098			1227.67	1.73083	1.63973	0.0911	0.51025	-4.60265	5.1129	-4.71819
1228.63	0.5118	0.45286	0.05894	0.12707	-0.05524	0.18231	-0.05172			1228.63	1.79129	1.69535	0.09594	0.53736	-4.56021	5.09757	-4.67469
1229.6	0.52293	0.46917	0.05376	0.115902	-0.06624	0.18214	-0.06202			1229.6	1.85759	1.75529	0.1023	0.57298	-4.50929	5.08227	-4.62249
1230.56	0.53589	0.48706	0.04883	0.105273	-0.0767	0.18197	-0.07181			1230.56	1.93035	1.81951	0.11084	0.62081	-4.44618	5.067	-4.55781
1231.52	0.55091	0.5067	0.04421	0.095313	-0.08649	0.1818	-0.08097			1231.52	2.01023	1.88773	0.1225	0.68612	-4.36564	5.05176	-4.47524
1232.49	0.56821	0.52829	0.03992	0.0860642	-0.09556	0.18163	-0.08947			1232.49	2.09795	1.95942	0.13853	0.7759	-4.26064	5.03655	-4.3676
1233.45	0.58805	0.55209	0.03596	0.0775267	-0.10393	0.18146	-0.0973			1233.45	2.1943	2.0337	0.1606	0.89952	-4.12185	5.02136	-4.22532
1234.42	0.61076	0.57842	0.03234	0.0697223	-0.11156	0.18129	-0.10445			1234.42	2.30023	2.10939	0.19084	1.06889	-3.93732	5.00621	-4.03617
1235.38	0.63673	0.60769	0.02904	0.0626078	-0.11851	0.18112	-0.11095			1235.38	2.41698	2.18497	0.23201	1.29948	-3.69161	4.99109	-3.78428
1236.35	0.66649	0.64043	0.02606	0.0561832	-0.12476	0.18094	-0.11681			1236.35	2.54627	2.25873	0.28754	1.61051	-3.36549	4.976	-3.44998
1237.31	0.70066	0.67731	0.02335	0.0503406	-0.13043	0.18077	-0.12212			1237.31	2.69042	2.32877	0.36165	2.0256	-2.93534	4.96093	-3.00903
1238.28	0.74007	0.71915	0.02092	0.0451018	-0.1355	0.1806	-0.12686			1238.28	2.85229	2.39325	0.45904	2.57108	-2.37482	4.9459	-2.43444
1239.24	0.7857	0.76699	0.01871	0.0403372	-0.14009	0.18043	-0.13116			1239.24	3.03467	2.45052	0.58415	3.27182	-1.65908	4.93089	-1.70073
1240.2	0.83879	0.82207	0.01672	0.0360469	-0.14421	0.18026	-0.13502			1240.2	3.23946	2.49933	0.74013	4.14546	-0.77046	4.91592	-0.7898
1241.17	0.90078	0.8859	0.01488	0.03208	-0.14801	0.18009	-0.13857			1241.17	3.46665	2.53899	0.92766	5.19581	0.29484	4.90097	0.30224
1242.13	0.97336	0.96017	0.01319	0.0284365	-0.15148	0.17992	-0.14182			1242.13	3.71469	2.56947	1.14522	6.41436	1.52831	4.88605	1.56668
1243.1	1.05841	1.04683	0.01158	0.0249655	-0.15478	0.17975	-0.14491			1243.1	3.98399	2.59133	1.39266	7.80027	2.92911	4.87116	3.00264
1244.06	1.15794	1.14795	0.00999	0.0215376	-0.15804	0.17958	-0.14796			1244.06	4.28326	2.60562	1.67764	9.39644	4.54014	4.8563	4.65411
1245.03	1.27399	1.26561	0.00838	0.0180666	-0.16134	0.1794	-0.15105			1245.03	4.62288	2.61369	2.00919	11.2534	6.41197	4.84147	6.57294
1245.99	1.40839	1.40173	0.00666	0.0143584	-0.16487	0.17923	-0.15436			1245.99	4.94366	2.61703	2.32663	13.0314	8.20475	4.82667	8.41073
1246.95	1.5625	1.55778	0.00472	0.0101759	-0.16889	0.17906	-0.15812			1246.95	5.00858	2.61704	2.39154	13.395	8.58308	4.8119	8.79856
1247.92	1.73684	1.73438	0.00246	0.00530355	-0.17359	0.17889	-0.16252			1247.92	4.85897	2.61498	2.24399	12.5686	7.7714	4.79715	7.9665
1248.88	1.93061	1.93089	-0.00028	-0.000603656	-0.17932	0.17872	-0.16789			1248.88	4.73557	2.61189	2.12368	11.8947	7.11226	4.78244	7.29081
1249.85	2.14123	2.14483	-0.0036	-0.0077613	-0.18631	0.17855	-0.17443			1249.85	4.69055	2.60854	2.08201	11.6613	6.89355	4.76775	7.06662
1250.81	2.36377	2.37144	-0.00767	-0.0165359	-0.19491	0.17838	-0.18249			1250.81	4.7003	2.60548	2.09482	11.7331	6.97996	4.7531	7.15519
1251.78	2.59058	2.6032	-0.01262	-0.0272077	-0.20541	0.17821	-0.19232			1251.78	4.71212	2.60308	2.10904	11.8127	7.07423	4.73847	7.25183
1252.74	2.81107	2.82965	-0.01858	-0.0400569	-0.21809	0.17803	-0.20419			1252.74	4.66841	2.60155	2.06686	11.5764	6.85258	4.72387	7.02462
1253.71	3.01201	3.03766	-0.02565	-0.0552992	-0.23316	0.17786	-0.2183			1253.71	4.56902	2.60095	1.96807	11.0231	6.31383	4.7093	6.47234
1254.67	3.17825	3.21214	-0.03389	-0.073064	-0.25076	0.17769	-0.23477			1254.67	4.4621	2.60123	1.86087	10.4227	5.72795	4.69476	5.87175
1255.63	3.29442	3.33762	-0.0432	-0.0931356	-0.27066	0.17752	-0.2534			1255.63	4.38266	2.60232	1.78034	9.97166	5.29141	4.68025	5.42425
1256.6	3.34736	3.40064	-0.05328	-0.114867	-0.29222	0.17735	-0.27359			1256.6	4.33797	2.60407	1.7339	9.71155	5.04579	4.66576	5.17246
1257.56	3.32908	3.39248	-0.0634	-0.136685	-0.31386	0.17718	-0.29385			1257.56	4.32229	2.60636	1.71593	9.6109	4.95959	4.65131	5.0841
1258.53	3.23915	3.31167	-0.07252	-0.156347	-0.33335	0.17701	-0.3121			1258.53	4.33598	2.60904	1.72694	9.67257	5.03568	4.63688	5.1621
1259.49	3.08536	3.1647	-0.07934	-0.17105	-0.34789	0.17684	-0.32571			1259.49	4.37719	2.61194	1.76525	9.88714	5.26466	4.62248	5.39682
1260.46	2.88175	2.96477	-0.08302	-0.178984	-0.35565	0.17667	-0.33297			1260.46	4.45127	2.61486	1.83641	10.2857	5.67759	4.60811	5.82013
1261.42	2.64544	2.72873	-0.08329	-0.179566	-0.35606	0.17649	-0.33336			1261.42	4.5503	2.61755	1.93275	10.8253	6.23153	4.59377	6.38797
1262.38	2.39347	2.47399	-0.08052	-0.173594	-0.34992	0.17632	-0.32761			1262.38	4.64821	2.61973	2.02848	11.3615	6.78203	4.57946	6.95229
1263.35	2.14073	2.2161	-0.07537	-0.162491	-0.33864	0.17615	-0.31705			1263.35	4.72583	2.62101	2.10482	11.7891	7.22389	4.56518	7.40524
1264.31	1.89883	1.96743	-0.0686	-0.147896	-0.32388	0.17598	-0.30323			1264.31	4.79937	2.62083	2.17854	12.202	7.65105	4.55092	7.84313
1265.28	1.67575	1.73674	-0.06099	-0.131489	-0.3073	0.17581	-0.28771			1265.28	4.86692	2.61838	2.24854	12.594	8.05734	4.5367	8.25962
1266.24	1.47614	1.52929	-0.05315	-0.114587	-0.29023	0.17564	-0.27172			1266.24	4.78909	2.61262	2.17647	12.1904	7.66788	4.5225	7.86038
1267.21	1.30183	1.3474	-0.04557	-0.0982451	-0.27371	0.17547	-0.25626			1267.21	4.51003	2.60221	1.90782	10.6857	6.17734	4.50833	6.33242
1268.17	1.15255	1.1911	-0.03855	-0.0831106	-0.25841	0.1753	-0.24193			1268.17	4.16651	2.58568	1.58083	8.85421	4.36002	4.49419	4.46947
1269.14	1.02658	1.05886	-0.03228	-0.069593	-0.24472	0.17512	-0.22911			1269.14	3.84254	2.56151	1.28103	7.17503	2.69495	4.48008	2.76261
1270.1	0.92138	0.94821	-0.02683	-0.0578432	-0.2328	0.17495	-0.21795			1270.1	3.54907	2.52839	1.02068	5.71681	1.25082	4.46599	1.28222
1271.06	0.83407	0.85628	-0.02221	-0.0478829	-0.22267	0.17478	-0.20847			1271.06	3.28356	2.48548	0.79808	4.47003	0.0181	4.45194	0.01855
1272.03	0.76173	0.78009	-0.01836	-0.0395826	-0.21419	0.17461	-0.20054			1272.03	3.04493	2.43258	0.61235	3.42976	-1.00815	4.43791	-1.03346
1272.99	0.7017	0.7169	-0.0152	-0.0327699	-0.20721	0.17444	-0.194			1272.99	2.83285	2.37036	0.46249	2.5904	-1.83351	4.42391	-1.87954
1273.96	0.65161	0.66424	-0.01263	-0.0272292	-0.2015	0.17427	-0.18865			1273.96	2.64596	2.30024	0.34572	1.93637	-2.47357	4.40994	-2.53567
1274.92	0.60949	0.62006	-0.01057	-0.022788	-0.19689	0.1741	-0.18433			1274.92	2.48194	2.22426	0.25768	1.44326	-2.95274	4.396	-3.02686
1275.89	0.57375	0.58267	-0.00892	-0.0192308	-0.19316	0.17393	-0.18084			1275.89	2.33813	2.14481	0.19332	1.08278	-3.2993	4.38208	-3.38213
1276.85	0.54313	0.55072	-0.00759	-0.0163634	-0.19012	0.17376	-0.178			1276.85	2.21206	2.06434	0.14772	0.82738	-3.54082	4.3682	-3.62971
1277.82	0.51664	0.52318	-0.00654	-0.0140997	-0.18768	0.17358	-0.17572			1277.82	2.1016	1.98508	0.11652	0.65263	-3.70171	4.35434	-3.79464
1278.78	0.49355	0.49925	-0.0057	-0.0122887	-0.1857	0.17341	-0.17386			1278.78	2.00486	1.90892	0.09594	0.53736	-3.80315	4.34051	-3.89863
1279.74	0.4733	0.47831	-0.00501	-0.0108011	-0.18404	0.17324	-0.17231			1279.74	1.92007	1.83726	0.08281	0.46382	-3.86289	4.32671	-3.95987
1280.71	0.45544	0.4599	-0.00446	-0.00961538	-0.18269	0.17307	-0.17104			1280.71	1.84565	1.77103	0.07462	0.41795	-3.89499	4.31293	-3.99277
1281.67	0.43964	0.44365	-0.00401	-0.00864522	-0.18154	0.1729	-0.16997			1281.67	1.78024	1.71073	0.06951	0.38932	-3.90986	4.29919	-4.00802
1282.64	0.42565	0.42929	-0.00364	-0.00784753	-0.18058	0.17273	-0.16906			1282.64	1.72273	1.65649	0.06624	0.37101	-3.91446	4.28547	-4.01273
1283.6	0.41325	0.41658	-0.00333	-0.0071792	-0.17974	0.17256	-0.16828			1283.6	1.67216	1.60819	0.06397	0.3583	-3.91349	4.27178	-4.01173
1284.57	0.40227	0.40534	-0.00307	-0.00661866	-0.179	0.17239	-0.16759			1284.57	1.62767	1.5655	0.06217	0.34821	-3.90991	4.25812	-4.00806
1285.53	0.39255	0.39541	-0.00286	-0.00616592	-0.17838	0.17221	-0.16701			1285.53	1.5885	1.52798	0.06052	0.33897	-3.90551	4.24448	-4.00356
1286.49	0.38396	0.38665	-0.00269	-0.00579941	-0.17784	0.17204	-0.1665			1286.49	1.55407	1.49516	0.05891	0.32995	-3.90092	4.23088	-3.99886
1287.46	0.37639	0.37894	-0.00255	-0.00549759	-0.17737	0.17187	-0.16606			1287.46	1.52392	1.46652	0.0574	0.3215	-3.8958	4.2173	-3.99361
1288.42	0.36974	0.37217	-0.00243	-0.00523888	-0.17694	0.1717	-0.16566			1288.42	1.4976	1.44162	0.05598	0.31354	-3.89021	4.20375	-3.98787
1289.39	0.36392	0.36626	-0.00234	-0.00504484	-0.17658	0.17153	-0.16532			1289.39	1.47466	1.42	0.05466	0.30615	-3.88408	4.19023	-3.98159
1290.35	0.35883	0.3611	-0.00227	-0.00489393	-0.17625	0.17136	-0.16502			1290.35	1.45473	1.40128	0.05345	0.29937	-3.87736	4.17673	-3.9747
1291.32	0.35441	0.35663	-0.00222	-0.00478613	-0.17597	0.17119	-0.16475			1291.32	1.43757	1.38513	0.05244	0.29372	-3.86955	4.16327	-3.96669
1292.28	0.35059	0.35277	-0.00218	-0.0046999	-0.17572	0.17102	-0.16451			1292.28	1.42298	1.37126	0.05172	0.28968	-3.86014	4.14983	-3.95705
1293.25	0.34732	0.34947	-0.00215	-0.00463522	-0.17548	0.17085	-0.16429			1293.25	1.41072	1.35942	0.0513	0.28733	-3.84908	4.13642	-3.94572
1294.21	0.34453	0.34667	-0.00214	-0.00461366	-0.17529	0.17067	-0.16411			1294.21	1.40047	1.34943	0.05104	0.28587	-3.83716	4.12303	-3.93349
1295.17	0.34219	0.34434	-0.00215	-0.00463522	-0.17514	0.1705	-0.16397			1295.17	1.392	1.34114	0.05086	0.28487	-3.82481	4.10968	-3.92083
1296.14	0.34027	0.34243	-0.00216	-0.00465678	-0.17499	0.17033	-0.16383			1296.14	1.38523	1.33443	0.0508	0.28453	-3.81182	4.09635	-3.90751
1297.1	0.33875	0.34094	-0.00219	-0.00472146	-0.17488	0.17016	-0.16373			1297.1	1.38012	1.32926	0.05086	0.28487	-3.79818	4.08305	-3.89353
1298.07	0.33761	0.33986	-0.00225	-0.00485081	-0.17484	0.16999	-0.16369			1298.07	1.37656	1.32562	0.05094	0.28531	-3.78446	4.06977	-3.87947
1299.03	0.33688	0.3392	-0.00232	-0.00500172	-0.17482	0.16982	-0.16367			1299.03	1.37447	1.32358	0.05089	0.28503	-3.77149	4.05653	-3.86618
1300	0.33657	0.339	-0.00243	-0.00523888	-0.17489	0.16965	-0.16374			1300	1.37384	1.32326	0.05058	0.2833	-3.76001	4.04331	-3.8544
1300.96	0.33673	0.3393	-0.00257	-0.0055407	-0.17502	0.16948	-0.16386			1300.96	1.37485	1.32486	0.04999	0.27999	-3.75012	4.03012	-3.84427
1301.92	0.33741	0.34018	-0.00277	-0.00597189	-0.17528	0.16931	-0.1641			1301.92	1.37769	1.32861	0.04908	0.2749	-3.74206	4.01695	-3.836
1302.89	0.33869	0.3417	-0.00301	-0.00648931	-0.17562	0.16913	-0.16443			1302.89	1.38253	1.33482	0.04771	0.26722	-3.7366	4.00382	-3.8304
1303.85	0.34064	0.34396	-0.00332	-0.00715764	-0.17612	0.16896	-0.16489			1303.85	1.38953	1.34379	0.04574	0.25619	-3.73452	3.99071	-3.82828
1304.82	0.34334	0.34704	-0.0037	-0.00797689	-0.17677	0.16879	-0.1655			1304.82	1.399	1.35582	0.04318	0.24185	-3.73578	3.97763	-3.82956
1305.78	0.34685	0.351	-0.00415	-0.00894705	-0.17757	0.16862	-0.16625			1305.78	1.41128	1.37116	0.04012	0.22471	-3.73986	3.96457	-3.83375
1306.75	0.35121	0.35589	-0.00468	-0.0100897	-0.17854	0.16845	-0.16716			1306.75	1.42675	1.38994	0.03681	0.20617	-3.74538	3.95155	-3.8394
1307.71	0.35642	0.3617	-0.00528	-0.0113832	-0.17966	0.16828	-0.16821			1307.71	1.44574	1.41209	0.03365	0.18847	-3.75008	3.93855	-3.84422
1308.68	0.36243	0.36834	-0.00591	-0.0127415	-0.18085	0.16811	-0.16932			1308.68	1.46873	1.43732	0.03141	0.17593	-3.74965	3.92558	-3.84378
1309.64	0.3691	0.37566	-0.00656	-0.0141428	-0.18208	0.16794	-0.17047			1309.64	1.49623	1.465	0.03123	0.17492	-3.73771	3.91263	-3.83155
1310.6	0.37621	0.38339	-0.00718	-0.0154795	-0.18324	0.16776	-0.17156			1310.6	1.52845	1.49415	0.0343	0.19211	-3.7076	3.89972	-3.80068
1311.57	0.38345	0.39118	-0.00773	-0.0166652	-0.18426	0.16759	-0.17251			1311.57	1.56476	1.52345	0.04131	0.23138	-3.65545	3.88682	-3.74722
1312.53	0.39045	0.39859	-0.00814	-0.0175492	-0.18497	0.16742	-0.17318			1312.53	1.60324	1.55129	0.05195	0.29097	-3.58299	3.87396	-3.67294
1313.5	0.39681	0.40518	-0.00837	-0.018045	-0.1853	0.16725	-0.17348			1313.5	1.64051	1.57601	0.0645	0.36126	-3.49986	3.86113	-3.58773
1314.46	0.40216	0.41053	-0.00837	-0.018045	-0.18512	0.16708	-0.17332			1314.46	1.67216	1.59606	0.0761	0.42624	-3.42208	3.84832	-3.50799
1315.43	0.40621	0.41434	-0.00813	-0.0175276	-0.18444	0.16691	-0.17268			1315.43	1.69381	1.61033	0.08348	0.46757	-3.36796	3.83554	-3.45252
1316.39	0.40882	0.4165	-0.00768	-0.0165574	-0.18329	0.16674	-0.17161			1316.39	1.70293	1.61833	0.0846	0.47384	-3.34894	3.82278	-3.43301
1317.36	0.41003	0.41706	-0.00703	-0.0151561	-0.18172	0.16657	-0.17014			1317.36	1.7001	1.62033	0.07977	0.44679	-3.36326	3.81005	-3.4477
1318.32	0.41	0.41627	-0.00627	-0.0135176	-0.17991	0.1664	-0.16844			1318.32	1.68884	1.61728	0.07156	0.40081	-3.39655	3.79735	-3.48182
1319.28	0.40906	0.41453	-0.00547	-0.0117929	-0.17802	0.16622	-0.16667			1319.28	1.67377	1.61063	0.06314	0.35365	-3.43103	3.78468	-3.51717
1320.25	0.40758	0.41229	-0.00471	-0.0101544	-0.17621	0.16605	-0.16497			1320.25	1.65882	1.60208	0.05674	0.3178	-3.45423	3.77203	-3.54095
1321.21	0.40595	0.41	-0.00405	-0.00873146	-0.17461	0.16588	-0.16348			1321.21	1.64652	1.59332	0.0532	0.29797	-3.46144	3.75941	-3.54834
1322.18	0.40452	0.40805	-0.00353	-0.00761038	-0.17332	0.16571	-0.16227			1322.18	1.63817	1.58581	0.05236	0.29327	-3.45355	3.74682	-3.54025
1323.14	0.40357	0.40674	-0.00317	-0.00683425	-0.17237	0.16554	-0.16138			1323.14	1.63436	1.58069	0.05367	0.3006	-3.43365	3.73425	-3.51985
1324.11	0.4033	0.40628	-0.00298	-0.00642463	-0.17179	0.16537	-0.16084			1324.11	1.63518	1.57873	0.05645	0.31618	-3.40554	3.72171	-3.49103
1325.07	0.40384	0.40679	-0.00295	-0.00635995	-0.17156	0.1652	-0.16062			1325.07	1.64027	1.58035	0.05992	0.33561	-3.37359	3.7092	-3.45828
1326.03	0.40523	0.40828	-0.00305	-0.00657554	-0.1716	0.16503	-0.16066			1326.03	1.64905	1.58567	0.06338	0.35499	-3.34172	3.69671	-3.42562
1327	0.40749	0.41075	-0.00326	-0.00702829	-0.17188	0.16485	-0.16092			1327	1.66101	1.59461	0.0664	0.37191	-3.31235	3.68426	-3.39551
1327.96	0.41058	0.41412	-0.00354	-0.00763194	-0.17232	0.16468	-0.16133			1327.96	1.67587	1.60695	0.06892	0.38602	-3.2858	3.67182	-3.36829
1328.93	0.41445	0.41834	-0.00389	-0.00838651	-0.1729	0.16451	-0.16188			1328.93	1.69345	1.6224	0.07105	0.39795	-3.26147	3.65942	-3.34335
1329.89	0.41905	0.42332	-0.00427	-0.00920576	-0.17355	0.16434	-0.16248			1329.89	1.71355	1.64065	0.0729	0.40831	-3.23873	3.64704	-3.32003
1330.86	0.42433	0.42899	-0.00466	-0.0100466	-0.17422	0.16417	-0.16311			1330.86	1.73605	1.66139	0.07466	0.41817	-3.21652	3.63469	-3.29727
1331.82	0.43022	0.43529	-0.00507	-0.0109305	-0.17493	0.164	-0.16378			1331.82	1.76097	1.68437	0.0766	0.42904	-3.19332	3.62236	-3.27349
1332.79	0.43671	0.44218	-0.00547	-0.0117929	-0.17562	0.16383	-0.16442			1332.79	1.78837	1.70937	0.079	0.44248	-3.16758	3.61006	-3.2471
1333.75	0.44375	0.44964	-0.00589	-0.0126983	-0.17635	0.16366	-0.16511			1333.75	1.81811	1.7362	0.08191	0.45878	-3.13901	3.59779	-3.21782
1334.71	0.45135	0.45765	-0.0063	-0.0135823	-0.17707	0.16349	-0.16578			1334.71	1.84989	1.76473	0.08516	0.47698	-3.10856	3.58554	-3.1866
1335.68	0.45949	0.46621	-0.00672	-0.0144878	-0.1778	0.16331	-0.16647			1335.68	1.88343	1.79484	0.08859	0.49619	-3.07713	3.57332	-3.15438
1336.64	0.46819	0.47535	-0.00716	-0.0154364	-0.17858	0.16314	-0.16719			1336.64	1.91887	1.82645	0.09242	0.51764	-3.04349	3.56113	-3.11989
1337.61	0.47746	0.48507	-0.00761	-0.0164065	-0.17938	0.16297	-0.16794			1337.61	1.95645	1.85944	0.09701	0.54335	-3.00561	3.54896	-3.08107
1338.57	0.48733	0.49541	-0.00808	-0.0174198	-0.18022	0.1628	-0.16873			1338.57	1.99657	1.89372	0.10285	0.57606	-2.96076	3.53682	-3.03509
1339.54	0.49782	0.50641	-0.00859	-0.0185193	-0.18115	0.16263	-0.1696			1339.54	2.03965	1.92916	0.11049	0.61885	-2.90586	3.52471	-2.97881
1340.5	0.50898	0.5181	-0.00912	-0.019662	-0.18212	0.16246	-0.17051			1340.5	2.08597	1.96563	0.12034	0.67402	-2.8386	3.51262	-2.90986
1341.46	0.52084	0.53052	-0.00968	-0.0208693	-0.18316	0.16229	-0.17148			1341.46	2.13554	2.00294	0.1326	0.74269	-2.75787	3.50056	-2.8271
1342.43	0.53342	0.5437	-0.01028	-0.0221628	-0.18428	0.16212	-0.17253			1342.43	2.18789	2.04092	0.14697	0.82318	-2.66535	3.48852	-2.73226
1343.39	0.54679	0.5577	-0.01091	-0.023521	-0.18547	0.16194	-0.17364			1343.39	2.24274	2.07936	0.16338	0.91509	-2.56143	3.47652	-2.62573
1344.36	0.56097	0.57256	-0.01159	-0.0249871	-0.18676	0.16177	-0.17485			1344.36	2.30028	2.11801	0.18227	1.02089	-2.44364	3.46453	-2.50499
1345.32	0.57604	0.58833	-0.01229	-0.0264962	-0.1881	0.1616	-0.17611			1345.32	2.36135	2.15662	0.20473	1.14669	-2.30589	3.45258	-2.36378
1346.29	0.59205	0.60507	-0.01302	-0.02807	-0.1895	0.16143	-0.17742			1346.29	2.42649	2.19491	0.23158	1.29708	-2.14357	3.44065	-2.19739
1347.25	0.60905	0.62285	-0.0138	-0.0297516	-0.19101	0.16126	-0.17883			1347.25	2.49547	2.2326	0.26287	1.47233	-1.95641	3.42874	-2.00553
1348.22	0.62711	0.64173	-0.01462	-0.0315195	-0.19261	0.16109	-0.18033			1348.22	2.56794	2.26937	0.29857	1.67229	-1.74458	3.41687	-1.78838
1349.18	0.64631	0.66177	-0.01546	-0.0333305	-0.19425	0.16092	-0.18186			1349.18	2.64449	2.30492	0.33957	1.90193	-1.50309	3.40501	-1.54082
1350.14	0.66672	0.68304	-0.01632	-0.0351845	-0.19593	0.16075	-0.18344			1350.14	2.72662	2.339	0.38762	2.17105	-1.22213	3.39319	-1.25282
1351.11	0.6884	0.70562	-0.01722	-0.0371249	-0.1977	0.16058	-0.1851			1351.11	2.81527	2.37137	0.4439	2.48628	-0.89511	3.38139	-0.91758
1352.07	0.71145	0.72958	-0.01813	-0.0390868	-0.19949	0.1604	-0.18677			1352.07	2.91005	2.40183	0.50822	2.84653	-0.52308	3.36962	-0.53621
1353.04	0.73593	0.75501	-0.01908	-0.0411349	-0.20137	0.16023	-0.18853			1353.04	3.01057	2.43023	0.58034	3.25048	-0.10739	3.35787	-0.11009
1354	0.76195	0.78201	-0.02006	-0.0432477	-0.20331	0.16006	-0.19035			1354	3.1182	2.45643	0.66177	3.70656	0.36042	3.34615	0.36947
1354.97	0.78963	0.81074	-0.02111	-0.0455114	-0.2054	0.15989	-0.19231			1354.97	3.23506	2.48033	0.75473	4.22723	0.89278	3.33445	0.91519
1355.93	0.81911	0.84138	-0.02227	-0.0480122	-0.20773	0.15972	-0.19449			1355.93	3.36066	2.50183	0.85883	4.81029	1.48751	3.32278	1.52486
1356.9	0.8506	0.8742	-0.0236	-0.0508796	-0.21043	0.15955	-0.19701			1356.9	3.49112	2.52086	0.97026	5.43441	2.12327	3.31114	2.17658
1357.86	0.88442	0.90961	-0.02519	-0.0543075	-0.21368	0.15938	-0.20006			1357.86	3.62466	2.53739	1.08727	6.08978	2.79026	3.29952	2.86031
1358.82	0.92098	0.94816	-0.02718	-0.0585978	-0.2178	0.15921	-0.20392			1358.82	3.76614	2.55143	1.21471	6.80357	3.51565	3.28793	3.6039
1359.79	0.96088	0.99062	-0.02974	-0.0641169	-0.22315	0.15904	-0.20892			1359.79	3.91934	2.56308	1.35626	7.59639	4.32003	3.27636	4.42848
1360.75	1.00494	1.03802	-0.03308	-0.0713177	-0.23018	0.15886	-0.21551			1360.75	4.07296	2.57247	1.50049	8.40422	5.1394	3.26482	5.26843
1361.72	1.05425	1.09167	-0.03742	-0.0806744	-0.23937	0.15869	-0.22411			1361.72	4.20704	2.57978	1.62726	9.11426	5.86095	3.25331	6.00809
1362.68	1.11024	1.15323	-0.04299	-0.0926828	-0.2512	0.15852	-0.23519			1362.68	4.33326	2.5852	1.74806	9.79086	6.54904	3.24182	6.71345
1363.65	1.17464	1.22462	-0.04998	-0.107753	-0.2661	0.15835	-0.24914			1363.65	4.50061	2.58893	1.91168	10.7073	7.47694	3.23035	7.66464
1364.61	1.24955	1.30802	-0.05847	-0.126056	-0.28424	0.15818	-0.26611			1364.61	4.72926	2.59116	2.1381	11.9755	8.75655	3.21892	8.97638
1365.57	1.33727	1.40563	-0.06836	-0.147378	-0.30539	0.15801	-0.28592			1365.57	4.89925	2.5921	2.30715	12.9223	9.71481	3.20751	9.9587
1366.54	1.4402	1.51946	-0.07926	-0.170878	-0.32871	0.15784	-0.30776			1366.54	4.82496	2.59195	2.23301	12.5071	9.31094	3.19612	9.54469
1367.5	1.56044	1.65079	-0.09035	-0.194787	-0.35245	0.15767	-0.32998			1367.5	4.74808	2.59094	2.15714	12.0821	8.89735	3.18476	9.12072
1368.47	1.69936	1.79962	-0.10026	-0.216152	-0.37365	0.15749	-0.34982			1368.47	4.75339	2.58931	2.16408	12.121	8.94756	3.17342	9.17219
1369.43	1.85687	1.96385	-0.10698	-0.23064	-0.38796	0.15732	-0.36323			1369.43	4.77379	2.58734	2.18645	12.2463	9.08416	3.16211	9.31222
1370.4	2.03063	2.13841	-0.10778	-0.232365	-0.38952	0.15715	-0.36468			1370.4	4.71758	2.58532	2.13226	11.9428	8.79193	3.15083	9.01265
1371.36	2.21509	2.31431	-0.09922	-0.21391	-0.37089	0.15698	-0.34724			1371.36	4.62741	2.58355	2.04386	11.4476	8.30806	3.13957	8.51663
1372.33	2.40044	2.47789	-0.07745	-0.166976	-0.32379	0.15681	-0.30314			1372.33	4.57821	2.58233	1.99588	11.1789	8.05056	3.12834	8.25267
1373.29	2.57187	2.61047	-0.0386	-0.0832184	-0.23986	0.15664	-0.22456			1373.29	4.56806	2.58189	1.98617	11.1245	8.00738	3.11713	8.2084
1374.25	2.70921	2.68878	0.02043	0.0440454	-0.11242	0.15647	-0.10525			1374.25	4.56016	2.58243	1.97773	11.0772	7.97129	3.10595	8.17141
1375.22	2.78755	2.68687	0.10068	0.217058	0.06076	0.1563	0.05689			1375.22	4.52818	2.58409	1.94409	10.8888	7.79403	3.09479	7.9897
1376.18	2.77938	2.57992	0.19946	0.430019	0.27389	0.15613	0.25643			1376.18	4.50311	2.58699	1.91612	10.7322	7.6485	3.08366	7.84052
1377.15	2.65886	2.35072	0.30814	0.664324	0.50837	0.15595	0.47596			1377.15	4.51286	2.59116	1.9217	10.7634	7.69086	3.07255	7.88394
1378.11	2.40913	1.99996	0.40917	0.882136	0.72635	0.15578	0.68004			1378.11	4.54368	2.59657	1.94711	10.9057	7.84426	3.06147	8.04119
1379.08	2.03401	1.56256	0.47145	1.01641	0.86079	0.15561	0.80591			1379.08	4.55118	2.60307	1.94811	10.9113	7.86092	3.05041	8.05827
1380.04	1.57539	1.11185	0.46354	0.999353	0.84391	0.15544	0.79011			1380.04	4.51454	2.61043	1.90411	10.6649	7.62551	3.03938	7.81695
1381	1.11574	0.70245	0.41329	0.891018	0.73575	0.15527	0.68884			1381	4.46471	2.61831	1.8464	10.3417	7.31328	3.02838	7.49688
1381.97	0.71835	0.36298	0.35537	0.766148	0.61105	0.1551	0.57209			1381.97	4.4351	2.62629	1.80881	10.1311	7.11372	3.0174	7.29231
1382.93	0.41982	0.10553	0.31429	0.677583	0.52266	0.15493	0.48933			1382.93	4.44165	2.63388	1.80777	10.1253	7.11885	3.00644	7.29757
1383.9	0.23937	-0.06655	0.30592	0.659538	0.50478	0.15476	0.4726			1383.9	4.46823	2.64053	1.8277	10.2369	7.24141	2.99551	7.4232
1384.86	0.18583	-0.15265	0.33848	0.729734	0.57515	0.15458	0.53848			1384.86	4.48096	2.64573	1.83523	10.2791	7.29449	2.98461	7.47762
1385.83	0.26185	-0.15097	0.41282	0.890005	0.73559	0.15441	0.68869			1385.83	4.46034	2.64904	1.8113	10.1451	7.17134	2.97373	7.35137
1386.79	0.46523	-0.05654	0.52177	1.12489	0.97065	0.15424	0.90876			1386.79	4.42359	2.65016	1.77343	9.93296	6.97008	2.96287	7.14507
1387.76	0.78709	0.13872	0.64837	1.39783	1.24376	0.15407	1.16446			1387.76	4.40498	2.64896	1.75602	9.83544	6.8834	2.95204	7.05621
1388.72	1.20717	0.44382	0.76335	1.64572	1.49182	0.1539	1.3967			1388.72	4.42863	2.64549	1.78314	9.98734	7.0461	2.94124	7.22299
1389.68	1.68634	0.86417	0.82217	1.77253	1.6188	0.15373	1.51559			1389.68	4.50064	2.63997	1.86067	10.4216	7.49113	2.93046	7.67919
1390.65	2.18023	1.3946	0.78563	1.69375	1.54019	0.15356	1.44199			1390.65	4.59938	2.63277	1.96661	11.015	8.09525	2.9197	8.29848
1391.61	2.69799	2.00978	0.68821	1.48372	1.33034	0.15339	1.24552			1391.61	4.66656	2.62435	2.04221	11.4384	8.52942	2.90897	8.74354
1392.58	3.221	2.65231	0.56869	1.22605	1.07283	0.15322	1.00443			1392.58	4.65	2.61525	2.03475	11.3966	8.49834	2.89827	8.71169
1393.54	3.68908	3.23802	0.45106	0.972447	0.8194	0.15304	0.76716			1393.54	4.58045	2.60604	1.97441	11.0586	8.17105	2.88759	8.37619
1394.51	4.07048	3.71614	0.35434	0.763927	0.61105	0.15287	0.57209			1394.51	4.51566	2.59727	1.91839	10.7449	7.86794	2.87693	8.06547
1395.47	4.35741	4.06823	0.28918	0.623448	0.47075	0.1527	0.44073			1395.47	4.47096	2.58942	1.88154	10.5385	7.67218	2.8663	7.86479
1396.44	4.55435	4.2961	0.25825	0.556765	0.40423	0.15253	0.37846			1396.44	4.43727	2.58282	1.85445	10.3867	7.53105	2.8557	7.72012
1397.4	4.67574	4.4142	0.26154	0.563858	0.4115	0.15236	0.38526			1397.4	4.41461	2.57766	1.83695	10.2887	7.44362	2.84511	7.63049
1398.36	4.7412	4.44126	0.29994	0.646645	0.49446	0.15219	0.46293			1398.36	4.41435	2.57397	1.84038	10.3079	7.47338	2.83456	7.661
1399.33	4.76744	4.39459	0.37285	0.803833	0.65182	0.15202	0.61026			1399.33	4.44409	2.57171	1.87238	10.4872	7.66315	2.82403	7.85553
1400.29	4.76477	4.28849	0.47628	1.02682	0.87497	0.15185	0.81919			1400.29	4.48775	2.57076	1.91699	10.737	7.92351	2.81352	8.12243
1401.26	4.74081	4.13838	0.60243	1.29879	1.14711	0.15167	1.07398			1401.26	4.52114	2.57097	1.95017	10.9229	8.11984	2.80304	8.32369
1402.22	4.70556	3.96832	0.73724	1.58943	1.43792	0.1515	1.34624			1402.22	4.5501	2.57216	1.97794	11.0784	8.28584	2.79258	8.49385
1403.19	4.66733	3.81467	0.85266	1.83826	1.68693	0.15133	1.57938			1403.19	4.60557	2.57411	2.03146	11.3782	8.59603	2.78214	8.81184
1404.15	4.62764	3.7271	0.90054	1.94149	1.79033	0.15116	1.67618			1404.15	4.67976	2.5766	2.10316	11.7798	9.00803	2.77174	9.23418
1405.11	4.58216	3.75615	0.82601	1.78081	1.62982	0.15099	1.5259			1405.11	4.69185	2.57936	2.11249	11.832	9.07067	2.76135	9.29839
1406.08	4.52649	3.88626	0.64023	1.38028	1.22946	0.15082	1.15107			1406.08	4.59819	2.58213	2.01606	11.2919	8.54093	2.75099	8.75535
1407.04	4.45928	4.04062	0.41866	0.902596	0.75195	0.15065	0.70401			1407.04	4.49902	2.58467	1.91435	10.7223	7.98159	2.74066	8.18197
1408.01	4.37786	4.1633	0.21456	0.462573	0.3121	0.15048	0.2922			1408.01	4.46934	2.58676	1.88258	10.5443	7.81396	2.73035	8.01013
1408.97	4.27588	4.21742	0.05846	0.126035	-0.02427	0.15031	-0.02272			1408.97	4.51089	2.58821	1.92268	10.7689	8.04884	2.72006	8.25091
1409.94	4.14638	4.18279	-0.03641	-0.0784969	-0.22863	0.15013	-0.21405			1409.94	4.57745	2.58886	1.98859	11.1381	8.42827	2.7098	8.63986
1410.9	3.98745	4.06575	-0.0783	-0.168808	-0.31877	0.14996	-0.29845			1410.9	4.61507	2.58864	2.02643	11.35	8.65045	2.69956	8.86762
1411.87	3.80288	3.88591	-0.08303	-0.179006	-0.3288	0.14979	-0.30783			1411.87	4.62693	2.58755	2.03938	11.4225	8.73319	2.68934	8.95244
1412.83	3.59924	3.6647	-0.06546	-0.141126	-0.29075	0.14962	-0.27221			1412.83	4.63692	2.58567	2.05125	11.489	8.80987	2.67916	9.03104
1413.79	3.38433	3.42177	-0.03744	-0.0807175	-0.23017	0.14945	-0.21549			1413.79	4.61382	2.5831	2.03072	11.374	8.70504	2.66899	8.92358
1414.76	3.16665	3.17393	-0.00728	-0.0156951	-0.16497	0.14928	-0.15446			1414.76	4.52582	2.57996	1.94586	10.8987	8.23988	2.65885	8.44675
1415.72	2.95444	2.93461	0.01983	0.0427518	-0.10636	0.14911	-0.09957			1415.72	4.42488	2.57638	1.8485	10.3534	7.70469	2.64873	7.89811
1416.69	2.75465	2.71346	0.04119	0.0888022	-0.06013	0.14894	-0.0563			1416.69	4.37276	2.57247	1.80029	10.0834	7.44476	2.63864	7.63166
1417.65	2.57248	2.51654	0.05594	0.120602	-0.02816	0.14877	-0.02637			1417.65	4.38316	2.56838	1.81478	10.1646	7.53598	2.62857	7.72517
1418.62	2.41139	2.34703	0.06436	0.138755	-0.00984	0.14859	-0.00921			1418.62	4.42009	2.56422	1.85587	10.3947	7.77617	2.61853	7.97139
1419.58	2.27344	2.20605	0.06739	0.145287	-0.00314	0.14842	-0.00294			1419.58	4.42337	2.56015	1.86322	10.4359	7.82736	2.60851	8.02387
1420.54	2.15959	2.09327	0.06632	0.14298	-0.00527	0.14825	-0.00494			1420.54	4.38596	2.55637	1.82959	10.2475	7.649	2.59851	7.84102
1421.51	2.06992	2.00754	0.06238	0.134486	-0.01359	0.14808	-0.01273			1421.51	4.35997	2.55309	1.80688	10.1203	7.53177	2.58854	7.72085
1422.47	2.004	1.94729	0.05671	0.122262	-0.02565	0.14791	-0.02401			1422.47	4.37911	2.5505	1.82861	10.242	7.66343	2.57859	7.85582
1423.44	1.96115	1.91096	0.05019	0.108205	-0.03953	0.14774	-0.03701			1423.44	4.43587	2.54877	1.8871	10.5696	8.00095	2.56867	8.20181
1424.4	1.94073	1.89723	0.0435	0.0937823	-0.05378	0.14757	-0.05036			1424.4	4.49547	2.54805	1.94742	10.9075	8.3487	2.55877	8.5583
1425.37	1.94223	1.90518	0.03705	0.0798767	-0.06752	0.1474	-0.06321			1425.37	4.52478	2.54844	1.97634	11.0694	8.52056	2.54889	8.73447
1426.33	1.96532	1.93423	0.03109	0.0670274	-0.0802	0.14722	-0.07508			1426.33	4.5181	2.54995	1.96815	11.0236	8.48454	2.53904	8.69754
1427.3	2.00971	1.98397	0.02574	0.0554933	-0.09156	0.14705	-0.08572			1427.3	4.48366	2.55252	1.93114	10.8163	8.28708	2.52921	8.49512
1428.26	2.07505	2.05402	0.02103	0.0453389	-0.10154	0.14688	-0.09507			1428.26	4.43943	2.55597	1.88346	10.5492	8.02983	2.51941	8.23141
1429.22	2.16066	2.14368	0.01698	0.0366075	-0.1101	0.14671	-0.10308			1429.22	4.4142	2.5601	1.8541	10.3848	7.87516	2.50963	8.07287
1430.19	2.26518	2.25161	0.01357	0.0292558	-0.11728	0.14654	-0.10981			1430.19	4.43355	2.56463	1.86892	10.4678	7.96792	2.49987	8.16796
1431.15	2.38623	2.3754	0.01083	0.0233486	-0.12302	0.14637	-0.11518			1431.15	4.49057	2.56929	1.92128	10.7611	8.27093	2.49014	8.47857
1432.12	2.52014	2.51136	0.00878	0.0189289	-0.12727	0.1462	-0.11915			1432.12	4.52347	2.57379	1.94968	10.9201	8.4397	2.48043	8.65158
1433.08	2.66177	2.65425	0.00752	0.0162125	-0.12981	0.14603	-0.12154			1433.08	4.47418	2.57785	1.89633	10.6213	8.15058	2.47074	8.35519
1434.05	2.80449	2.79738	0.00711	0.0153286	-0.13053	0.14586	-0.1222			1434.05	4.39336	2.58123	1.81213	10.1497	7.68863	2.46108	7.88166
1435.01	2.94037	2.93275	0.00762	0.0164281	-0.12926	0.14568	-0.12101			1435.01	4.35749	2.58375	1.77374	9.93469	7.48325	2.45144	7.67112
1435.97	3.06065	3.05151	0.00914	0.0197051	-0.12581	0.14551	-0.11779			1435.97	4.39152	2.58529	1.80623	10.1167	7.67484	2.44183	7.86752
1436.94	3.15672	3.14497	0.01175	0.025332	-0.12001	0.14534	-0.11236			1436.94	4.47292	2.58575	1.88717	10.57	8.13778	2.43224	8.34207
1437.9	3.22156	3.20605	0.01551	0.0334383	-0.11173	0.14517	-0.10461			1437.9	4.55053	2.58515	1.96538	11.0081	8.5854	2.42267	8.80093
1438.87	3.251	3.23059	0.02041	0.0440022	-0.101	0.145	-0.09456			1438.87	4.60505	2.58354	2.02151	11.3224	8.90932	2.41312	9.13299
1439.83	3.24413	3.21793	0.0262	0.056485	-0.08834	0.14483	-0.08271			1439.83	4.65655	2.58104	2.07551	11.6249	9.2213	2.4036	9.4528
1440.8	3.20327	3.17102	0.03225	0.0695283	-0.07513	0.14466	-0.07034			1440.8	4.68061	2.57778	2.10283	11.7779	9.38381	2.39411	9.61939
1441.76	3.13374	3.09602	0.03772	0.0813211	-0.06316	0.14449	-0.05914			1441.76	4.61628	2.57393	2.04235	11.4392	9.05454	2.38463	9.28185
1442.73	3.04303	3.00117	0.04186	0.0902466	-0.05407	0.14431	-0.05062			1442.73	4.50149	2.5697	1.93179	10.8199	8.44474	2.37518	8.65675
1443.69	2.93947	2.89523	0.04424	0.0953777	-0.04877	0.14414	-0.04566			1443.69	4.42263	2.56531	1.85732	10.4028	8.03707	2.36576	8.23883
1444.65	2.83095	2.78621	0.04474	0.0964557	-0.04752	0.14397	-0.04449			1444.65	4.39641	2.56099	1.83542	10.2802	7.92381	2.35635	8.12273
1445.62	2.72433	2.68083	0.0435	0.0937823	-0.05002	0.1438	-0.04683			1445.62	4.39738	2.55694	1.84044	10.3083	7.9613	2.34697	8.16117
1446.58	2.62509	2.58431	0.04078	0.0879182	-0.05571	0.14363	-0.05216			1446.58	4.39976	2.55339	1.84637	10.3415	8.00387	2.33762	8.20481
1447.55	2.53727	2.50035	0.03692	0.0795964	-0.06386	0.14346	-0.05979			1447.55	4.40633	2.55055	1.85578	10.3942	8.06591	2.32828	8.26841
1448.51	2.46333	2.43107	0.03226	0.0695498	-0.07374	0.14329	-0.06904			1448.51	4.41801	2.54859	1.86942	10.4706	8.15162	2.31897	8.35627
1449.48	2.40429	2.3772	0.02709	0.0584038	-0.08471	0.14312	-0.07931			1449.48	4.39809	2.54762	1.85047	10.3645	8.05477	2.30969	8.25698
1450.44	2.35996	2.33828	0.02168	0.0467403	-0.09621	0.14295	-0.09007			1450.44	4.32386	2.54765	1.77621	9.94853	7.6481	2.30042	7.84011
1451.41	2.32917	2.31289	0.01628	0.0350983	-0.10768	0.14277	-0.10081			1451.41	4.24905	2.54862	1.70043	9.52408	7.2329	2.29118	7.41448
1452.37	2.30998	2.29892	0.01106	0.0238444	-0.11876	0.1426	-0.11119			1452.37	4.23473	2.55044	1.68429	9.43368	7.15172	2.28197	7.33126
1453.33	2.29986	2.29368	0.00618	0.0133236	-0.12911	0.14243	-0.12088			1453.33	4.29877	2.55296	1.74581	9.77826	7.50548	2.27277	7.69391
1454.3	2.29591	2.29412	0.00179	0.00385909	-0.1384	0.14226	-0.12958			1454.3	4.40359	2.55599	1.8476	10.3484	8.08478	2.2636	8.28775
1455.26	2.29506	2.29708	-0.00202	-0.00435495	-0.14644	0.14209	-0.13711			1455.26	4.46162	2.55927	1.90235	10.655	8.40058	2.25445	8.61148
1456.23	2.29432	2.29953	-0.00521	-0.0112323	-0.15315	0.14192	-0.14339			1456.23	4.44311	2.56259	1.88052	10.5328	8.28744	2.24533	8.49549
1457.19	2.29093	2.29871	-0.00778	-0.016773	-0.15852	0.14175	-0.14841			1457.19	4.43414	2.56574	1.8684	10.4649	8.22865	2.23623	8.43523
1458.16	2.28253	2.29224	-0.00971	-0.0209339	-0.16251	0.14158	-0.15215			1458.16	4.48671	2.56854	1.91817	10.7436	8.51649	2.22715	8.7303
1459.12	2.2673	2.27835	-0.01105	-0.0238229	-0.16523	0.1414	-0.15469			1459.12	4.55407	2.57083	1.98324	11.1081	8.89001	2.21809	9.11319
1460.08	2.2442	2.256	-0.0118	-0.0254398	-0.16667	0.14123	-0.15605			1460.08	4.54705	2.57246	1.97459	11.0596	8.85059	2.20906	9.07278
1461.05	2.21296	2.22499	-0.01203	-0.0259357	-0.167	0.14106	-0.15635			1461.05	4.47156	2.57331	1.89825	10.6321	8.43202	2.20005	8.64371
1462.01	2.17403	2.18583	-0.0118	-0.0254398	-0.16633	0.14089	-0.15573			1462.01	4.39521	2.5733	1.82191	10.2045	8.01343	2.19106	8.21461
1462.98	2.12843	2.13966	-0.01123	-0.0242109	-0.16493	0.14072	-0.15442			1462.98	4.34301	2.57241	1.7706	9.91711	7.73501	2.1821	7.92919
1463.94	2.07773	2.08817	-0.01044	-0.0225078	-0.16306	0.14055	-0.15266			1463.94	4.31334	2.57066	1.74268	9.76073	7.58757	2.17316	7.77805
1464.91	2.02383	2.0334	-0.00957	-0.0206321	-0.16101	0.14038	-0.15074			1464.91	4.31718	2.56821	1.74897	9.79596	7.63172	2.16424	7.82331
1465.87	1.96878	1.9775	-0.00872	-0.0187996	-0.15901	0.14021	-0.14887			1465.87	4.37571	2.56525	1.81046	10.1404	7.98502	2.15534	8.18548
1466.84	1.91453	1.92256	-0.00803	-0.017312	-0.15735	0.14004	-0.14732			1466.84	4.48742	2.562	1.92542	10.7843	8.63778	2.14647	8.85463
1467.8	1.86285	1.87039	-0.00754	-0.0162556	-0.15612	0.13986	-0.14617			1467.8	4.58086	2.55867	2.02219	11.3263	9.18864	2.13762	9.41932
1468.76	1.81518	1.82251	-0.00733	-0.0158029	-0.1555	0.13969	-0.14558			1468.76	4.55434	2.55542	1.99892	11.1959	9.06713	2.12879	9.29476
1469.73	1.7727	1.7801	-0.0074	-0.0159538	-0.15548	0.13952	-0.14556			1469.73	4.45019	2.55238	1.89781	10.6296	8.50962	2.11999	8.72325
1470.69	1.73624	1.74405	-0.00781	-0.0168377	-0.15619	0.13935	-0.14623			1470.69	4.36613	2.5497	1.81643	10.1738	8.06259	2.1112	8.265
1471.66	1.70641	1.71493	-0.00852	-0.0183684	-0.15755	0.13918	-0.1475			1471.66	4.3272	2.54752	1.77968	9.96796	7.86552	2.10244	8.06298
1472.62	1.68355	1.69311	-0.00956	-0.0206106	-0.15962	0.13901	-0.14944			1472.62	4.3138	2.546	1.7678	9.90142	7.80772	2.09371	8.00373
1473.59	1.66793	1.67881	-0.01088	-0.0234564	-0.16229	0.13884	-0.15195			1473.59	4.30982	2.54525	1.76457	9.88333	7.79834	2.08499	7.99411
1474.55	1.65968	1.67215	-0.01247	-0.0268843	-0.16555	0.13867	-0.155			1474.55	4.32445	2.54539	1.77906	9.96449	7.88819	2.0763	8.08622
1475.51	1.65889	1.67319	-0.0143	-0.0308296	-0.16932	0.1385	-0.15853			1475.51	4.36705	2.54644	1.82061	10.1972	8.12958	2.06763	8.33367
1476.48	1.66562	1.68193	-0.01631	-0.035163	-0.17349	0.13832	-0.16243			1476.48	4.425	2.54835	1.87665	10.5111	8.45211	2.05898	8.66429
1477.44	1.67989	1.69835	-0.01846	-0.0397982	-0.17795	0.13815	-0.16661			1477.44	4.46364	2.55104	1.9126	10.7125	8.66209	2.05036	8.87955
1478.41	1.70174	1.72243	-0.02069	-0.0446059	-0.18259	0.13798	-0.17095			1478.41	4.47489	2.55435	1.92054	10.7569	8.71516	2.04176	8.93395
1479.37	1.73111	1.75405	-0.02294	-0.0494567	-0.18727	0.13781	-0.17533			1479.37	4.48979	2.55811	1.93168	10.8193	8.78614	2.03318	9.00671
1480.34	1.76789	1.79299	-0.0251	-0.0541135	-0.19175	0.13764	-0.17953			1480.34	4.51923	2.56209	1.95714	10.9619	8.93729	2.02462	9.16166
1481.3	1.81177	1.83889	-0.02712	-0.0584684	-0.19594	0.13747	-0.18344			1481.3	4.52679	2.56605	1.96074	10.9821	8.96599	2.01608	9.19108
1482.27	1.8623	1.89116	-0.02886	-0.0622197	-0.19952	0.1373	-0.1868			1482.27	4.49083	2.56974	1.92109	10.76	8.75243	2.00757	8.97215
1483.23	1.91879	1.949	-0.03021	-0.0651302	-0.20226	0.13713	-0.18936			1483.23	4.45536	2.57293	1.88243	10.5435	8.54438	1.99908	8.75889
1484.19	1.98032	2.01137	-0.03105	-0.0669412	-0.2039	0.13695	-0.1909			1484.19	4.47089	2.57546	1.89543	10.6163	8.62566	1.99061	8.84221
1485.16	2.0457	2.077	-0.0313	-0.0674802	-0.20426	0.13678	-0.19124			1485.16	4.5319	2.57719	1.95471	10.9483	8.96614	1.98217	9.19123
1486.12	2.11356	2.14442	-0.03086	-0.0665316	-0.20314	0.13661	-0.19019			1486.12	4.56545	2.57806	1.98739	11.1313	9.1576	1.97374	9.3875
1487.09	2.18237	2.21209	-0.02972	-0.0640738	-0.20051	0.13644	-0.18773			1487.09	4.51786	2.57807	1.93979	10.8647	8.8994	1.96534	9.12281
1488.05	2.25063	2.27854	-0.02791	-0.0601716	-0.19644	0.13627	-0.18392			1488.05	4.45146	2.57727	1.87419	10.4973	8.54035	1.95696	8.75475
1489.02	2.31685	2.3424	-0.02555	-0.0550836	-0.19118	0.1361	-0.17899			1489.02	4.43266	2.57578	1.85688	10.4004	8.45175	1.9486	8.66393
1489.98	2.37979	2.40264	-0.02285	-0.0492627	-0.18519	0.13593	-0.17338			1489.98	4.46914	2.57371	1.89543	10.6163	8.67601	1.94027	8.89382
1490.95	2.43855	2.45866	-0.02011	-0.0433555	-0.17911	0.13576	-0.16769			1490.95	4.514	2.57121	1.94279	10.8815	8.94958	1.93195	9.17426
1491.91	2.49276	2.51045	-0.01769	-0.0381382	-0.17372	0.13559	-0.16265			1491.91	4.54435	2.56844	1.97591	11.067	9.14338	1.92366	9.37292
1492.87	2.54253	2.55852	-0.01599	-0.0344731	-0.16989	0.13541	-0.15906			1492.87	4.57055	2.56559	2.00496	11.2297	9.31436	1.91539	9.54819
1493.84	2.58839	2.60372	-0.01533	-0.0330502	-0.16829	0.13524	-0.15756			1493.84	4.5716	2.56286	2.00874	11.2509	9.34378	1.90715	9.57835
1494.8	2.63113	2.64713	-0.016	-0.0344947	-0.16957	0.13507	-0.15876			1494.8	4.50242	2.56041	1.94201	10.8772	8.97825	1.89892	9.20365
1495.77	2.67177	2.68991	-0.01814	-0.0391083	-0.17401	0.1349	-0.16291			1495.77	4.40474	2.55842	1.84632	10.3412	8.45049	1.89072	8.66264
1496.73	2.71128	2.73308	-0.0218	-0.046999	-0.18173	0.13473	-0.17014			1496.73	4.37239	2.55704	1.81535	10.1677	8.28521	1.88254	8.49321
1497.7	2.75023	2.77711	-0.02688	-0.057951	-0.19251	0.13456	-0.18024			1497.7	4.45535	2.55639	1.89896	10.636	8.76167	1.87438	8.98163
1498.66	2.78851	2.82163	-0.03312	-0.0714039	-0.20579	0.13439	-0.19267			1498.66	4.62044	2.55653	2.06391	11.5599	9.69369	1.86624	9.93705
1499.62	2.82528	2.86541	-0.04013	-0.0865169	-0.22073	0.13422	-0.20666			1499.62	4.69521	2.55745	2.13776	11.9736	10.1154	1.85812	10.3694
1500.59	2.85895	2.90641	-0.04746	-0.10232	-0.23636	0.13404	-0.22129			1500.59	4.59897	2.55906	2.03991	11.4255	9.57548	1.85003	9.81587
1501.55	2.88709	2.9417	-0.05461	-0.117735	-0.25161	0.13387	-0.23557			1501.55	4.52792	2.56125	1.96667	11.0153	9.17333	1.84196	9.40363
1502.52	2.90644	2.96742	-0.06098	-0.131468	-0.26517	0.1337	-0.24826			1502.52	4.5786	2.56386	2.01474	11.2845	9.45063	1.8339	9.68788
1503.48	2.91311	2.97912	-0.06601	-0.142312	-0.27584	0.13353	-0.25826			1503.48	4.70888	2.56668	2.1422	11.9984	10.1726	1.82588	10.4279
1504.45	2.90334	2.97254	-0.0692	-0.149189	-0.28255	0.13336	-0.26453			1504.45	4.74139	2.56947	2.17192	12.1649	10.347	1.81787	10.6068
1505.41	2.87403	2.94423	-0.0702	-0.151345	-0.28453	0.13319	-0.26639			1505.41	4.60783	2.572	2.03583	11.4026	9.59277	1.80988	9.8336
1506.38	2.82299	2.89184	-0.06885	-0.148435	-0.28145	0.13302	-0.26351			1506.38	4.50372	2.5741	1.92962	10.8078	9.00586	1.80192	9.23195
1507.34	2.74918	2.8143	-0.06512	-0.140393	-0.27324	0.13285	-0.25582			1507.34	4.51136	2.57564	1.93572	10.8419	9.04796	1.79398	9.27511
1508.3	2.65318	2.71238	-0.0592	-0.12763	-0.26031	0.13268	-0.24371			1508.3	4.55752	2.57653	1.98099	11.0955	9.30944	1.78605	9.54315
1509.27	2.53735	2.58892	-0.05157	-0.111181	-0.24368	0.1325	-0.22815			1509.27	4.5431	2.57674	1.96636	11.0136	9.2354	1.77816	9.46725
1510.23	2.4055	2.44832	-0.04282	-0.0923163	-0.22465	0.13233	-0.21033			1510.23	4.53233	2.57632	1.95601	10.9556	9.18531	1.77028	9.4159
1511.2	2.26225	2.29581	-0.03356	-0.0723525	-0.20451	0.13216	-0.19148			1511.2	4.6666	2.57535	2.09125	11.7131	9.95064	1.76242	10.2005
1512.16	2.1126	2.13697	-0.02437	-0.0525397	-0.18453	0.13199	-0.17277			1512.16	5.09414	2.57389	2.52025	14.1159	12.3613	1.75459	12.6716
1513.13	1.96153	1.97724	-0.01571	-0.0338694	-0.16569	0.13182	-0.15513			1513.13	5.39411	2.57199	2.82212	15.8066	14.0599	1.74677	14.4129
1514.09	1.8136	1.82152	-0.00792	-0.0170749	-0.14872	0.13165	-0.13924			1514.09	5.00872	2.56971	2.43901	13.6609	11.9219	1.73898	12.2212
1515.05	1.67259	1.6738	-0.00121	-0.00260866	-0.13409	0.13148	-0.12554			1515.05	4.83598	2.56705	2.26893	12.7082	10.977	1.73121	11.2526
1516.02	1.54131	1.53698	0.00433	0.00933512	-0.12197	0.13131	-0.11419			1516.02	4.98039	2.56399	2.4164	13.5342	11.8108	1.72346	12.1073
1516.98	1.42159	1.41286	0.00873	0.0188211	-0.11231	0.13113	-0.10515			1516.98	5.312	2.5604	2.7516	15.4117	13.6959	1.71573	14.0398
1517.95	1.31426	1.3022	0.01206	0.0260003	-0.10496	0.13096	-0.09827			1517.95	5.01478	2.55608	2.4587	13.7711	12.0631	1.70802	12.366
1518.91	1.2193	1.20481	0.01449	0.0312392	-0.09955	0.13079	-0.09321			1518.91	4.61974	2.55072	2.06902	11.5885	9.88821	1.70034	10.1364
1519.88	1.13597	1.11975	0.01622	0.034969	-0.09565	0.13062	-0.08955			1519.88	4.40515	2.54391	1.86124	10.4248	8.7321	1.69267	8.95132
1520.84	1.06299	1.04559	0.0174	0.0375129	-0.09294	0.13045	-0.08701			1520.84	4.23354	2.53507	1.69847	9.51311	7.82808	1.68503	8.0246
1521.81	0.99885	0.98063	0.01822	0.0392808	-0.091	0.13028	-0.0852			1521.81	4.01288	2.52352	1.48936	8.34188	6.66448	1.67741	6.83179
1522.77	0.94197	0.92315	0.01882	0.0405743	-0.08953	0.13011	-0.08383			1522.77	3.77958	2.50843	1.27115	7.11969	5.44989	1.66981	5.5867
1523.73	0.8909	0.87158	0.01932	0.0416523	-0.08828	0.12994	-0.08266			1523.73	3.57783	2.48897	1.08886	6.09869	4.43646	1.66223	4.54784
1524.7	0.84439	0.82464	0.01975	0.0425793	-0.08719	0.12977	-0.08163			1524.7	3.39825	2.46441	0.93384	5.23042	3.57576	1.65467	3.66552
1525.66	0.80155	0.78137	0.02018	0.0435064	-0.08609	0.12959	-0.0806			1525.66	3.21837	2.43422	0.78415	4.39201	2.74488	1.64713	2.81379
1526.63	0.76178	0.74121	0.02057	0.0443472	-0.08508	0.12942	-0.07965			1526.63	3.03738	2.3982	0.63918	3.58004	1.94042	1.63962	1.98914
1527.59	0.72478	0.70386	0.02092	0.0451018	-0.08415	0.12925	-0.07879			1527.59	2.86972	2.35662	0.5131	2.87387	1.24175	1.63212	1.27292
1528.56	0.69044	0.66923	0.02121	0.045727	-0.08335	0.12908	-0.07804			1528.56	2.72346	2.31014	0.41332	2.315	0.69035	1.62464	0.70769
1529.52	0.65874	0.63732	0.02142	0.0461797	-0.08273	0.12891	-0.07746			1529.52	2.59621	2.25975	0.33646	1.88451	0.26732	1.61719	0.27403
1530.49	0.62969	0.60813	0.02156	0.0464815	-0.08226	0.12874	-0.07701			1530.49	2.48218	2.20663	0.27555	1.54335	-0.06641	1.60976	-0.06807
1531.45	0.60327	0.58164	0.02163	0.0466325	-0.08194	0.12857	-0.07671			1531.45	2.37828	2.15202	0.22626	1.26728	-0.33507	1.60235	-0.34348
1532.41	0.57942	0.55777	0.02165	0.0466756	-0.08172	0.1284	-0.07651			1532.41	2.28439	2.09714	0.18725	1.04878	-0.54617	1.59496	-0.55988
1533.38	0.55803	0.53641	0.02162	0.0466109	-0.08161	0.12823	-0.07641			1533.38	2.20127	2.04315	0.15812	0.88563	-0.70196	1.58759	-0.71958
1534.34	0.53895	0.51738	0.02157	0.0465031	-0.08155	0.12805	-0.07635			1534.34	2.1295	1.99097	0.13853	0.7759	-0.80433	1.58024	-0.82452
1535.31	0.52201	0.5005	0.02151	0.0463737	-0.08151	0.12788	-0.07631			1535.31	2.06819	1.94132	0.12687	0.7106	-0.86231	1.57291	-0.88396
1536.27	0.50701	0.48555	0.02146	0.046266	-0.08145	0.12771	-0.07625			1536.27	2.01437	1.89463	0.11974	0.67066	-0.89494	1.5656	-0.91741
1537.24	0.49373	0.47231	0.02142	0.0461797	-0.08136	0.12754	-0.07617			1537.24	1.96449	1.85113	0.11336	0.63493	-0.92339	1.55831	-0.94657
1538.2	0.48196	0.46056	0.0214	0.0461366	-0.08123	0.12737	-0.07605			1538.2	1.9158	1.81087	0.10493	0.58771	-0.96334	1.55105	-0.98752
1539.16	0.4715	0.45012	0.02138	0.0460935	-0.0811	0.1272	-0.07593			1539.16	1.86904	1.77381	0.09523	0.53338	-1.01042	1.5438	-1.03579
1540.13	0.4622	0.44082	0.02138	0.0460935	-0.08093	0.12703	-0.07577			1540.13	1.82871	1.73991	0.0888	0.49737	-1.03921	1.53658	-1.0653
1541.09	0.4539	0.43252	0.02138	0.0460935	-0.08076	0.12686	-0.07561			1541.09	1.79629	1.70905	0.08724	0.48863	-1.04074	1.52937	-1.06687
1542.06	0.4465	0.42511	0.02139	0.046115	-0.08057	0.12668	-0.07543			1542.06	1.76891	1.68108	0.08783	0.49193	-1.03025	1.52219	-1.05612
1543.02	0.43988	0.41848	0.0214	0.0461366	-0.08038	0.12651	-0.07525			1543.02	1.74289	1.65581	0.08708	0.48773	-1.02729	1.51502	-1.05308
1543.99	0.43396	0.41255	0.02141	0.0461582	-0.08018	0.12634	-0.07507			1543.99	1.71806	1.63304	0.08502	0.4762	-1.03169	1.50788	-1.05759
1544.95	0.42865	0.40723	0.02142	0.0461797	-0.07999	0.12617	-0.07489			1544.95	1.69541	1.61253	0.08288	0.46421	-1.03655	1.50076	-1.06257
1545.92	0.42387	0.40244	0.02143	0.0462013	-0.0798	0.126	-0.07471			1545.92	1.67599	1.59409	0.0819	0.45872	-1.03494	1.49366	-1.06092
1546.88	0.41956	0.39812	0.02144	0.0462228	-0.07961	0.12583	-0.07453			1546.88	1.65872	1.57749	0.08123	0.45497	-1.03161	1.48658	-1.05751
1547.84	0.41566	0.3942	0.02146	0.046266	-0.07939	0.12566	-0.07433			1547.84	1.64202	1.56254	0.07948	0.44517	-1.03435	1.47952	-1.06032
1548.81	0.4121	0.39064	0.02146	0.046266	-0.07922	0.12549	-0.07417			1548.81	1.62656	1.54909	0.07747	0.43391	-1.03857	1.47248	-1.06464
1549.77	0.40886	0.38738	0.02148	0.0463091	-0.07901	0.12532	-0.07397			1549.77	1.61355	1.53695	0.0766	0.42904	-1.03642	1.46546	-1.06244
1550.74	0.40589	0.38439	0.0215	0.0463522	-0.07879	0.12514	-0.07377			1550.74	1.60286	1.526	0.07686	0.43049	-1.02796	1.45846	-1.05377
1551.7	0.40315	0.38163	0.02152	0.0463953	-0.07858	0.12497	-0.07357			1551.7	1.5931	1.51611	0.07699	0.43122	-1.02026	1.45148	-1.04587
1552.67	0.40064	0.3791	0.02154	0.0464384	-0.07836	0.1248	-0.07337			1552.67	1.58346	1.50715	0.07631	0.42741	-1.01711	1.44452	-1.04264
1553.63	0.39834	0.37676	0.02158	0.0465247	-0.07811	0.12463	-0.07313			1553.63	1.57523	1.49905	0.07618	0.42668	-1.0109	1.43758	-1.03627
1554.59	0.39623	0.37461	0.02162	0.0466109	-0.07785	0.12446	-0.07289			1554.59	1.56894	1.49173	0.07721	0.43245	-0.99821	1.43066	-1.02327
1555.56	0.39433	0.37267	0.02166	0.0466971	-0.07759	0.12429	-0.07264			1555.56	1.56401	1.48517	0.07884	0.44158	-0.98218	1.42376	-1.00684
1556.52	0.39266	0.37093	0.02173	0.0468481	-0.07727	0.12412	-0.07234			1556.52	1.55777	1.47934	0.07843	0.43929	-0.9776	1.41688	-1.00214
1557.49	0.39122	0.36944	0.02178	0.0469558	-0.07699	0.12395	-0.07208			1557.49	1.54905	1.47426	0.07479	0.4189	-0.99113	1.41003	-1.01601
1558.45	0.39004	0.3682	0.02184	0.0470852	-0.07669	0.12377	-0.0718			1558.45	1.54105	1.46999	0.07106	0.39801	-1.00518	1.40319	-1.03042
1559.42	0.38915	0.36726	0.02189	0.047193	-0.07641	0.1236	-0.07154			1559.42	1.53736	1.46662	0.07074	0.39621	-1.00016	1.39637	-1.02527
1560.38	0.38856	0.36662	0.02194	0.0473008	-0.07613	0.12343	-0.07128			1560.38	1.53906	1.46423	0.07483	0.41912	-0.97045	1.38957	-0.99481
1561.35	0.38829	0.36633	0.02196	0.0473439	-0.07592	0.12326	-0.07108			1561.35	1.54236	1.4629	0.07946	0.44505	-0.93774	1.3828	-0.96128
1562.31	0.38837	0.36639	0.02198	0.047387	-0.0757	0.12309	-0.07088			1562.31	1.54485	1.46268	0.08217	0.46023	-0.91581	1.37604	-0.9388
1563.27	0.3888	0.3668	0.022	0.0474301	-0.07549	0.12292	-0.07068			1563.27	1.54691	1.46362	0.08329	0.46651	-0.90279	1.3693	-0.92546
1564.24	0.38956	0.36756	0.022	0.0474301	-0.07532	0.12275	-0.07052			1564.24	1.54929	1.46575	0.08354	0.46791	-0.89468	1.36258	-0.91714
1565.2	0.39065	0.36864	0.02201	0.0474517	-0.07512	0.12258	-0.07034			1565.2	1.55363	1.46907	0.08456	0.47362	-0.88227	1.35589	-0.90442
1566.17	0.39204	0.37003	0.02201	0.0474517	-0.07495	0.12241	-0.07017			1566.17	1.55996	1.47353	0.08643	0.48409	-0.86511	1.34921	-0.88683
1567.13	0.3937	0.37169	0.02201	0.0474517	-0.07478	0.12223	-0.07001			1567.13	1.56763	1.47909	0.08854	0.49591	-0.84664	1.34255	-0.86789
1568.1	0.39562	0.3736	0.02202	0.0474733	-0.07459	0.12206	-0.06983			1568.1	1.57607	1.48563	0.09044	0.50655	-0.82936	1.33591	-0.85018
1569.06	0.39775	0.37572	0.02203	0.0474948	-0.0744	0.12189	-0.06965			1569.06	1.58565	1.49302	0.09263	0.51882	-0.81047	1.32929	-0.83082
1570.03	0.40004	0.378	0.02204	0.0475164	-0.0742	0.12172	-0.06947			1570.03	1.59721	1.50109	0.09612	0.53837	-0.78433	1.32269	-0.80402
1570.99	0.40245	0.3804	0.02205	0.0475379	-0.07401	0.12155	-0.06929			1570.99	1.61114	1.50967	0.10147	0.56833	-0.74778	1.31612	-0.76656
1571.95	0.40495	0.38286	0.02209	0.0476242	-0.07375	0.12138	-0.06905			1571.95	1.62608	1.51856	0.10752	0.60222	-0.70734	1.30956	-0.7251
1572.92	0.40748	0.38537	0.02211	0.0476673	-0.07354	0.12121	-0.06885			1572.92	1.6396	1.52761	0.11199	0.62725	-0.67576	1.30302	-0.69273
1573.88	0.41003	0.38788	0.02215	0.0477535	-0.07328	0.12104	-0.06861			1573.88	1.65008	1.53667	0.11341	0.63521	-0.66129	1.2965	-0.67789
1574.85	0.41256	0.39035	0.02221	0.0478829	-0.07298	0.12087	-0.06833			1574.85	1.65859	1.54566	0.11293	0.63252	-0.65748	1.29	-0.67399
1575.81	0.41504	0.39279	0.02225	0.0479691	-0.07272	0.12069	-0.06809			1575.81	1.66803	1.5545	0.11353	0.63588	-0.64764	1.28352	-0.6639
1576.78	0.41747	0.39517	0.0223	0.0480769	-0.07245	0.12052	-0.06783			1576.78	1.68048	1.56319	0.11729	0.65694	-0.62012	1.27706	-0.63569
1577.74	0.41984	0.3975	0.02234	0.0481632	-0.07219	0.12035	-0.06759			1577.74	1.69457	1.57173	0.12284	0.68803	-0.58259	1.27062	-0.59722
1578.7	0.42217	0.39979	0.02238	0.0482494	-0.07193	0.12018	-0.06734			1578.7	1.70748	1.58014	0.12734	0.71323	-0.55097	1.2642	-0.5648
1579.67	0.42447	0.40207	0.0224	0.0482925	-0.07172	0.12001	-0.06714			1579.67	1.7185	1.58852	0.12998	0.72802	-0.52978	1.25779	-0.54308
1580.63	0.42679	0.40438	0.02241	0.0483141	-0.07152	0.11984	-0.06696			1580.63	1.72859	1.59695	0.13164	0.73731	-0.5141	1.25141	-0.527
1581.6	0.42917	0.40675	0.02242	0.0483356	-0.07133	0.11967	-0.06678			1581.6	1.73946	1.60559	0.13387	0.7498	-0.49524	1.24505	-0.50768
1582.56	0.43163	0.40923	0.0224	0.0482925	-0.0712	0.1195	-0.06666			1582.56	1.75115	1.61456	0.13659	0.76504	-0.47367	1.2387	-0.48556
1583.53	0.43421	0.41184	0.02237	0.0482278	-0.0711	0.11932	-0.06656			1583.53	1.76342	1.624	0.13942	0.78089	-0.45149	1.23238	-0.46283
1584.49	0.43696	0.41464	0.02232	0.04812	-0.07103	0.11915	-0.0665			1584.49	1.77658	1.63402	0.14256	0.79848	-0.4276	1.22608	-0.43833
1585.46	0.43991	0.41766	0.02225	0.0479691	-0.07101	0.11898	-0.06649			1585.46	1.79141	1.64475	0.14666	0.82144	-0.39835	1.21979	-0.40835
1586.42	0.44308	0.42091	0.02217	0.0477967	-0.07101	0.11881	-0.06649			1586.42	1.80791	1.65627	0.15164	0.84933	-0.36419	1.21352	-0.37333
1587.38	0.44652	0.42444	0.02208	0.0476026	-0.07104	0.11864	-0.06651			1587.38	1.82525	1.66863	0.15662	0.87723	-0.33005	1.20728	-0.33834
1588.35	0.45023	0.42825	0.02198	0.047387	-0.07108	0.11847	-0.06655			1588.35	1.84319	1.6819	0.16129	0.90338	-0.29767	1.20105	-0.30514
1589.31	0.45424	0.43237	0.02187	0.0471499	-0.07115	0.1183	-0.06661			1589.31	1.86256	1.69612	0.16644	0.93223	-0.26261	1.19484	-0.26921
1590.28	0.45858	0.43682	0.02176	0.0469127	-0.07121	0.11813	-0.06667			1590.28	1.88411	1.71133	0.17278	0.96774	-0.22091	1.18865	-0.22646
1591.24	0.46325	0.4416	0.02165	0.0466756	-0.07128	0.11796	-0.06673			1591.24	1.90731	1.72753	0.17978	1.00695	-0.17554	1.18248	-0.17994
1592.21	0.46827	0.44672	0.02155	0.04646	-0.07132	0.11778	-0.06678			1592.21	1.93121	1.74474	0.18647	1.04442	-0.13192	1.17633	-0.13523
1593.17	0.47364	0.45219	0.02145	0.0462444	-0.07137	0.11761	-0.06682			1593.17	1.95607	1.76299	0.19308	1.08144	-0.08876	1.1702	-0.09099
1594.13	0.47939	0.45802	0.02137	0.0460719	-0.07137	0.11744	-0.06682			1594.13	1.98316	1.78228	0.20088	1.12513	-0.03896	1.16409	-0.03994
1595.1	0.48553	0.46422	0.02131	0.0459426	-0.07133	0.11727	-0.06678			1595.1	2.01288	1.80263	0.21025	1.17761	0.01961	1.15799	0.02011
1596.06	0.49205	0.47079	0.02126	0.0458348	-0.07126	0.1171	-0.06672			1596.06	2.04411	1.82405	0.22006	1.23255	0.08063	1.15192	0.08266
1597.03	0.49898	0.47773	0.02125	0.0458132	-0.07111	0.11693	-0.06658			1597.03	2.07603	1.84654	0.22949	1.28537	0.13951	1.14586	0.14301
1597.99	0.50633	0.48506	0.02127	0.0458563	-0.0709	0.11676	-0.06638			1597.99	2.10956	1.87015	0.23941	1.34093	0.2011	1.13983	0.20615
1598.96	0.5141	0.49279	0.02131	0.0459426	-0.07064	0.11659	-0.06614			1598.96	2.14599	1.89488	0.25111	1.40646	0.27265	1.13381	0.2795
1599.92	0.52231	0.50093	0.02138	0.0460935	-0.07032	0.11641	-0.06584			1599.92	2.18486	1.92075	0.26411	1.47928	0.35146	1.12781	0.36029
1600.89	0.53098	0.50948	0.0215	0.0463522	-0.06989	0.11624	-0.06544			1600.89	2.22452	1.94774	0.27678	1.55024	0.42841	1.12183	0.43916
1601.85	0.54011	0.51847	0.02164	0.046654	-0.06942	0.11607	-0.06499			1601.85	2.26494	1.97582	0.28912	1.61936	0.50348	1.11587	0.51612
1602.81	0.54975	0.52791	0.02184	0.0470852	-0.06882	0.1159	-0.06443			1602.81	2.30829	2.00495	0.30334	1.699	0.58907	1.10993	0.60386
1603.78	0.5599	0.53783	0.02207	0.0475811	-0.06815	0.11573	-0.0638			1603.78	2.35599	2.03505	0.32094	1.79758	0.69357	1.10401	0.71098
1604.74	0.57061	0.54826	0.02235	0.0481847	-0.06737	0.11556	-0.06308			1604.74	2.40641	2.06601	0.3404	1.90658	0.80847	1.0981	0.82877
1605.71	0.58191	0.55922	0.02269	0.0489177	-0.06647	0.11539	-0.06223			1605.71	2.45733	2.09766	0.35967	2.01451	0.92229	1.09222	0.94544
1606.67	0.59386	0.57075	0.02311	0.0498232	-0.06539	0.11522	-0.06122			1606.67	2.50995	2.12985	0.3801	2.12893	1.04258	1.08635	1.06876
1607.64	0.60652	0.58291	0.02361	0.0509012	-0.06414	0.11505	-0.06005			1607.64	2.568	2.16238	0.40562	2.27187	1.19137	1.0805	1.22128
1608.6	0.61997	0.59574	0.02423	0.0522378	-0.06264	0.11487	-0.05864			1608.6	2.63254	2.195	0.43754	2.45066	1.37598	1.07468	1.41052
1609.56	0.63432	0.60931	0.02501	0.0539195	-0.06078	0.1147	-0.05691			1609.56	2.70025	2.22742	0.47283	2.64831	1.57945	1.06886	1.6191
1610.53	0.64968	0.62371	0.02597	0.0559891	-0.05854	0.11453	-0.05481			1610.53	2.76889	2.25936	0.50953	2.85387	1.7908	1.06307	1.83576
1611.49	0.66622	0.63904	0.02718	0.0585978	-0.05576	0.11436	-0.05221			1611.49	2.84217	2.29052	0.55165	3.08978	2.03248	1.0573	2.08351
1612.46	0.68413	0.65544	0.02869	0.0618532	-0.05234	0.11419	-0.049			1612.46	2.92509	2.32061	0.60448	3.38568	2.33414	1.05155	2.39274
1613.42	0.70366	0.67309	0.03057	0.0659063	-0.04811	0.11402	-0.04504			1613.42	3.01493	2.34936	0.66557	3.72785	2.68204	1.04581	2.74937
1614.39	0.72511	0.6922	0.03291	0.0709512	-0.0429	0.11385	-0.04016			1614.39	3.10253	2.3765	0.72603	4.06648	3.02639	1.04009	3.10237
1615.35	0.74881	0.71306	0.03575	0.077074	-0.0366	0.11368	-0.03427			1615.35	3.18742	2.40188	0.78554	4.3998	3.36541	1.03439	3.44989
1616.32	0.77515	0.73599	0.03916	0.0844257	-0.02908	0.1135	-0.02723			1616.32	3.28497	2.42536	0.85961	4.81466	3.78595	1.02871	3.881
1617.28	0.80455	0.76139	0.04316	0.0930493	-0.02028	0.11333	-0.01899			1617.28	3.40975	2.44688	0.96287	5.39302	4.36997	1.02305	4.47968
1618.24	0.83749	0.78974	0.04775	0.102945	-0.01022	0.11316	-0.00957			1618.24	3.54981	2.46638	1.08343	6.06828	5.05087	1.01741	5.17767
1619.21	0.87446	0.82157	0.05289	0.114026	0.00104	0.11299	0.000969022			1619.21	3.67531	2.48383	1.19148	6.67346	5.66168	1.01178	5.80382
1620.17	0.91599	0.85754	0.05845	0.126013	0.01319	0.11282	0.01235			1620.17	3.78969	2.4993	1.29039	7.22746	6.22128	1.00617	6.37747
1621.14	0.96259	0.89834	0.06425	0.138518	0.02587	0.11265	0.02422			1621.14	3.94012	2.5129	1.42722	7.99384	6.99325	1.00059	7.16882
1622.1	1.0147	0.94464	0.07006	0.151043	0.03857	0.11248	0.03611			1622.1	4.15574	2.52481	1.63093	9.13482	8.1398	0.99501	8.34415
1623.07	1.0726	0.99709	0.07551	0.162793	0.05049	0.11231	0.04727			1623.07	4.34724	2.53522	1.81202	10.1491	9.15964	0.98946	9.38959
1624.03	1.13641	1.05617	0.08024	0.172991	0.06086	0.11214	0.05698			1624.03	4.37618	2.54438	1.8318	10.2599	9.27596	0.98393	9.50883
1625	1.20604	1.12221	0.08383	0.18073	0.06877	0.11196	0.06438			1625	4.39367	2.55256	1.84111	10.312	9.33362	0.97841	9.56794
1625.96	1.28112	1.19525	0.08587	0.185128	0.07334	0.11179	0.06866			1625.96	4.58198	2.55998	2.022	11.3252	10.3523	0.97292	10.6122
1626.92	1.36105	1.27499	0.08606	0.185538	0.07392	0.11162	0.0692			1626.92	4.94046	2.56675	2.37371	13.2951	12.3277	0.96744	12.6372
1627.89	1.44493	1.36074	0.08419	0.181507	0.07006	0.11145	0.06559			1627.89	4.8691	2.57293	2.29617	12.8608	11.8988	0.96198	12.1976
1628.85	1.53165	1.45143	0.08022	0.172948	0.06167	0.11128	0.05774			1628.85	4.5655	2.57853	1.98697	11.129	10.1725	0.95653	10.4278
1629.82	1.61993	1.54561	0.07432	0.160228	0.04912	0.11111	0.04599			1629.82	4.50829	2.58356	1.92473	10.7804	9.82928	0.95111	10.076
1630.78	1.70843	1.64157	0.06686	0.144145	0.03321	0.11094	0.03109			1630.78	4.66967	2.58797	2.0817	11.6596	10.7139	0.9457	10.9828
1631.75	1.7959	1.73752	0.05838	0.125862	0.0151	0.11077	0.01413			1631.75	4.77394	2.59165	2.18229	12.223	11.2827	0.94031	11.5659
1632.71	1.88146	1.83187	0.04959	0.106912	-0.00368	0.1106	-0.00345			1632.71	4.551	2.59451	1.95649	10.9583	10.0233	0.93494	10.275
1633.67	1.96473	1.92343	0.0413	0.0890393	-0.02138	0.11042	-0.02002			1633.67	4.38406	2.59647	1.78759	10.0123	9.08268	0.92959	9.3107
1634.64	2.04593	2.01157	0.03436	0.0740773	-0.03618	0.11025	-0.03387			1634.64	4.42785	2.5975	1.83035	10.2518	9.32751	0.92425	9.56168
1635.6	2.1259	2.09624	0.02966	0.0639445	-0.04614	0.11008	-0.0432			1635.6	4.68294	2.5976	2.08534	11.68	10.761	0.91894	11.0312
1636.57	2.20606	2.17799	0.02807	0.0605166	-0.04939	0.10991	-0.04624			1636.57	4.87405	2.59682	2.27723	12.7547	11.8411	0.91364	12.1384
1637.53	2.2883	2.25777	0.03053	0.0658201	-0.04392	0.10974	-0.04112			1637.53	4.67996	2.59528	2.08468	11.6763	10.7679	0.90836	11.0382
1638.5	2.37467	2.33655	0.03812	0.0821835	-0.02738	0.10957	-0.02564			1638.5	4.55423	2.59319	1.96104	10.9838	10.0807	0.90309	10.3337
1639.46	2.46675	2.41456	0.05219	0.112517	0.00312	0.1094	0.00292			1639.46	4.59753	2.59078	2.00675	11.2398	10.3419	0.89785	10.6016
1640.43	2.56518	2.49073	0.07445	0.160508	0.05128	0.10923	0.04801			1640.43	4.65189	2.58824	2.06365	11.5585	10.6659	0.89262	10.9336
1641.39	2.66935	2.56234	0.10701	0.230705	0.12165	0.10905	0.11389			1641.39	4.53511	2.58575	1.94936	10.9183	10.0309	0.88741	10.2828
1642.35	2.77723	2.62476	0.15247	0.328712	0.21983	0.10888	0.20581			1642.35	4.4095	2.58354	1.82596	10.2272	9.34496	0.88222	9.57956
1643.32	2.88515	2.67155	0.2136	0.460504	0.35179	0.10871	0.32936			1643.32	4.4186	2.58185	1.83675	10.2876	9.41057	0.87704	9.64682
1644.28	2.98789	2.69482	0.29307	0.631834	0.52329	0.10854	0.48993			1644.28	4.55597	2.5809	1.97507	11.0623	10.1905	0.87189	10.4463
1645.25	3.07962	2.6867	0.39292	0.847102	0.73873	0.10837	0.69163			1645.25	4.6436	2.58088	2.06272	11.5533	10.6865	0.86675	10.9548
1646.21	3.15588	2.64201	0.51387	1.10786	0.99966	0.1082	0.93593			1646.21	4.51344	2.58202	1.93142	10.8179	9.95623	0.86163	10.2062
1647.18	3.21595	2.56175	0.6542	1.4104	1.30237	0.10803	1.21934			1647.18	4.39968	2.58452	1.81516	10.1667	9.31016	0.85652	9.54389
1648.14	3.26446	2.45704	0.80742	1.74073	1.63287	0.10786	1.52876			1648.14	4.42874	2.58853	1.84021	10.307	9.45555	0.85144	9.69293
1649.1	3.31407	2.35458	0.95949	2.06858	1.96089	0.10769	1.83587			1649.1	4.52847	2.5941	1.93437	10.8344	9.98801	0.84637	10.2388
1650.07	3.37749	2.29265	1.08484	2.33882	2.23131	0.10751	2.08905			1650.07	4.49921	2.60118	1.89803	10.6308	9.78952	0.84132	10.0353
1651.03	3.43323	2.27794	1.15529	2.49071	2.38337	0.10734	2.23141			1651.03	4.3561	2.60968	1.74642	9.78167	8.94539	0.83628	9.16996
1652	3.47535	2.28771	1.18764	2.56045	2.45328	0.10717	2.29686			1652	4.29103	2.61954	1.67149	9.36199	8.53073	0.83127	8.74489
1652.96	3.51293	2.32069	1.19224	2.57037	2.46337	0.107	2.30631			1652.96	4.37609	2.63057	1.74552	9.77663	8.95036	0.82627	9.17506
1653.93	3.56642	2.39661	1.16981	2.52201	2.41518	0.10683	2.2612			1653.93	4.52721	2.64246	1.88475	10.5565	9.73517	0.82129	9.97957
1654.89	3.65981	2.50518	1.15463	2.48929	2.38263	0.10666	2.23072			1654.89	4.49867	2.65477	1.8439	10.3277	9.51134	0.81632	9.75012
1655.86	3.77621	2.60829	1.16792	2.51794	2.41145	0.10649	2.2577			1655.86	4.35864	2.66704	1.6916	9.47463	8.66325	0.81138	8.88074
1656.82	3.89466	2.69896	1.1957	2.57783	2.47151	0.10632	2.31393			1656.82	4.29377	2.67882	1.61495	9.04531	8.23887	0.80645	8.4457
1657.78	3.99786	2.80164	1.19622	2.57895	2.4728	0.10614	2.31514			1657.78	4.30745	2.6897	1.61775	9.06099	8.25946	0.80153	8.46681
1658.75	4.07269	2.95693	1.11576	2.40548	2.29951	0.10597	2.1529			1658.75	4.31437	2.69931	1.61506	9.04593	8.24929	0.79664	8.45639
1659.71	4.11694	3.16719	0.94975	2.04758	1.94178	0.1058	1.81797			1659.71	4.26941	2.7074	1.56201	8.7488	7.95704	0.79176	8.1568
1660.68	4.13748	3.39344	0.74404	1.60409	1.49846	0.10563	1.40292			1660.68	4.23886	2.71394	1.52492	8.54106	7.75416	0.7869	7.94882
1661.64	4.14084	3.6031	0.53774	1.15932	1.05386	0.10546	0.98667			1661.64	4.28989	2.71896	1.57093	8.79876	8.0167	0.78206	8.21796
1662.61	4.12997	3.77648	0.35349	0.762095	0.65681	0.10529	0.61493			1662.61	4.39993	2.72259	1.67734	9.39476	8.61753	0.77723	8.83387
1663.57	4.10746	3.90556	0.2019	0.435279	0.33016	0.10512	0.30911			1663.57	4.43421	2.72499	1.70922	9.57332	8.8009	0.77242	9.02184
1664.54	4.07941	3.99318	0.08623	0.185905	0.08096	0.10495	0.0758			1664.54	4.35222	2.72646	1.62576	9.10586	8.33823	0.76763	8.54756
1665.5	4.05241	4.04701	0.0054	0.0116419	-0.09313	0.10478	-0.0872			1665.5	4.28802	2.72738	1.56064	8.74112	7.97827	0.76285	8.17856
1666.46	4.03006	4.07521	-0.04515	-0.0973396	-0.20194	0.1046	-0.18907			1666.46	4.29205	2.72812	1.56393	8.75955	8.00145	0.7581	8.20233
1667.43	4.013	4.08522	-0.07222	-0.1557	-0.26013	0.10443	-0.24355			1667.43	4.30932	2.72898	1.58034	8.85146	8.09811	0.75336	8.30141
1668.39	4.00115	4.08326	-0.08211	-0.177022	-0.28128	0.10426	-0.26335			1668.39	4.27292	2.73023	1.54269	8.64058	7.89195	0.74863	8.09008
1669.36	3.9946	4.07421	-0.07961	-0.171632	-0.27572	0.10409	-0.25814			1669.36	4.22827	2.73214	1.49613	8.3798	7.63588	0.74393	7.82758
1670.32	3.99221	4.06177	-0.06956	-0.149966	-0.25389	0.10392	-0.2377			1670.32	4.26602	2.73489	1.53113	8.57584	7.8366	0.73924	8.03334
1671.29	3.99078	4.0488	-0.05802	-0.125086	-0.22883	0.10375	-0.21424			1671.29	4.41499	2.73842	1.67657	9.39044	8.65588	0.73456	8.87319
1672.25	3.98664	4.03728	-0.05064	-0.109176	-0.21275	0.10358	-0.19919			1672.25	4.5834	2.74248	1.84092	10.311	9.58106	0.72991	9.82159
1673.21	3.97857	4.02822	-0.04965	-0.107041	-0.21045	0.10341	-0.19703			1673.21	4.56573	2.74673	1.819	10.1882	9.46293	0.72527	9.70049
1674.18	3.96792	4.02173	-0.05381	-0.11601	-0.21924	0.10323	-0.20527			1674.18	4.44163	2.75085	1.69078	9.47003	8.74939	0.72064	8.96904
1675.14	3.95613	4.01739	-0.06126	-0.132071	-0.23514	0.10306	-0.22014			1675.14	4.38509	2.75448	1.63061	9.13302	8.41699	0.71604	8.62829
1676.11	3.94351	4.01438	-0.07087	-0.15279	-0.25568	0.10289	-0.23938			1676.11	4.39314	2.75718	1.63596	9.16299	8.45154	0.71145	8.66371
1677.07	3.93031	4.01163	-0.08132	-0.175319	-0.27804	0.10272	-0.26031			1677.07	4.39203	2.7585	1.63353	9.14938	8.4425	0.70688	8.65445
1678.04	3.91775	4.00802	-0.09027	-0.194615	-0.29716	0.10255	-0.27822			1678.04	4.36979	2.75803	1.61176	9.02744	8.32512	0.70232	8.53412
1679	3.90713	4.00299	-0.09586	-0.206666	-0.30905	0.10238	-0.28934			1679	4.38953	2.75553	1.634	9.15201	8.45423	0.69778	8.66647
1679.97	3.89868	3.99692	-0.09824	-0.211797	-0.31401	0.10221	-0.29398			1679.97	4.47173	2.7508	1.72093	9.6389	8.94564	0.69326	9.17022
1680.93	3.89196	3.99091	-0.09895	-0.213328	-0.31536	0.10204	-0.29526			1680.93	4.52734	2.7437	1.78364	9.99014	9.30139	0.68875	9.5349
1681.89	3.88736	3.98605	-0.09869	-0.212767	-0.31463	0.10187	-0.29457			1681.89	4.462	2.73426	1.72774	9.67705	8.99278	0.68427	9.21854
1682.86	3.88635	3.9831	-0.09675	-0.208585	-0.31028	0.10169	-0.2905			1682.86	4.37395	2.72277	1.65118	9.24824	8.56844	0.67979	8.78355
1683.82	3.89	3.98273	-0.09273	-0.199918	-0.30144	0.10152	-0.28222			1683.82	4.38739	2.70968	1.67771	9.39683	8.72149	0.67534	8.94044
1684.79	3.89779	3.98561	-0.08782	-0.189333	-0.29068	0.10135	-0.27215			1684.79	4.47443	2.69549	1.77894	9.96382	9.29292	0.6709	9.52622
1685.75	3.90846	3.99183	-0.08337	-0.179739	-0.28092	0.10118	-0.26301			1685.75	4.54532	2.68066	1.86466	10.4439	9.77746	0.66648	10.0229
1686.72	3.92175	4.00049	-0.07874	-0.169757	-0.27077	0.10101	-0.2535			1686.72	4.58581	2.66562	1.92019	10.755	10.0929	0.66207	10.3463
1687.68	3.93812	4.00959	-0.07147	-0.154083	-0.25492	0.10084	-0.23867			1687.68	4.62284	2.65083	1.97201	11.0452	10.3875	0.65768	10.6483
1688.64	3.95675	4.01605	-0.0593	-0.127846	-0.22851	0.10067	-0.21394			1688.64	4.58878	2.63668	1.9521	10.9337	10.2804	0.65331	10.5385
1689.61	3.97498	4.01563	-0.04065	-0.087638	-0.18813	0.1005	-0.17614			1689.61	4.47952	2.62343	1.85609	10.3959	9.74699	0.64895	9.99168
1690.57	3.99054	4.00292	-0.01238	-0.0266902	-0.12702	0.10033	-0.11892			1690.57	4.42443	2.6113	1.81313	10.1553	9.51071	0.64461	9.74947
1691.54	4.00404	3.97148	0.03256	0.0701966	-0.02996	0.10015	-0.02805			1691.54	4.43154	2.60045	1.83109	10.2559	9.61563	0.64028	9.85702
1692.5	4.01725	3.91414	0.10311	0.222296	0.12231	0.09998	0.11452			1692.5	4.42747	2.59099	1.83648	10.2861	9.65012	0.63598	9.89239
1693.47	4.0301	3.823	0.2071	0.44649	0.34668	0.09981	0.32458			1693.47	4.36318	2.58291	1.78027	9.97127	9.33958	0.63168	9.57405
1694.43	4.04093	3.6913	0.34963	0.753773	0.65413	0.09964	0.61243			1694.43	4.29397	2.57609	1.71788	9.62182	8.99441	0.62741	9.22022
1695.4	4.0497	3.5194	0.5303	1.14328	1.04381	0.09947	0.97726			1695.4	4.28678	2.57039	1.71639	9.61348	8.99033	0.62315	9.21603
1696.36	4.05841	3.32087	0.73754	1.59007	1.49078	0.0993	1.39573			1696.36	4.34358	2.56571	1.77787	9.95782	9.33892	0.6189	9.57337
1697.32	4.06654	3.12134	0.9452	2.03777	1.93864	0.09913	1.81504			1697.32	4.39177	2.56192	1.82985	10.249	9.63429	0.61468	9.87615
1698.29	4.06885	2.95941	1.10944	2.39186	2.2929	0.09896	2.14671			1698.29	4.3715	2.55882	1.81268	10.1528	9.54233	0.61047	9.78189
1699.25	4.05825	2.88008	1.17817	2.54004	2.44125	0.09878	2.2856			1699.25	4.32636	2.55609	1.77027	9.91526	9.30899	0.60627	9.54269
1700.22	4.03125	2.88529	1.14596	2.47059	2.37198	0.09861	2.22075			1700.22	4.30114	2.55352	1.74762	9.78839	9.1863	0.60209	9.41692
1701.18	3.98676	2.93492	1.05184	2.26768	2.16924	0.09844	2.03093			1701.18	4.3059	2.55098	1.75492	9.82928	9.23135	0.59793	9.4631
1702.15	3.92151	2.99789	0.92362	1.99125	1.89298	0.09827	1.77228			1702.15	4.33124	2.54835	1.78289	9.98594	9.39216	0.59378	9.62795
1703.11	3.83021	3.06497	0.76524	1.64979	1.55169	0.0981	1.45276			1703.11	4.3599	2.54551	1.81439	10.1624	9.57272	0.58965	9.81304
1704.08	3.71055	3.14045	0.5701	1.22909	1.13116	0.09793	1.05904			1704.08	4.3737	2.54231	1.83139	10.2576	9.67205	0.58554	9.91487
1705.04	3.56652	3.19836	0.36816	0.793722	0.69596	0.09776	0.65159			1705.04	4.37489	2.5387	1.83619	10.2845	9.70303	0.58144	9.94663
1706	3.40479	3.21919	0.1856	0.400138	0.30255	0.09759	0.28326			1706	4.35813	2.53472	1.82341	10.2129	9.63554	0.57736	9.87744
1706.97	3.23179	3.19566	0.03613	0.0778932	-0.01952	0.09742	-0.01828			1706.97	4.43464	2.53045	1.90419	10.6653	10.0921	0.57329	10.3454
1707.93	3.05351	3.1289	-0.07539	-0.162534	-0.25978	0.09724	-0.24322			1707.93	4.57023	2.52592	2.04431	11.4502	10.8809	0.56924	11.1541
1708.9	2.87581	3.02644	-0.15063	-0.324746	-0.42182	0.09707	-0.39492			1708.9	4.4773	2.52123	1.95607	10.9559	10.3907	0.5652	10.6516
1709.86	2.70408	2.89906	-0.19498	-0.42036	-0.51726	0.0969	-0.48428			1709.86	4.31804	2.51655	1.80149	10.0901	9.52894	0.56118	9.76816
1710.83	2.54247	2.75767	-0.2152	-0.463953	-0.56068	0.09673	-0.52494			1710.83	4.3605	2.51209	1.84841	10.3529	9.79574	0.55718	10.0417
1711.79	2.39384	2.61177	-0.21793	-0.469839	-0.5664	0.09656	-0.53029			1711.79	4.5975	2.50802	2.08948	11.7032	11.15	0.55319	11.4299
1712.75	2.25992	2.46904	-0.20912	-0.450845	-0.54723	0.09639	-0.51234			1712.75	4.54586	2.50443	2.04143	11.434	10.8848	0.54922	11.1581
1713.72	2.14172	2.33537	-0.19365	-0.417493	-0.51371	0.09622	-0.48096			1713.72	4.26194	2.50144	1.7605	9.86054	9.31527	0.54526	9.54913
1714.68	2.03958	2.21488	-0.1753	-0.377932	-0.47398	0.09605	-0.44376			1714.68	4.13069	2.4992	1.63149	9.13795	8.59663	0.54132	8.81245
1715.65	1.95335	2.1101	-0.15675	-0.33794	-0.43381	0.09587	-0.40616			1715.65	4.2253	2.49785	1.72745	9.67542	9.13803	0.5374	9.36743
1716.61	1.88246	2.02215	-0.13969	-0.30116	-0.39686	0.0957	-0.37156			1716.61	4.49878	2.49744	2.00134	11.2095	10.676	0.53349	10.944
1717.58	1.82605	1.95116	-0.12511	-0.269727	-0.36526	0.09553	-0.34197			1717.58	4.53468	2.49799	2.03669	11.4075	10.8779	0.52959	11.151
1718.54	1.78294	1.89637	-0.11343	-0.244546	-0.33991	0.09536	-0.31823			1718.54	4.32153	2.49953	1.822	10.205	9.67928	0.52571	9.92228
1719.51	1.7516	1.8563	-0.1047	-0.225724	-0.32091	0.09519	-0.30045			1719.51	4.32034	2.50206	1.81828	10.1842	9.66231	0.52185	9.90488
1720.47	1.73003	1.82873	-0.0987	-0.212789	-0.30781	0.09502	-0.28818			1720.47	4.65758	2.50546	2.15212	12.054	11.536	0.518	11.8256
1721.43	1.71583	1.81085	-0.09502	-0.204855	-0.2997	0.09485	-0.28059			1721.43	5.15757	2.50946	2.64811	14.832	14.3178	0.51417	14.6773
1722.4	1.70623	1.79945	-0.09322	-0.200974	-0.29565	0.09468	-0.2768			1722.4	4.52185	2.51377	2.00808	11.2472	10.7369	0.51035	11.0064
1723.36	1.69819	1.79097	-0.09278	-0.200026	-0.29453	0.09451	-0.27575			1723.36	4.19769	2.51816	1.67953	9.40702	8.90047	0.50655	9.12391
1724.33	1.68855	1.78176	-0.09321	-0.200953	-0.29529	0.09433	-0.27646			1724.33	4.22028	2.52242	1.69786	9.50969	9.00692	0.50277	9.23304
1725.29	1.67421	1.76821	-0.094	-0.202656	-0.29682	0.09416	-0.27789			1725.29	4.55043	2.5263	2.02413	11.3371	10.8381	0.499	11.1102
1726.26	1.65242	1.74715	-0.09473	-0.20423	-0.29822	0.09399	-0.27921			1726.26	4.6749	2.5295	2.1454	12.0163	11.5211	0.49524	11.8103
1727.22	1.62114	1.71614	-0.095	-0.204812	-0.29863	0.09382	-0.27959			1727.22	4.267	2.53181	1.73519	9.71877	9.22727	0.4915	9.45892
1728.18	1.5792	1.67377	-0.09457	-0.203885	-0.29753	0.09365	-0.27856			1728.18	4.11785	2.53314	1.58471	8.87594	8.38816	0.48778	8.59874
1729.15	1.52652	1.61977	-0.09325	-0.201039	-0.29452	0.09348	-0.27574			1729.15	4.31101	2.53338	1.77763	9.95648	9.47241	0.48407	9.71021
1730.11	1.46408	1.55506	-0.09098	-0.196145	-0.28945	0.09331	-0.271			1730.11	4.99306	2.53239	2.46067	13.7822	13.3018	0.48037	13.6357
1731.08	1.39377	1.48162	-0.08785	-0.189397	-0.28253	0.09314	-0.26452			1731.08	4.71799	2.53005	2.18794	12.2546	11.7779	0.4767	12.0736
1732.04	1.31818	1.4022	-0.08402	-0.18114	-0.2741	0.09296	-0.25663			1732.04	4.19017	2.52641	1.66376	9.3187	8.84566	0.47303	9.06773
1733.01	1.24026	1.31997	-0.07971	-0.171848	-0.26464	0.09279	-0.24777			1733.01	4.09606	2.52161	1.57445	8.81847	8.34909	0.46938	8.55869
1733.97	1.16298	1.23817	-0.07519	-0.162103	-0.25473	0.09262	-0.23849			1733.97	4.29938	2.5158	1.78358	9.98981	9.52406	0.46575	9.76316
1734.94	1.08904	1.15975	-0.07071	-0.152445	-0.2449	0.09245	-0.22928			1734.94	4.31826	2.50905	1.80921	10.1334	9.67123	0.46213	9.91402
1735.9	1.02066	1.08716	-0.0665	-0.143368	-0.23565	0.09228	-0.22062			1735.9	3.90992	2.50149	1.40843	7.8886	7.43007	0.45853	7.6166
1736.86	0.9594	1.02211	-0.06271	-0.135197	-0.22731	0.09211	-0.21281			1736.86	3.65017	2.49341	1.15676	6.479	6.02406	0.45494	6.17529
1737.83	0.90611	0.96555	-0.05944	-0.128148	-0.22009	0.09194	-0.20605			1737.83	3.54677	2.48514	1.06163	5.94617	5.49481	0.45137	5.63275
1738.79	0.86106	0.91779	-0.05673	-0.122305	-0.21407	0.09177	-0.20042			1738.79	3.48899	2.47701	1.01198	5.66809	5.22028	0.44781	5.35133
1739.76	0.82399	0.87853	-0.05454	-0.117584	-0.20918	0.0916	-0.19584			1739.76	3.37651	2.46929	0.90722	5.08133	4.63706	0.44426	4.75347
1740.72	0.79426	0.84709	-0.05283	-0.113897	-0.20532	0.09142	-0.19223			1740.72	3.23868	2.46228	0.7764	4.34861	3.90787	0.44074	4.00598
1741.69	0.77092	0.82244	-0.05152	-0.111073	-0.20233	0.09125	-0.18943			1741.69	3.15093	2.45625	0.69468	3.89089	3.45367	0.43722	3.54037
1742.65	0.75285	0.80331	-0.05046	-0.108788	-0.19987	0.09108	-0.18713			1742.65	3.12291	2.45118	0.67173	3.76235	3.32863	0.43372	3.41219
1743.62	0.73876	0.7883	-0.04954	-0.106804	-0.19772	0.09091	-0.18511			1743.62	3.10917	2.44671	0.66246	3.71043	3.28019	0.43024	3.36254
1744.58	0.72736	0.77596	-0.0486	-0.104778	-0.19552	0.09074	-0.18305			1744.58	3.06481	2.44212	0.62269	3.48768	3.06091	0.42677	3.13775
1745.54	0.71736	0.76487	-0.04751	-0.102428	-0.193	0.09057	-0.18069			1745.54	3.00686	2.43652	0.57034	3.19447	2.77115	0.42332	2.84072
1746.51	0.70759	0.75374	-0.04615	-0.0994955	-0.18989	0.0904	-0.17779			1746.51	2.97413	2.42878	0.54535	3.0545	2.63462	0.41988	2.70076
1747.47	0.69701	0.74144	-0.04443	-0.0957873	-0.18601	0.09023	-0.17415			1747.47	2.96255	2.41747	0.54508	3.05299	2.63653	0.41645	2.70272
1748.44	0.6848	0.72707	-0.04227	-0.0911306	-0.18119	0.09006	-0.16963			1748.44	2.92736	2.4009	0.52646	2.94869	2.53565	0.41304	2.59931
1749.4	0.67035	0.71003	-0.03968	-0.0855467	-0.17543	0.08988	-0.16425			1749.4	2.84583	2.37741	0.46842	2.62361	2.21397	0.40965	2.26955
1750.37	0.65333	0.68997	-0.03664	-0.0789928	-0.16871	0.08971	-0.15795			1750.37	2.74809	2.3456	0.40249	2.25434	1.84807	0.40627	1.89447
1751.33	0.63365	0.66689	-0.03324	-0.0716626	-0.1612	0.08954	-0.15093			1751.33	2.65737	2.30442	0.35295	1.97687	1.57397	0.4029	1.61348
1752.29	0.61145	0.64099	-0.02954	-0.0636858	-0.15306	0.08937	-0.1433			1752.29	2.56182	2.25313	0.30869	1.72897	1.32942	0.39955	1.36279
1753.26	0.58705	0.61272	-0.02567	-0.0553424	-0.14454	0.0892	-0.13533			1753.26	2.44575	2.19154	0.25421	1.42383	1.02762	0.39621	1.05341
1754.22	0.5609	0.58265	-0.02175	-0.0468912	-0.13592	0.08903	-0.12725			1754.22	2.31634	2.12012	0.19622	1.09903	0.70614	0.39289	0.72386
1755.19	0.53353	0.55141	-0.01788	-0.0385478	-0.1274	0.08886	-0.11928			1755.19	2.1878	2.04003	0.14777	0.82766	0.43808	0.38958	0.44907
1756.15	0.50549	0.51969	-0.0142	-0.030614	-0.1193	0.08869	-0.11169			1756.15	2.06383	1.95297	0.11086	0.62093	0.23464	0.38629	0.24053
1757.12	0.47731	0.48812	-0.01081	-0.0233055	-0.11182	0.08851	-0.10469			1757.12	1.94241	1.86092	0.08149	0.45642	0.07342	0.38301	0.07526
1758.08	0.4495	0.45729	-0.00779	-0.0167946	-0.10514	0.08834	-0.09843			1758.08	1.82444	1.76606	0.05838	0.32699	-0.05276	0.37974	-0.05408
1759.05	0.42248	0.42768	-0.0052	-0.0112108	-0.09938	0.08817	-0.09305			1759.05	1.71324	1.67053	0.04271	0.23922	-0.13728	0.37649	-0.14072
1760.01	0.39657	0.39963	-0.00306	-0.0065971	-0.0946	0.088	-0.08857			1760.01	1.60945	1.57628	0.03317	0.18578	-0.18747	0.37326	-0.19218
1760.97	0.37202	0.3734	-0.00138	-0.00297516	-0.09081	0.08783	-0.08502			1760.97	1.51145	1.48496	0.02649	0.14837	-0.22167	0.37004	-0.22723
1761.94	0.34896	0.3491	-0.00014	-0.000301828	-0.08796	0.08766	-0.08235			1761.94	1.4192	1.39786	0.02134	0.11953	-0.2473	0.36683	-0.25351
1762.9	0.3275	0.32679	0.00071	0.0015307	-0.08596	0.08749	-0.08048			1762.9	1.33489	1.31589	0.019	0.10642	-0.25722	0.36364	-0.26367
1763.87	0.30763	0.30643	0.0012	0.0025871	-0.08473	0.08732	-0.07933			1763.87	1.25961	1.23964	0.01997	0.11185	-0.24861	0.36046	-0.25485
1764.83	0.28936	0.28794	0.00142	0.0030614	-0.08408	0.08715	-0.07872			1764.83	1.1913	1.1693	0.022	0.12322	-0.23407	0.35729	-0.23995
1765.8	0.27259	0.27118	0.00141	0.00303984	-0.08393	0.08697	-0.07858			1765.8	1.12729	1.10481	0.02248	0.12591	-0.22823	0.35414	-0.23396
1766.76	0.25726	0.256	0.00126	0.00271645	-0.08409	0.0868	-0.07873			1766.76	1.06707	1.04592	0.02115	0.11846	-0.23255	0.35101	-0.23838
1767.72	0.24325	0.24226	0.00099	0.00213436	-0.0845	0.08663	-0.07911			1767.72	1.01205	0.99227	0.01978	0.11079	-0.2371	0.34788	-0.24305
1768.69	0.23046	0.2298	0.00066	0.0014229	-0.08504	0.08646	-0.07962			1768.69	0.96273	0.94343	0.0193	0.1081	-0.23668	0.34478	-0.24262
1769.65	0.2188	0.21848	0.00032	0.000689893	-0.0856	0.08629	-0.08014			1769.65	0.91792	0.89895	0.01897	0.10625	-0.23543	0.34168	-0.24134
1770.62	0.20815	0.20817	-2e-05	-4.31183e-05	-0.08616	0.08612	-0.08067			1770.62	0.87556	0.85839	0.01717	0.09617	-0.24243	0.3386	-0.24852
1771.58	0.19842	0.19874	-0.00032	-0.000689893	-0.08664	0.08595	-0.08111			1771.58	0.83545	0.82133	0.01412	0.07909	-0.25645	0.33554	-0.26289
1772.55	0.1895	0.19009	-0.00059	-0.00127199	-0.08705	0.08578	-0.0815			1772.55	0.79909	0.78742	0.01167	0.06536	-0.26712	0.33249	-0.27383
1773.51	0.18134	0.18214	-0.0008	-0.00172473	-0.08733	0.0856	-0.08176			1773.51	0.76728	0.75636	0.01092	0.06116	-0.26829	0.32945	-0.27502
1774.48	0.17385	0.17483	-0.00098	-0.0021128	-0.08755	0.08543	-0.08196			1774.48	0.73931	0.72787	0.01144	0.06408	-0.26235	0.32643	-0.26894
1775.44	0.16698	0.16809	-0.00111	-0.00239307	-0.08766	0.08526	-0.08207			1775.44	0.71336	0.70169	0.01167	0.06536	-0.25805	0.32342	-0.26453
1776.4	0.16068	0.16188	-0.0012	-0.0025871	-0.08768	0.08509	-0.08209			1776.4	0.68871	0.67762	0.01109	0.06211	-0.2583	0.32042	-0.26479
1777.37	0.15491	0.15615	-0.00124	-0.00267334	-0.08759	0.08492	-0.08201			1777.37	0.66545	0.65545	0.01	0.05601	-0.26143	0.31744	-0.26799
1778.33	0.14959	0.15086	-0.00127	-0.00273801	-0.08749	0.08475	-0.08191			1778.33	0.64363	0.635	0.00863	0.04834	-0.26613	0.31447	-0.27281
1779.3	0.14471	0.14598	-0.00127	-0.00273801	-0.08732	0.08458	-0.08175			1779.3	0.62352	0.61613	0.00739	0.04139	-0.27012	0.31152	-0.27691
1780.26	0.14022	0.14146	-0.00124	-0.00267334	-0.08708	0.08441	-0.08153			1780.26	0.60522	0.59871	0.00651	0.03646	-0.27211	0.30857	-0.27894
1781.23	0.13608	0.13728	-0.0012	-0.0025871	-0.08682	0.08424	-0.08129			1781.23	0.58885	0.5826	0.00625	0.03501	-0.27064	0.30565	-0.27744
1782.19	0.13228	0.13343	-0.00115	-0.0024793	-0.08654	0.08406	-0.08103			1782.19	0.57411	0.56768	0.00643	0.03601	-0.26672	0.30274	-0.27342
1783.15	0.12877	0.12986	-0.00109	-0.00234995	-0.08624	0.08389	-0.08074			1783.15	0.56041	0.55381	0.0066	0.03697	-0.26287	0.29984	-0.26947
1784.12	0.12553	0.12655	-0.00102	-0.00219903	-0.08592	0.08372	-0.08044			1784.12	0.5473	0.54085	0.00645	0.03613	-0.26082	0.29695	-0.26737
1785.08	0.12254	0.12346	-0.00092	-0.00198344	-0.08553	0.08355	-0.08008			1785.08	0.53498	0.52865	0.00633	0.03545	-0.25862	0.29408	-0.26512
1786.05	0.11974	0.12057	-0.00083	-0.00178941	-0.08517	0.08338	-0.07974			1786.05	0.52388	0.51706	0.00682	0.0382	-0.25302	0.29122	-0.25937
1787.01	0.1171	0.11783	-0.00073	-0.00157382	-0.08478	0.08321	-0.07938			1787.01	0.51401	0.50595	0.00806	0.04514	-0.24323	0.28838	-0.24934
1787.98	0.11457	0.11518	-0.00061	-0.00131511	-0.08435	0.08304	-0.07897			1787.98	0.50456	0.49516	0.0094	0.05265	-0.23289	0.28554	-0.23874
1788.94	0.11211	0.11259	-0.00048	-0.00103484	-0.0839	0.08287	-0.07855			1788.94	0.49465	0.48456	0.01009	0.05651	-0.22621	0.28273	-0.23189
1789.91	0.1097	0.11002	-0.00032	-0.000689893	-0.08338	0.08269	-0.07807			1789.91	0.48382	0.47405	0.00977	0.05472	-0.2252	0.27992	-0.23085
1790.87	0.10729	0.10744	-0.00015	-0.000323387	-0.08285	0.08252	-0.07757			1790.87	0.47229	0.46354	0.00875	0.04901	-0.22812	0.27713	-0.23385
1791.83	0.10488	0.10484	4e-05	8.62366e-05	-0.08227	0.08235	-0.07702			1791.83	0.46104	0.45302	0.00802	0.04492	-0.22943	0.27435	-0.23519
1792.8	0.10245	0.10221	0.00024	0.00051742	-0.08166	0.08218	-0.07646			1792.8	0.45065	0.44246	0.00819	0.04587	-0.22572	0.27159	-0.23139
1793.76	0.1	0.09957	0.00043	0.000927044	-0.08108	0.08201	-0.07591			1793.76	0.44115	0.4319	0.00925	0.05181	-0.21703	0.26884	-0.22248
1794.73	0.09754	0.09691	0.00063	0.00135823	-0.08048	0.08184	-0.07535			1794.73	0.43194	0.42139	0.01055	0.05909	-0.20701	0.2661	-0.21221
1795.69	0.09509	0.09426	0.00083	0.00178941	-0.07988	0.08167	-0.07479			1795.69	0.42248	0.411	0.01148	0.0643	-0.19908	0.26338	-0.20408
1796.66	0.09266	0.09164	0.00102	0.00219903	-0.0793	0.0815	-0.07424			1796.66	0.41233	0.40078	0.01155	0.06469	-0.19598	0.26067	-0.2009
1797.62	0.09027	0.08906	0.00121	0.00260866	-0.07872	0.08133	-0.0737			1797.62	0.40184	0.39082	0.01102	0.06172	-0.19625	0.25797	-0.20118
1798.59	0.08793	0.08656	0.00137	0.0029536	-0.0782	0.08115	-0.07321			1798.59	0.39153	0.38118	0.01035	0.05797	-0.19732	0.25529	-0.20227
1799.55	0.08567	0.08415	0.00152	0.00327699	-0.07771	0.08098	-0.07275			1799.55	0.38184	0.37195	0.00989	0.05539	-0.19722	0.25262	-0.20218
1800.51	0.08351	0.08185	0.00166	0.00357882	-0.07723	0.08081	-0.07231			1800.51	0.37292	0.36316	0.00976	0.05467	-0.1953	0.24996	-0.2002
1801.48	0.08145	0.07968	0.00177	0.00381597	-0.07683	0.08064	-0.07193			1801.48	0.36478	0.35484	0.00994	0.05567	-0.19164	0.24732	-0.19645
1802.44	0.07951	0.07765	0.00186	0.00401	-0.07646	0.08047	-0.07158			1802.44	0.35739	0.34702	0.01037	0.05808	-0.1866	0.24469	-0.19129
1803.41	0.07768	0.07574	0.00194	0.00418248	-0.07612	0.0803	-0.07126			1803.41	0.35065	0.33965	0.011	0.06161	-0.18046	0.24207	-0.18499
1804.37	0.07595	0.07395	0.002	0.00431183	-0.07582	0.08013	-0.07098			1804.37	0.34436	0.33272	0.01164	0.0652	-0.17427	0.23946	-0.17864
1805.34	0.07431	0.07225	0.00206	0.00444119	-0.07552	0.07996	-0.0707			1805.34	0.33818	0.32615	0.01203	0.06738	-0.16949	0.23687	-0.17375
1806.3	0.07274	0.07062	0.00212	0.00457054	-0.07521	0.07979	-0.07042			1806.3	0.33214	0.31987	0.01227	0.06872	-0.16557	0.23429	-0.16973
1807.26	0.07121	0.06903	0.00218	0.0046999	-0.07491	0.07961	-0.07014			1807.26	0.3263	0.3138	0.0125	0.07001	-0.16171	0.23173	-0.16577
1808.23	0.06971	0.06747	0.00224	0.00482925	-0.07461	0.07944	-0.06986			1808.23	0.32059	0.30787	0.01272	0.07124	-0.15793	0.22917	-0.16189
1809.19	0.06823	0.06592	0.00231	0.00498017	-0.07429	0.07927	-0.06955			1809.19	0.31479	0.302	0.01279	0.07164	-0.155	0.22663	-0.15889
1810.16	0.06674	0.06436	0.00238	0.00513108	-0.07397	0.0791	-0.06925			1810.16	0.30887	0.29615	0.01272	0.07124	-0.15286	0.22411	-0.1567
1811.12	0.06525	0.06279	0.00246	0.00530355	-0.07363	0.07893	-0.06893			1811.12	0.30303	0.29027	0.01276	0.07147	-0.15013	0.22159	-0.15389
1812.09	0.06373	0.0612	0.00253	0.00545447	-0.0733	0.07876	-0.06863			1812.09	0.29749	0.28435	0.01314	0.0736	-0.1455	0.21909	-0.14915
1813.05	0.06221	0.05959	0.00262	0.0056485	-0.07294	0.07859	-0.06829			1813.05	0.29209	0.27839	0.0137	0.07673	-0.13987	0.21661	-0.14338
1814.02	0.06067	0.05797	0.0027	0.00582097	-0.07259	0.07842	-0.06797			1814.02	0.28645	0.2724	0.01405	0.07869	-0.13544	0.21413	-0.13884
1814.98	0.05913	0.05636	0.00277	0.00597189	-0.07227	0.07824	-0.06766			1814.98	0.28043	0.26639	0.01404	0.07864	-0.13303	0.21167	-0.13637
1815.94	0.0576	0.05475	0.00285	0.00614436	-0.07193	0.07807	-0.06734			1815.94	0.27426	0.2604	0.01386	0.07763	-0.13159	0.20922	-0.13489
1816.91	0.0561	0.05318	0.00292	0.00629527	-0.07161	0.0779	-0.06704			1816.91	0.26828	0.25449	0.01379	0.07724	-0.12954	0.20678	-0.1328
1817.87	0.05464	0.05167	0.00297	0.00640307	-0.07133	0.07773	-0.06678			1817.87	0.26256	0.2487	0.01386	0.07763	-0.12673	0.20436	-0.12991
1818.84	0.05323	0.05022	0.00301	0.00648931	-0.07107	0.07756	-0.06654			1818.84	0.25698	0.24308	0.0139	0.07785	-0.12409	0.20195	-0.12721
1819.8	0.05189	0.04884	0.00305	0.00657554	-0.07081	0.07739	-0.0663			1819.8	0.25164	0.2377	0.01394	0.07808	-0.12147	0.19955	-0.12452
1820.77	0.05061	0.04754	0.00307	0.00661866	-0.0706	0.07722	-0.0661			1820.77	0.24667	0.23259	0.01408	0.07886	-0.1183	0.19716	-0.12127
1821.73	0.04942	0.04633	0.00309	0.00666178	-0.07038	0.07705	-0.0659			1821.73	0.24204	0.2278	0.01424	0.07976	-0.11503	0.19479	-0.11792
1822.69	0.0483	0.04521	0.00309	0.00666178	-0.07021	0.07688	-0.06574			1822.69	0.23738	0.22337	0.01401	0.07847	-0.11396	0.19243	-0.11682
1823.66	0.04727	0.04418	0.00309	0.00666178	-0.07004	0.0767	-0.06558			1823.66	0.2328	0.21932	0.01348	0.0755	-0.11458	0.19008	-0.11745
1824.62	0.04632	0.04325	0.00307	0.00661866	-0.06991	0.07653	-0.06546			1824.62	0.22881	0.21567	0.01314	0.0736	-0.11414	0.18774	-0.11701
1825.59	0.04547	0.04241	0.00306	0.0065971	-0.06976	0.07636	-0.06532			1825.59	0.2259	0.21244	0.01346	0.07539	-0.11003	0.18542	-0.11279
1826.55	0.04471	0.04167	0.00304	0.00655398	-0.06964	0.07619	-0.0652			1826.55	0.22386	0.20962	0.01424	0.07976	-0.10335	0.18311	-0.10594
1827.52	0.04405	0.04104	0.00301	0.00648931	-0.06953	0.07602	-0.0651			1827.52	0.22168	0.20721	0.01447	0.08105	-0.09976	0.18081	-0.10227
1828.48	0.04349	0.04051	0.00298	0.00642463	-0.06942	0.07585	-0.065			1828.48	0.21888	0.20519	0.01369	0.07668	-0.10184	0.17852	-0.1044
1829.45	0.04302	0.04008	0.00294	0.00633839	-0.06934	0.07568	-0.06492			1829.45	0.21615	0.20357	0.01258	0.07046	-0.10579	0.17625	-0.10844
1830.41	0.04264	0.03974	0.0029	0.00625216	-0.06925	0.07551	-0.06484			1830.41	0.21454	0.20234	0.0122	0.06833	-0.10565	0.17399	-0.10831
1831.37	0.04236	0.0395	0.00286	0.00616592	-0.06917	0.07533	-0.06476			1831.37	0.2143	0.20147	0.01283	0.07186	-0.09988	0.17174	-0.10238
1832.34	0.04215	0.03934	0.00281	0.00605812	-0.06911	0.07516	-0.0647			1832.34	0.21449	0.20093	0.01356	0.07595	-0.09355	0.1695	-0.0959
1833.3	0.04202	0.03926	0.00276	0.00595033	-0.06904	0.07499	-0.06464			1833.3	0.21433	0.2007	0.01363	0.07634	-0.09093	0.16728	-0.09322
1834.27	0.04196	0.03925	0.00271	0.00584253	-0.06898	0.07482	-0.06458			1834.27	0.21392	0.20073	0.01319	0.07388	-0.09119	0.16506	-0.09348
1835.23	0.04194	0.03928	0.00266	0.00573474	-0.06892	0.07465	-0.06452			1835.23	0.21364	0.20096	0.01268	0.07102	-0.09184	0.16286	-0.09415
1836.2	0.04196	0.03935	0.00261	0.00562694	-0.06885	0.07448	-0.06446			1836.2	0.21384	0.20134	0.0125	0.07001	-0.09066	0.16068	-0.09294
1837.16	0.04198	0.03942	0.00256	0.00551914	-0.06879	0.07431	-0.0644			1837.16	0.21431	0.2018	0.01251	0.07007	-0.08843	0.1585	-0.09065
1838.13	0.042	0.03947	0.00253	0.00545447	-0.06868	0.07414	-0.0643			1838.13	0.21497	0.20226	0.01271	0.07119	-0.08515	0.15634	-0.08729
1839.09	0.042	0.0395	0.0025	0.00538979	-0.06858	0.07397	-0.0642			1839.09	0.21588	0.20266	0.01322	0.07405	-0.08014	0.15418	-0.08215
1840.05	0.04196	0.03948	0.00248	0.00534667	-0.06845	0.07379	-0.06408			1840.05	0.21692	0.20292	0.014	0.07841	-0.07363	0.15205	-0.07548
1841.02	0.04187	0.03941	0.00246	0.00530355	-0.06832	0.07362	-0.06396			1841.02	0.21732	0.20298	0.01434	0.08032	-0.0696	0.14992	-0.07135
1841.98	0.04174	0.03928	0.00246	0.00530355	-0.06815	0.07345	-0.0638			1841.98	0.21631	0.20279	0.01352	0.07573	-0.07208	0.1478	-0.07389
1842.95	0.04154	0.03909	0.00245	0.00528199	-0.068	0.07328	-0.06366			1842.95	0.21438	0.20232	0.01206	0.06755	-0.07815	0.1457	-0.08011
1843.91	0.04129	0.03883	0.00246	0.00530355	-0.06781	0.07311	-0.06348			1843.91	0.21256	0.20156	0.011	0.06161	-0.082	0.14361	-0.08406
1844.88	0.04097	0.0385	0.00247	0.00532511	-0.06761	0.07294	-0.0633			1844.88	0.21176	0.2005	0.01126	0.06307	-0.07846	0.14153	-0.08043
1845.84	0.04058	0.03811	0.00247	0.00532511	-0.06744	0.07277	-0.06314			1845.84	0.21159	0.19915	0.01244	0.06968	-0.06978	0.13946	-0.07154
1846.8	0.04013	0.03765	0.00248	0.00534667	-0.06725	0.0726	-0.06296			1846.8	0.2109	0.19752	0.01338	0.07494	-0.06246	0.13741	-0.06403
1847.77	0.03962	0.03713	0.00249	0.00536823	-0.06706	0.07243	-0.06278			1847.77	0.20918	0.19564	0.01354	0.07584	-0.05952	0.13536	-0.06102
1848.73	0.03906	0.03657	0.00249	0.00536823	-0.06689	0.07225	-0.06262			1848.73	0.20658	0.19353	0.01305	0.07309	-0.06024	0.13333	-0.06175
1849.7	0.03845	0.03596	0.00249	0.00536823	-0.06671	0.07208	-0.06246			1849.7	0.20389	0.19122	0.01267	0.07096	-0.06034	0.13131	-0.06186
1850.66	0.03781	0.03532	0.00249	0.00536823	-0.06654	0.07191	-0.0623			1850.66	0.20123	0.18878	0.01245	0.06973	-0.05957	0.1293	-0.06106
1851.63	0.03714	0.03465	0.00249	0.00536823	-0.06637	0.07174	-0.06214			1851.63	0.1985	0.18623	0.01227	0.06872	-0.05858	0.1273	-0.06005
1852.59	0.03645	0.03397	0.00248	0.00534667	-0.06622	0.07157	-0.062			1852.59	0.1956	0.18362	0.01198	0.0671	-0.05822	0.12532	-0.05968
1853.56	0.03574	0.03328	0.00246	0.00530355	-0.06609	0.0714	-0.06188			1853.56	0.19272	0.181	0.01172	0.06564	-0.0577	0.12335	-0.05915
1854.52	0.03504	0.03259	0.00245	0.00528199	-0.06594	0.07123	-0.06174			1854.52	0.19006	0.17839	0.01167	0.06536	-0.05602	0.12138	-0.05743
1855.48	0.03433	0.03191	0.00242	0.00521732	-0.06584	0.07106	-0.06164			1855.48	0.18753	0.17583	0.0117	0.06553	-0.0539	0.11944	-0.05526
1856.45	0.03364	0.03124	0.0024	0.0051742	-0.06571	0.07088	-0.06152			1856.45	0.18495	0.17334	0.01161	0.06503	-0.05247	0.1175	-0.05379
1857.41	0.03296	0.03059	0.00237	0.00510952	-0.0656	0.07071	-0.06142			1857.41	0.18236	0.17094	0.01142	0.06396	-0.05161	0.11557	-0.0529
1858.38	0.03231	0.02997	0.00234	0.00504484	-0.0655	0.07054	-0.06132			1858.38	0.17996	0.16864	0.01132	0.0634	-0.05025	0.11365	-0.05151
1859.34	0.03168	0.02936	0.00232	0.00500172	-0.06537	0.07037	-0.0612			1859.34	0.17782	0.16645	0.01137	0.06368	-0.04807	0.11175	-0.04927
1860.31	0.03107	0.02879	0.00228	0.00491549	-0.06528	0.0702	-0.06112			1860.31	0.17582	0.16438	0.01144	0.06408	-0.04578	0.10986	-0.04693
1861.27	0.03049	0.02825	0.00224	0.00482925	-0.0652	0.07003	-0.06104			1861.27	0.17384	0.16242	0.01142	0.06396	-0.04402	0.10798	-0.04512
1862.23	0.02995	0.02774	0.00221	0.00476457	-0.06509	0.06986	-0.06094			1862.23	0.17198	0.16057	0.01141	0.06391	-0.0422	0.10611	-0.04326
1863.2	0.02943	0.02725	0.00218	0.0046999	-0.06499	0.06969	-0.06084			1863.2	0.17037	0.15882	0.01155	0.06469	-0.03956	0.10425	-0.04055
1864.16	0.02894	0.0268	0.00214	0.00461366	-0.0649	0.06952	-0.06076			1864.16	0.16898	0.15718	0.0118	0.06609	-0.03631	0.10241	-0.03723
1865.13	0.02848	0.02638	0.0021	0.00452742	-0.06482	0.06934	-0.06068			1865.13	0.16748	0.15563	0.01185	0.06637	-0.0342	0.10057	-0.03506
1866.09	0.02805	0.02598	0.00207	0.00446275	-0.06471	0.06917	-0.06058			1866.09	0.16554	0.15417	0.01137	0.06368	-0.03506	0.09875	-0.03594
1867.06	0.02764	0.0256	0.00204	0.00439807	-0.0646	0.069	-0.06048			1867.06	0.16342	0.15281	0.01061	0.05943	-0.03751	0.09693	-0.03845
1868.02	0.02726	0.02525	0.00201	0.00433339	-0.0645	0.06883	-0.06038			1868.02	0.16144	0.15152	0.00992	0.05556	-0.03957	0.09513	-0.04056
1868.99	0.02691	0.02492	0.00199	0.00429027	-0.06437	0.06866	-0.06027			1868.99	0.16001	0.15032	0.00969	0.05427	-0.03907	0.09334	-0.04005
1869.95	0.02657	0.02461	0.00196	0.0042256	-0.06426	0.06849	-0.06017			1869.95	0.15926	0.1492	0.01006	0.05635	-0.03522	0.09156	-0.0361
1870.91	0.02626	0.02433	0.00193	0.00416092	-0.06416	0.06832	-0.06007			1870.91	0.15887	0.14813	0.01074	0.06015	-0.02964	0.0898	-0.03039
1871.88	0.02596	0.02406	0.0019	0.00409624	-0.06405	0.06815	-0.05997			1871.88	0.15847	0.14711	0.01136	0.06363	-0.02441	0.08804	-0.02503
1872.84	0.02568	0.0238	0.00188	0.00405312	-0.06392	0.06797	-0.05985			1872.84	0.15755	0.14613	0.01142	0.06396	-0.02233	0.0863	-0.02289
1873.81	0.02541	0.02355	0.00186	0.00401	-0.06379	0.0678	-0.05973			1873.81	0.15623	0.14518	0.01105	0.06189	-0.02267	0.08456	-0.02324
1874.77	0.02515	0.02332	0.00183	0.00394533	-0.06369	0.06763	-0.05963			1874.77	0.15486	0.14426	0.0106	0.05937	-0.02347	0.08284	-0.02406
1875.74	0.02491	0.02309	0.00182	0.00392377	-0.06354	0.06746	-0.05949			1875.74	0.15367	0.14338	0.01029	0.05763	-0.02349	0.08113	-0.02408
1876.7	0.02466	0.02288	0.00178	0.00383753	-0.06345	0.06729	-0.05941			1876.7	0.15275	0.14254	0.01021	0.05719	-0.02224	0.07943	-0.0228
1877.67	0.02443	0.02267	0.00176	0.00379441	-0.06332	0.06712	-0.05929			1877.67	0.15191	0.14176	0.01015	0.05685	-0.02089	0.07774	-0.02141
1878.63	0.02421	0.02247	0.00174	0.00375129	-0.0632	0.06695	-0.05917			1878.63	0.15105	0.14103	0.01002	0.05612	-0.01994	0.07606	-0.02044
1879.59	0.024	0.02229	0.00171	0.00368662	-0.06309	0.06678	-0.05907			1879.59	0.15024	0.14036	0.00988	0.05534	-0.01905	0.07439	-0.01953
1880.56	0.02381	0.02212	0.00169	0.0036435	-0.06296	0.06661	-0.05895			1880.56	0.14962	0.13977	0.00985	0.05517	-0.01756	0.07273	-0.018
1881.52	0.02363	0.02196	0.00167	0.00360038	-0.06283	0.06643	-0.05883			1881.52	0.14914	0.13924	0.0099	0.05545	-0.01564	0.07109	-0.01603
1882.49	0.02346	0.02182	0.00164	0.0035357	-0.06273	0.06626	-0.05873			1882.49	0.14865	0.13879	0.00986	0.05523	-0.01423	0.06945	-0.01458
1883.45	0.02331	0.0217	0.00161	0.00347102	-0.06262	0.06609	-0.05863			1883.45	0.14816	0.1384	0.00976	0.05467	-0.01316	0.06783	-0.01349
1884.42	0.02317	0.02159	0.00158	0.00340635	-0.06251	0.06592	-0.05853			1884.42	0.14786	0.13808	0.00978	0.05478	-0.01144	0.06621	-0.01172
1885.38	0.02304	0.02149	0.00155	0.00334167	-0.06241	0.06575	-0.05843			1885.38	0.14778	0.13782	0.00996	0.05579	-0.00883	0.06461	-0.00905
1886.34	0.02293	0.0214	0.00153	0.00329855	-0.06228	0.06558	-0.05831			1886.34	0.14773	0.13762	0.01011	0.05663	-0.00639	0.06302	-0.00655
1887.31	0.02284	0.02132	0.00152	0.00327699	-0.06213	0.06541	-0.05817			1887.31	0.1474	0.13748	0.00992	0.05556	-0.00588	0.06144	-0.00602
1888.27	0.02276	0.02127	0.00149	0.00321231	-0.06202	0.06524	-0.05807			1888.27	0.1468	0.1374	0.0094	0.05265	-0.00722	0.05987	-0.0074
1889.24	0.02269	0.02122	0.00147	0.0031692	-0.0619	0.06506	-0.05795			1889.24	0.14643	0.13737	0.00906	0.05074	-0.00756	0.05831	-0.00775
1890.2	0.02264	0.0212	0.00144	0.00310452	-0.06179	0.06489	-0.05785			1890.2	0.14658	0.13742	0.00916	0.05131	-0.00545	0.05676	-0.00559
1891.17	0.02261	0.02118	0.00143	0.00308296	-0.06164	0.06472	-0.05771			1891.17	0.14713	0.13753	0.0096	0.05377	-0.00145	0.05522	-0.00149
1892.13	0.0226	0.02119	0.00141	0.00303984	-0.06151	0.06455	-0.05759			1892.13	0.1476	0.1377	0.0099	0.05545	0.00176	0.05369	0.0018
1893.1	0.0226	0.02121	0.00139	0.00299672	-0.06138	0.06438	-0.05747			1893.1	0.14774	0.13795	0.00979	0.05483	0.00266	0.05217	0.00273
1894.06	0.02261	0.02125	0.00136	0.00293205	-0.06128	0.06421	-0.05737			1894.06	0.14767	0.13827	0.0094	0.05265	0.00198	0.05067	0.00203
1895.02	0.02264	0.02131	0.00133	0.00286737	-0.06117	0.06404	-0.05727			1895.02	0.14778	0.13867	0.00911	0.05102	0.00185	0.04917	0.0019
1895.99	0.02269	0.02138	0.00131	0.00282425	-0.06104	0.06387	-0.05715			1895.99	0.14821	0.13915	0.00906	0.05074	0.00306	0.04769	0.00314
1896.95	0.02276	0.02148	0.00128	0.00275957	-0.06094	0.0637	-0.05705			1896.95	0.14882	0.13972	0.0091	0.05097	0.00476	0.04621	0.00488
1897.92	0.02284	0.02159	0.00125	0.00269489	-0.06083	0.06352	-0.05695			1897.92	0.14946	0.14037	0.00909	0.05091	0.00617	0.04474	0.00632
1898.88	0.02294	0.02172	0.00122	0.00263022	-0.06072	0.06335	-0.05685			1898.88	0.15011	0.1411	0.00901	0.05046	0.00717	0.04329	0.00735
1899.85	0.02305	0.02188	0.00117	0.00252242	-0.06066	0.06318	-0.05679			1899.85	0.15081	0.14192	0.00889	0.04979	0.00795	0.04185	0.00815
1900.81	0.02319	0.02205	0.00114	0.00245774	-0.06055	0.06301	-0.05669			1900.81	0.15158	0.14282	0.00876	0.04906	0.00865	0.04041	0.00887
1901.77	0.02334	0.02224	0.0011	0.00237151	-0.06047	0.06284	-0.05661			1901.77	0.15239	0.14378	0.00861	0.04822	0.00924	0.03899	0.00947
1902.74	0.0235	0.02245	0.00105	0.00226371	-0.0604	0.06267	-0.05655			1902.74	0.15327	0.14481	0.00846	0.04738	0.00981	0.03758	0.01006
1903.7	0.02367	0.02267	0.001	0.00215592	-0.06034	0.0625	-0.05649			1903.7	0.15429	0.14587	0.00842	0.04716	0.01099	0.03617	0.01126
1904.67	0.02384	0.02289	0.00095	0.00204812	-0.06028	0.06233	-0.05643			1904.67	0.15543	0.14695	0.00848	0.0475	0.01272	0.03478	0.01304
1905.63	0.02401	0.02312	0.00089	0.00191877	-0.06024	0.06216	-0.0564			1905.63	0.15657	0.14803	0.00854	0.04783	0.01444	0.0334	0.0148
1906.6	0.02418	0.02333	0.00085	0.00183253	-0.06015	0.06198	-0.05632			1906.6	0.15758	0.14908	0.0085	0.04761	0.01558	0.03202	0.01598
1907.56	0.02433	0.02353	0.0008	0.00172473	-0.06009	0.06181	-0.05626			1907.56	0.15848	0.15007	0.00841	0.0471	0.01644	0.03066	0.01686
1908.53	0.02446	0.02371	0.00075	0.00161694	-0.06002	0.06164	-0.0562			1908.53	0.15933	0.15098	0.00835	0.04677	0.01746	0.02931	0.0179
1909.49	0.02456	0.02387	0.00069	0.00148758	-0.05998	0.06147	-0.05616			1909.49	0.16017	0.1518	0.00837	0.04688	0.01891	0.02797	0.01939
1910.45	0.02465	0.024	0.00065	0.00140135	-0.0599	0.0613	-0.05608			1910.45	0.16094	0.15252	0.00842	0.04716	0.02052	0.02664	0.02104
1911.42	0.02471	0.02411	0.0006	0.00129355	-0.05983	0.06113	-0.05602			1911.42	0.16159	0.15315	0.00844	0.04727	0.02196	0.02531	0.02251
1912.38	0.02476	0.02421	0.00055	0.00118575	-0.05977	0.06096	-0.05596			1912.38	0.16218	0.15372	0.00846	0.04738	0.02338	0.024	0.02397
1913.35	0.02479	0.02429	0.0005	0.00107796	-0.05971	0.06079	-0.0559			1913.35	0.16274	0.15426	0.00848	0.0475	0.0248	0.0227	0.02542
1914.31	0.02483	0.02438	0.00045	0.000970162	-0.05964	0.06061	-0.05584			1914.31	0.16316	0.15481	0.00835	0.04677	0.02536	0.02141	0.026
1915.28	0.02488	0.02448	0.0004	0.000862366	-0.05958	0.06044	-0.05578			1915.28	0.16325	0.15543	0.00782	0.0438	0.02367	0.02013	0.02427
1916.24	0.02496	0.02462	0.00034	0.000733011	-0.05954	0.06027	-0.05574			1916.24	0.16318	0.15616	0.00702	0.03932	0.02047	0.01885	0.02098
1917.21	0.02508	0.02478	0.0003	0.000646775	-0.05945	0.0601	-0.05566			1917.21	0.16334	0.15705	0.00629	0.03523	0.01764	0.01759	0.01808
1918.17	0.02523	0.025	0.00023	0.000495861	-0.05943	0.05993	-0.05564			1918.17	0.16419	0.15812	0.00607	0.034	0.01766	0.01634	0.0181
1919.13	0.02542	0.02526	0.00016	0.000344947	-0.05941	0.05976	-0.05563			1919.13	0.16585	0.15937	0.00648	0.03629	0.0212	0.0151	0.02173
1920.1	0.02566	0.02557	9e-05	0.000194032	-0.05939	0.05959	-0.05561			1920.1	0.16785	0.16079	0.00706	0.03954	0.02568	0.01386	0.02632
1921.06	0.02592	0.02591	1e-05	2.15592e-05	-0.05939	0.05942	-0.05561			1921.06	0.16964	0.16234	0.0073	0.04089	0.02825	0.01264	0.02896
1922.03	0.0262	0.02627	-7e-05	-0.000150914	-0.0594	0.05925	-0.05561			1922.03	0.17109	0.16395	0.00714	0.03999	0.02856	0.01143	0.02928
1922.99	0.02648	0.02663	-0.00015	-0.000323387	-0.0594	0.05907	-0.05561			1922.99	0.17254	0.16559	0.00695	0.03893	0.0287	0.01022	0.02942
1923.96	0.02675	0.02698	-0.00023	-0.000495861	-0.0594	0.0589	-0.05561			1923.96	0.17425	0.16718	0.00707	0.0396	0.03057	0.00903	0.03134
1924.92	0.02699	0.02731	-0.00032	-0.000689893	-0.05942	0.05873	-0.05563			1924.92	0.17612	0.16869	0.00743	0.04162	0.03377	0.00785	0.03462
1925.88	0.0272	0.0276	-0.0004	-0.000862366	-0.05942	0.05856	-0.05563			1925.88	0.1778	0.17008	0.00772	0.04324	0.03657	0.00667	0.03749
1926.85	0.02737	0.02787	-0.0005	-0.00107796	-0.05947	0.05839	-0.05568			1926.85	0.17897	0.17134	0.00763	0.04274	0.03723	0.00551	0.03816
1927.81	0.02752	0.02811	-0.00059	-0.00127199	-0.05949	0.05822	-0.0557			1927.81	0.17978	0.1725	0.00728	0.04078	0.03643	0.00435	0.03734
1928.78	0.02767	0.02834	-0.00067	-0.00144446	-0.05949	0.05805	-0.0557			1928.78	0.18053	0.17364	0.00689	0.03859	0.03539	0.0032	0.03628
1929.74	0.02782	0.02859	-0.00077	-0.00166006	-0.05954	0.05788	-0.05574			1929.74	0.18138	0.17484	0.00654	0.03663	0.03456	0.00207	0.03543
1930.71	0.02802	0.02888	-0.00086	-0.00185409	-0.05956	0.0577	-0.05576			1930.71	0.18237	0.17624	0.00613	0.03433	0.03339	0.000940512	0.03423
1931.67	0.0283	0.02927	-0.00097	-0.00209124	-0.05962	0.05753	-0.05582			1931.67	0.18361	0.178	0.00561	0.03142	0.0316	-0.000176965	0.03239
1932.64	0.0287	0.02978	-0.00108	-0.00232839	-0.05969	0.05736	-0.05588			1932.64	0.18541	0.18029	0.00512	0.02868	0.02996	-0.00129	0.03071
1933.6	0.02927	0.03047	-0.0012	-0.0025871	-0.05978	0.05719	-0.05597			1933.6	0.18806	0.18329	0.00477	0.02672	0.0291	-0.00238	0.02983
1934.56	0.03003	0.03138	-0.00135	-0.00291049	-0.05993	0.05702	-0.05611			1934.56	0.1917	0.18719	0.00451	0.02526	0.02873	-0.00347	0.02945
1935.53	0.03105	0.03256	-0.00151	-0.00325543	-0.0601	0.05685	-0.05627			1935.53	0.19638	0.19216	0.00422	0.02364	0.02819	-0.00455	0.0289
1936.49	0.03236	0.03404	-0.00168	-0.00362194	-0.0603	0.05668	-0.05646			1936.49	0.20227	0.1984	0.00387	0.02168	0.0273	-0.00562	0.02798
1937.46	0.03399	0.03589	-0.0019	-0.00409624	-0.0606	0.05651	-0.05674			1937.46	0.2096	0.20606	0.00354	0.01983	0.02651	-0.00668	0.02718
1938.42	0.03599	0.03812	-0.00213	-0.0045921	-0.06093	0.05634	-0.05704			1938.42	0.21849	0.21533	0.00316	0.0177	0.02544	-0.00774	0.02607
1939.39	0.0384	0.04079	-0.00239	-0.00515264	-0.06132	0.05616	-0.05741			1939.39	0.22879	0.22635	0.00244	0.01367	0.02245	-0.00878	0.02301
1940.35	0.04125	0.04394	-0.00269	-0.00579941	-0.06179	0.05599	-0.05785			1940.35	0.24051	0.23929	0.00122	0.00683	0.01665	-0.00981	0.01706
1941.31	0.04457	0.04759	-0.00302	-0.00651087	-0.06233	0.05582	-0.05836			1941.31	0.25386	0.25428	-0.00042	-0.00235	0.00848	-0.01084	0.0087
1942.28	0.04839	0.05178	-0.00339	-0.00730855	-0.06296	0.05565	-0.05895			1942.28	0.26929	0.27143	-0.00214	-0.01199	-0.000133511	-0.01185	-0.000136862
1943.24	0.05273	0.05652	-0.00379	-0.00817092	-0.06365	0.05548	-0.05959			1943.24	0.28711	0.29079	-0.00368	-0.02061	-0.00775	-0.01286	-0.00795
1944.21	0.05758	0.06181	-0.00423	-0.00911952	-0.06443	0.05531	-0.06032			1944.21	0.30717	0.31237	-0.0052	-0.02913	-0.01527	-0.01386	-0.01565
1945.17	0.06295	0.06763	-0.00468	-0.0100897	-0.06523	0.05514	-0.06107			1945.17	0.32922	0.33609	-0.00687	-0.03848	-0.02364	-0.01484	-0.02423
1946.14	0.06878	0.07393	-0.00515	-0.011103	-0.06607	0.05497	-0.06186			1946.14	0.35305	0.36176	-0.00871	-0.04878	-0.03296	-0.01582	-0.03379
1947.1	0.075	0.08063	-0.00563	-0.0121378	-0.06693	0.05479	-0.06267			1947.1	0.3787	0.38906	-0.01036	-0.05803	-0.04123	-0.01679	-0.04227
1948.07	0.08154	0.08761	-0.00607	-0.0130864	-0.06771	0.05462	-0.06339			1948.07	0.40606	0.41754	-0.01148	-0.0643	-0.04655	-0.01775	-0.04771
1949.03	0.08823	0.09471	-0.00648	-0.0139703	-0.06842	0.05445	-0.06406			1949.03	0.43471	0.4466	-0.01189	-0.0666	-0.04789	-0.0187	-0.04909
1949.99	0.09494	0.10175	-0.00681	-0.0146818	-0.06896	0.05428	-0.06457			1949.99	0.46404	0.47548	-0.01144	-0.06408	-0.04443	-0.01965	-0.04554
1950.96	0.10145	0.1085	-0.00705	-0.0151992	-0.06931	0.05411	-0.06489			1950.96	0.49321	0.50329	-0.01008	-0.05646	-0.03588	-0.02058	-0.03678
1951.92	0.10755	0.11472	-0.00717	-0.0154579	-0.0694	0.05394	-0.06497			1951.92	0.52122	0.52905	-0.00783	-0.04386	-0.02235	-0.02151	-0.02291
1952.89	0.11303	0.12017	-0.00714	-0.0153932	-0.06916	0.05377	-0.06475			1952.89	0.54691	0.55175	-0.00484	-0.02711	-0.00469	-0.02242	-0.0048
1953.85	0.11765	0.12461	-0.00696	-0.0150052	-0.0686	0.0536	-0.06423			1953.85	0.56898	0.57041	-0.00143	-0.00801	0.01532	-0.02333	0.01571
1954.82	0.12123	0.12782	-0.00659	-0.0142075	-0.06763	0.05343	-0.06332			1954.82	0.5862	0.58417	0.00203	0.01137	0.0356	-0.02423	0.03649
1955.78	0.1236	0.12966	-0.00606	-0.0130648	-0.06632	0.05325	-0.06209			1955.78	0.59755	0.59235	0.0052	0.02913	0.05424	-0.02512	0.05561
1956.74	0.12465	0.13003	-0.00538	-0.0115988	-0.06468	0.05308	-0.06056			1956.74	0.60234	0.59455	0.00779	0.04363	0.06963	-0.026	0.07138
1957.71	0.12435	0.1289	-0.00455	-0.00980942	-0.06272	0.05291	-0.05872			1957.71	0.60028	0.59067	0.00961	0.05383	0.0807	-0.02687	0.08272
1958.67	0.12272	0.12633	-0.00361	-0.00778286	-0.06052	0.05274	-0.05666			1958.67	0.59158	0.58093	0.01065	0.05965	0.08739	-0.02774	0.08958
1959.64	0.11985	0.12244	-0.00259	-0.00558382	-0.05815	0.05257	-0.05445			1959.64	0.57688	0.56584	0.01104	0.06183	0.09043	-0.02859	0.0927
1960.6	0.11588	0.11744	-0.00156	-0.00336323	-0.05576	0.0524	-0.05221			1960.6	0.55723	0.54617	0.01106	0.06195	0.09139	-0.02944	0.09368
1961.57	0.111	0.11154	-0.00054	-0.00116419	-0.05339	0.05223	-0.04999			1961.57	0.5339	0.52287	0.01103	0.06178	0.09205	-0.03028	0.09437
1962.53	0.10543	0.10501	0.00042	0.000905485	-0.05115	0.05206	-0.04789			1962.53	0.50815	0.49698	0.01117	0.06256	0.09367	-0.03111	0.09602
1963.5	0.09939	0.0981	0.00129	0.00278113	-0.0491	0.05189	-0.04597			1963.5	0.48111	0.46958	0.01153	0.06458	0.09651	-0.03193	0.09893
1964.46	0.0931	0.09107	0.00203	0.00437651	-0.04734	0.05171	-0.04432			1964.46	0.45376	0.4417	0.01206	0.06755	0.10029	-0.03274	0.1028
1965.42	0.08678	0.08414	0.00264	0.00569162	-0.04585	0.05154	-0.04293			1965.42	0.42698	0.41425	0.01273	0.0713	0.10484	-0.03354	0.10747
1966.39	0.0806	0.07751	0.00309	0.00666178	-0.04471	0.05137	-0.04186			1966.39	0.40155	0.38801	0.01354	0.07584	0.11017	-0.03434	0.11294
1967.35	0.07472	0.07132	0.0034	0.00733011	-0.04387	0.0512	-0.04107			1967.35	0.37813	0.36359	0.01454	0.08144	0.11656	-0.03512	0.11949
1968.32	0.06927	0.06569	0.00358	0.00771818	-0.04331	0.05103	-0.04055			1968.32	0.35708	0.34141	0.01567	0.08777	0.12367	-0.0359	0.12677
1969.28	0.06432	0.06068	0.00364	0.00784753	-0.04301	0.05086	-0.04027			1969.28	0.33857	0.32175	0.01682	0.09421	0.13088	-0.03667	0.13417
1970.25	0.05992	0.05634	0.00358	0.00771818	-0.04297	0.05069	-0.04023			1970.25	0.32253	0.30473	0.0178	0.0997	0.13713	-0.03743	0.14057
1971.21	0.05612	0.05266	0.00346	0.00745947	-0.04306	0.05052	-0.04031			1971.21	0.30883	0.29036	0.01847	0.10345	0.14164	-0.03819	0.14519
1972.18	0.0529	0.04963	0.00327	0.00704984	-0.04329	0.05034	-0.04053			1972.18	0.29735	0.27854	0.01881	0.10535	0.14429	-0.03893	0.14791
1973.14	0.05026	0.04722	0.00304	0.00655398	-0.04362	0.05017	-0.04084			1973.14	0.28802	0.26914	0.01888	0.10575	0.14542	-0.03967	0.14907
1974.1	0.04817	0.04539	0.00278	0.00599345	-0.04401	0.05	-0.0412			1974.1	0.28075	0.26196	0.01879	0.10524	0.14564	-0.0404	0.1493
1975.07	0.0466	0.04408	0.00252	0.00543291	-0.0444	0.04983	-0.04157			1975.07	0.27535	0.25678	0.01857	0.10401	0.14513	-0.04112	0.14877
1976.03	0.0455	0.04325	0.00225	0.00485081	-0.04481	0.04966	-0.04195			1976.03	0.27159	0.25338	0.01821	0.10199	0.14382	-0.04183	0.14743
1977	0.04483	0.04286	0.00197	0.00424715	-0.04524	0.04949	-0.04236			1977	0.26928	0.25154	0.01774	0.09936	0.14189	-0.04253	0.14546
1977.96	0.04453	0.04283	0.0017	0.00366506	-0.04565	0.04932	-0.04274			1977.96	0.26831	0.25104	0.01727	0.09673	0.13996	-0.04323	0.14347
1978.93	0.04456	0.04311	0.00145	0.00312608	-0.04602	0.04915	-0.04309			1978.93	0.26856	0.25168	0.01688	0.09454	0.13846	-0.04392	0.14194
1979.89	0.04486	0.04365	0.00121	0.00260866	-0.04637	0.04898	-0.04341			1979.89	0.26979	0.25326	0.01653	0.09258	0.13718	-0.0446	0.14062
1980.85	0.04536	0.04439	0.00097	0.00209124	-0.04671	0.0488	-0.04373			1980.85	0.27172	0.25559	0.01613	0.09034	0.13561	-0.04527	0.13902
1981.82	0.04601	0.04528	0.00073	0.00157382	-0.04706	0.04863	-0.04406			1981.82	0.27417	0.2585	0.01567	0.08777	0.1337	-0.04593	0.13705
1982.78	0.04677	0.04626	0.00051	0.00109952	-0.04736	0.04846	-0.04434			1982.78	0.27707	0.26183	0.01524	0.08536	0.13195	-0.04659	0.13526
1983.75	0.04759	0.0473	0.00029	0.000625216	-0.04767	0.04829	-0.04463			1983.75	0.28031	0.26545	0.01486	0.08323	0.13046	-0.04723	0.13374
1984.71	0.04843	0.04836	7e-05	0.000150914	-0.04797	0.04812	-0.04491			1984.71	0.28372	0.26923	0.01449	0.08116	0.12903	-0.04787	0.13227
1985.68	0.04928	0.04941	-0.00013	-0.000280269	-0.04823	0.04795	-0.04515			1985.68	0.28715	0.27306	0.01409	0.07892	0.12742	-0.0485	0.13062
1986.64	0.0501	0.05043	-0.00033	-0.000711452	-0.04849	0.04778	-0.0454			1986.64	0.29054	0.27684	0.0137	0.07673	0.12586	-0.04913	0.12902
1987.61	0.05088	0.0514	-0.00052	-0.00112108	-0.04873	0.04761	-0.04562			1987.61	0.29387	0.28049	0.01338	0.07494	0.12469	-0.04974	0.12782
1988.57	0.0516	0.0523	-0.0007	-0.00150914	-0.04894	0.04743	-0.04582			1988.57	0.29703	0.28392	0.01311	0.07343	0.12378	-0.05035	0.12689
1989.53	0.05225	0.05312	-0.00087	-0.00187565	-0.04914	0.04726	-0.04601			1989.53	0.29987	0.28709	0.01278	0.07158	0.12253	-0.05095	0.12561
1990.5	0.05283	0.05385	-0.00102	-0.00219903	-0.04929	0.04709	-0.04615			1990.5	0.30227	0.28992	0.01235	0.06917	0.12072	-0.05155	0.12375
1991.46	0.05332	0.05448	-0.00116	-0.00250086	-0.04942	0.04692	-0.04627			1991.46	0.30433	0.29239	0.01194	0.06688	0.11901	-0.05213	0.12199
1992.43	0.05373	0.055	-0.00127	-0.00273801	-0.04949	0.04675	-0.04633			1992.43	0.3062	0.29444	0.01176	0.06587	0.11857	-0.05271	0.12155
1993.39	0.05404	0.05541	-0.00137	-0.0029536	-0.04953	0.04658	-0.04637			1993.39	0.3079	0.29605	0.01185	0.06637	0.11965	-0.05328	0.12265
1994.36	0.05424	0.05569	-0.00145	-0.00312608	-0.04953	0.04641	-0.04638			1994.36	0.30923	0.29718	0.01205	0.06749	0.12133	-0.05384	0.12438
1995.32	0.05434	0.05584	-0.0015	-0.00323387	-0.04947	0.04624	-0.04632			1995.32	0.31	0.29782	0.01218	0.06822	0.12261	-0.05439	0.12569
1996.28	0.05432	0.05585	-0.00153	-0.00329855	-0.04936	0.04607	-0.04622			1996.28	0.31018	0.29795	0.01223	0.0685	0.12344	-0.05494	0.12654
1997.25	0.05417	0.05571	-0.00154	-0.00332011	-0.04921	0.04589	-0.04608			1997.25	0.30987	0.29757	0.0123	0.06889	0.12437	-0.05548	0.12749
1998.21	0.05391	0.05544	-0.00153	-0.00329855	-0.04902	0.04572	-0.0459			1998.21	0.30918	0.29668	0.0125	0.07001	0.12602	-0.05601	0.12918
1999.18	0.05353	0.05502	-0.00149	-0.00321231	-0.04876	0.04555	-0.04566			1999.18	0.30809	0.29531	0.01278	0.07158	0.12811	-0.05653	0.13133
2000.14	0.05303	0.05447	-0.00144	-0.00310452	-0.04849	0.04538	-0.04539			2000.14	0.30656	0.29347	0.01309	0.07332	0.13036	-0.05705	0.13364
2001.11	0.05242	0.05379	-0.00137	-0.0029536	-0.04816	0.04521	-0.04509			2001.11	0.30461	0.29119	0.01342	0.07517	0.13272	-0.05756	0.13605
2002.07	0.05171	0.05301	-0.0013	-0.00280269	-0.04784	0.04504	-0.04479			2002.07	0.3023	0.28854	0.01376	0.07707	0.13513	-0.05806	0.13852
2003.04	0.05092	0.05213	-0.00121	-0.00260866	-0.04748	0.04487	-0.04445			2003.04	0.29967	0.28555	0.01412	0.07909	0.13764	-0.05855	0.14109
2004	0.05006	0.05118	-0.00112	-0.00241463	-0.04711	0.0447	-0.04411			2004	0.29673	0.2823	0.01443	0.08082	0.13986	-0.05904	0.14337
2004.96	0.04915	0.05019	-0.00104	-0.00224215	-0.04677	0.04452	-0.04379			2004.96	0.29354	0.27885	0.01469	0.08228	0.1418	-0.05952	0.14535
2005.93	0.04823	0.04917	-0.00094	-0.00202656	-0.04638	0.04435	-0.04342			2005.93	0.29021	0.27527	0.01494	0.08368	0.14367	-0.05999	0.14727
2006.89	0.04729	0.04815	-0.00086	-0.00185409	-0.04604	0.04418	-0.0431			2006.89	0.28687	0.27163	0.01524	0.08536	0.14581	-0.06045	0.14947
2007.86	0.04637	0.04714	-0.00077	-0.00166006	-0.04567	0.04401	-0.04276			2007.86	0.28359	0.26799	0.0156	0.08738	0.14829	-0.06091	0.15201
2008.82	0.04547	0.04617	-0.0007	-0.00150914	-0.04535	0.04384	-0.04246			2008.82	0.28038	0.2644	0.01598	0.0895	0.15086	-0.06136	0.15465
2009.79	0.0446	0.04523	-0.00063	-0.00135823	-0.04503	0.04367	-0.04216			2009.79	0.27728	0.26091	0.01637	0.09169	0.15349	-0.0618	0.15734
2010.75	0.04377	0.04433	-0.00056	-0.00120731	-0.04471	0.0435	-0.04185			2010.75	0.27434	0.25756	0.01678	0.09398	0.15622	-0.06224	0.16014
2011.72	0.04297	0.04347	-0.0005	-0.00107796	-0.0444	0.04333	-0.04157			2011.72	0.2716	0.25437	0.01723	0.0965	0.15917	-0.06267	0.16317
2012.68	0.04221	0.04267	-0.00046	-0.000991721	-0.04415	0.04316	-0.04133			2012.68	0.26902	0.25136	0.01766	0.09891	0.162	-0.06309	0.16607
2013.64	0.04149	0.04191	-0.00042	-0.000905485	-0.04389	0.04298	-0.04109			2013.64	0.26657	0.24854	0.01803	0.10099	0.16449	-0.0635	0.16862
2014.61	0.04081	0.0412	-0.00039	-0.000840807	-0.04365	0.04281	-0.04087			2014.61	0.26423	0.24593	0.0183	0.1025	0.16641	-0.06391	0.17058
2015.57	0.04017	0.04054	-0.00037	-0.000797689	-0.04344	0.04264	-0.04067			2015.57	0.26204	0.24353	0.01851	0.10367	0.16798	-0.06431	0.1722
2016.54	0.03958	0.03994	-0.00036	-0.00077613	-0.04325	0.04247	-0.04049			2016.54	0.26006	0.24136	0.0187	0.10474	0.16944	-0.0647	0.17369
2017.5	0.03904	0.0394	-0.00036	-0.00077613	-0.04308	0.0423	-0.04033			2017.5	0.25834	0.23942	0.01892	0.10597	0.17106	-0.06509	0.17535
2018.47	0.03856	0.03892	-0.00036	-0.00077613	-0.0429	0.04213	-0.04017			2018.47	0.25691	0.23774	0.01917	0.10737	0.17284	-0.06546	0.17717
2019.43	0.03813	0.03852	-0.00039	-0.000840807	-0.0428	0.04196	-0.04007			2019.43	0.25575	0.23634	0.01941	0.10872	0.17455	-0.06584	0.17893
2020.39	0.03776	0.03819	-0.00043	-0.000927044	-0.04271	0.04179	-0.03999			2020.39	0.25486	0.23523	0.01963	0.10995	0.17615	-0.0662	0.18057
2021.36	0.03747	0.03794	-0.00047	-0.00101328	-0.04263	0.04162	-0.03991			2021.36	0.25421	0.23445	0.01976	0.11068	0.17723	-0.06656	0.18168
2022.32	0.03726	0.03779	-0.00053	-0.00114264	-0.04259	0.04144	-0.03987			2022.32	0.25387	0.23404	0.01983	0.11107	0.17798	-0.06691	0.18245
2023.29	0.03714	0.03774	-0.0006	-0.00129355	-0.04257	0.04127	-0.03985			2023.29	0.25396	0.23406	0.0199	0.11146	0.17871	-0.06725	0.1832
2024.25	0.03713	0.03781	-0.00068	-0.00146602	-0.04257	0.0411	-0.03985			2024.25	0.25455	0.23455	0.02	0.11202	0.17961	-0.06759	0.18412
2025.22	0.03725	0.03802	-0.00077	-0.00166006	-0.04259	0.04093	-0.03987			2025.22	0.2557	0.23559	0.02011	0.11264	0.18056	-0.06792	0.18509
2026.18	0.0375	0.03839	-0.00089	-0.00191877	-0.04268	0.04076	-0.03996			2026.18	0.25741	0.23728	0.02013	0.11275	0.18099	-0.06825	0.18554
2027.15	0.03793	0.03895	-0.00102	-0.00219903	-0.04279	0.04059	-0.04006			2027.15	0.25977	0.23972	0.02005	0.1123	0.18086	-0.06856	0.1854
2028.11	0.03855	0.03974	-0.00119	-0.00256554	-0.04298	0.04042	-0.04024			2028.11	0.26287	0.24303	0.01984	0.11112	0.18	-0.06887	0.18452
2029.07	0.03942	0.04079	-0.00137	-0.0029536	-0.0432	0.04025	-0.04045			2029.07	0.26681	0.24737	0.01944	0.10888	0.17806	-0.06918	0.18253
2030.04	0.04056	0.04215	-0.00159	-0.00342791	-0.0435	0.04007	-0.04073			2030.04	0.27168	0.25291	0.01877	0.10513	0.17461	-0.06948	0.17899
2031	0.04203	0.04387	-0.00184	-0.00396689	-0.04387	0.0399	-0.04107			2031	0.27757	0.25982	0.01775	0.09942	0.16918	-0.06977	0.17343
2031.97	0.04386	0.04599	-0.00213	-0.0045921	-0.04432	0.03973	-0.0415			2031.97	0.28465	0.26829	0.01636	0.09163	0.16168	-0.07005	0.16574
2032.93	0.0461	0.04856	-0.00246	-0.00530355	-0.04486	0.03956	-0.042			2032.93	0.29314	0.27849	0.01465	0.08205	0.15238	-0.07033	0.15621
2033.9	0.04878	0.05161	-0.00283	-0.00610124	-0.04549	0.03939	-0.04259			2033.9	0.30324	0.29051	0.01273	0.0713	0.1419	-0.0706	0.14546
2034.86	0.05191	0.05514	-0.00323	-0.00696361	-0.04618	0.03922	-0.04324			2034.86	0.31511	0.30441	0.0107	0.05993	0.13079	-0.07086	0.13408
2035.82	0.05547	0.05912	-0.00365	-0.00786909	-0.04692	0.03905	-0.04393			2035.82	0.32888	0.32008	0.0088	0.04929	0.12041	-0.07112	0.12343
2036.79	0.05942	0.06349	-0.00407	-0.00877458	-0.04765	0.03888	-0.04461			2036.79	0.34465	0.3373	0.00735	0.04117	0.11254	-0.07137	0.11536
2037.75	0.06366	0.06814	-0.00448	-0.0096585	-0.04836	0.03871	-0.04528			2037.75	0.36236	0.35563	0.00673	0.03769	0.10931	-0.07162	0.11206
2038.72	0.06805	0.07291	-0.00486	-0.0104778	-0.04901	0.03853	-0.04589			2038.72	0.38169	0.37445	0.00724	0.04055	0.11241	-0.07186	0.11523
2039.68	0.07243	0.07759	-0.00516	-0.0111245	-0.04949	0.03836	-0.04633			2039.68	0.40205	0.39295	0.0091	0.05097	0.12306	-0.07209	0.12615
2040.65	0.07657	0.08194	-0.00537	-0.0115773	-0.04977	0.03819	-0.0466			2040.65	0.42251	0.41016	0.01235	0.06917	0.14149	-0.07231	0.14504
2041.61	0.08026	0.0857	-0.00544	-0.0117282	-0.04975	0.03802	-0.04658			2041.61	0.44174	0.42503	0.01671	0.09359	0.16613	-0.07253	0.1703
2042.58	0.08326	0.08863	-0.00537	-0.0115773	-0.04943	0.03785	-0.04628			2042.58	0.45811	0.43655	0.02156	0.12076	0.1935	-0.07275	0.19836
2043.54	0.08537	0.09052	-0.00515	-0.011103	-0.04878	0.03768	-0.04567			2043.54	0.46987	0.44387	0.026	0.14563	0.21858	-0.07295	0.22407
2044.5	0.08647	0.09124	-0.00477	-0.0102837	-0.04779	0.03751	-0.04474			2044.5	0.47557	0.44642	0.02915	0.16327	0.23642	-0.07315	0.24236
2045.47	0.08648	0.09074	-0.00426	-0.0091842	-0.04652	0.03734	-0.04355			2045.47	0.47445	0.44399	0.03046	0.17061	0.24395	-0.07335	0.25008
2046.43	0.08543	0.08909	-0.00366	-0.00789065	-0.04506	0.03716	-0.04218			2046.43	0.46674	0.4368	0.02994	0.16769	0.24123	-0.07354	0.24729
2047.4	0.08342	0.08642	-0.003	-0.00646775	-0.04346	0.03699	-0.04069			2047.4	0.4535	0.42549	0.02801	0.15688	0.2306	-0.07372	0.23639
2048.36	0.08062	0.08299	-0.00237	-0.00510952	-0.04193	0.03682	-0.03926			2048.36	0.43635	0.41097	0.02538	0.14215	0.21605	-0.07389	0.22147
2049.33	0.07727	0.07904	-0.00177	-0.00381597	-0.04047	0.03665	-0.03789			2049.33	0.41714	0.3944	0.02274	0.12737	0.20143	-0.07406	0.20649
2050.29	0.0736	0.07488	-0.00128	-0.00275957	-0.03924	0.03648	-0.03674			2050.29	0.39761	0.37694	0.02067	0.11577	0.19	-0.07423	0.19477
2051.26	0.06986	0.07076	-0.0009	-0.00194032	-0.03825	0.03631	-0.03581			2051.26	0.37919	0.35971	0.01948	0.10911	0.18349	-0.07439	0.1881
2052.22	0.06624	0.0669	-0.00066	-0.0014229	-0.03756	0.03614	-0.03517			2052.22	0.36281	0.34363	0.01918	0.10743	0.18196	-0.07454	0.18653
2053.18	0.06293	0.06348	-0.00055	-0.00118575	-0.03715	0.03597	-0.03478			2053.18	0.34902	0.32935	0.01967	0.11017	0.18486	-0.07468	0.1895
2054.15	0.06002	0.06057	-0.00055	-0.00118575	-0.03698	0.0358	-0.03462			2054.15	0.33802	0.31725	0.02077	0.11633	0.19116	-0.07482	0.19595
2055.11	0.05756	0.05821	-0.00065	-0.00140135	-0.03703	0.03562	-0.03466			2055.11	0.32982	0.30743	0.02239	0.12541	0.20036	-0.07496	0.20539
2056.08	0.05557	0.05636	-0.00079	-0.00170317	-0.03716	0.03545	-0.03479			2056.08	0.32413	0.29974	0.02439	0.13661	0.21169	-0.07509	0.21701
2057.04	0.05398	0.05495	-0.00097	-0.00209124	-0.03737	0.03528	-0.03499			2057.04	0.3204	0.29384	0.02656	0.14876	0.22397	-0.07521	0.22959
2058.01	0.05273	0.05384	-0.00111	-0.00239307	-0.0375	0.03511	-0.03511			2058.01	0.31793	0.28925	0.02868	0.16064	0.23596	-0.07532	0.24188
2058.97	0.0517	0.05293	-0.00123	-0.00265178	-0.03759	0.03494	-0.03519			2058.97	0.31603	0.28545	0.03058	0.17128	0.24671	-0.07543	0.25291
2059.93	0.05079	0.05207	-0.00128	-0.00275957	-0.03753	0.03477	-0.03514			2059.93	0.31407	0.28191	0.03216	0.18013	0.25567	-0.07554	0.26209
2060.9	0.04991	0.05116	-0.00125	-0.00269489	-0.03729	0.0346	-0.03491			2060.9	0.31155	0.27818	0.03337	0.1869	0.26254	-0.07564	0.26913
2061.86	0.04897	0.05011	-0.00114	-0.00245774	-0.03688	0.03443	-0.03453			2061.86	0.30809	0.27389	0.0342	0.19155	0.26728	-0.07573	0.27399
2062.83	0.0479	0.04887	-0.00097	-0.00209124	-0.03635	0.03425	-0.03403			2062.83	0.30352	0.26882	0.0347	0.19435	0.27017	-0.07582	0.27696
2063.79	0.04667	0.04741	-0.00074	-0.00159538	-0.03568	0.03408	-0.0334			2063.79	0.29789	0.26283	0.03506	0.19637	0.27227	-0.0759	0.27911
2064.76	0.04526	0.04572	-0.00046	-0.000991721	-0.0349	0.03391	-0.03268			2064.76	0.29141	0.25591	0.0355	0.19883	0.27481	-0.07598	0.28171
2065.72	0.04366	0.04382	-0.00016	-0.000344947	-0.03409	0.03374	-0.03191			2065.72	0.28425	0.24813	0.03612	0.20231	0.27835	-0.07605	0.28534
2066.69	0.04188	0.04174	0.00014	0.000301828	-0.03327	0.03357	-0.03115			2066.69	0.2765	0.2396	0.0369	0.20668	0.28279	-0.07611	0.28989
2067.65	0.03996	0.03952	0.00044	0.000948603	-0.03245	0.0334	-0.03038			2067.65	0.26822	0.23048	0.03774	0.21138	0.28755	-0.07617	0.29477
2068.61	0.0379	0.03721	0.00069	0.00148758	-0.03174	0.03323	-0.02972			2068.61	0.25948	0.22097	0.03851	0.21569	0.29192	-0.07622	0.29925
2069.58	0.03576	0.03484	0.00092	0.00198344	-0.03107	0.03306	-0.02909			2069.58	0.25041	0.21125	0.03916	0.21933	0.29561	-0.07627	0.30303
2070.54	0.03357	0.03248	0.00109	0.00234995	-0.03054	0.03289	-0.02859			2070.54	0.24118	0.20152	0.03966	0.22214	0.29845	-0.07632	0.30594
2071.51	0.03136	0.03016	0.0012	0.0025871	-0.03013	0.03271	-0.02821			2071.51	0.23198	0.19197	0.04001	0.2241	0.30045	-0.07635	0.30799
2072.47	0.02918	0.02792	0.00126	0.00271645	-0.02983	0.03254	-0.02793			2072.47	0.22301	0.18275	0.04026	0.2255	0.30188	-0.07638	0.30946
2073.44	0.02706	0.0258	0.00126	0.00271645	-0.02966	0.03237	-0.02776			2073.44	0.21446	0.17401	0.04045	0.22656	0.30297	-0.07641	0.31058
2074.4	0.02503	0.02382	0.00121	0.00260866	-0.02959	0.0322	-0.02771			2074.4	0.20647	0.16586	0.04061	0.22746	0.30389	-0.07643	0.31152
2075.36	0.02312	0.02201	0.00111	0.00239307	-0.02964	0.03203	-0.02775			2075.36	0.19911	0.15837	0.04074	0.22818	0.30463	-0.07645	0.31228
2076.33	0.02135	0.02037	0.00098	0.0021128	-0.02975	0.03186	-0.02785			2076.33	0.19242	0.15157	0.04085	0.2288	0.30526	-0.07646	0.31292
2077.29	0.01971	0.0189	0.00081	0.00174629	-0.02994	0.03169	-0.02803			2077.29	0.18641	0.14547	0.04094	0.2293	0.30577	-0.07646	0.31344
2078.26	0.01823	0.0176	0.00063	0.00135823	-0.03016	0.03152	-0.02824			2078.26	0.18105	0.14005	0.041	0.22964	0.3061	-0.07646	0.31379
2079.22	0.0169	0.01645	0.00045	0.000970162	-0.03037	0.03135	-0.02844			2079.22	0.17633	0.13528	0.04105	0.22992	0.30638	-0.07646	0.31407
2080.19	0.01572	0.01545	0.00027	0.000582097	-0.03059	0.03117	-0.02864			2080.19	0.17218	0.13111	0.04107	0.23003	0.30648	-0.07645	0.31417
2081.15	0.01467	0.01458	9e-05	0.000194032	-0.03081	0.031	-0.02884			2081.15	0.16854	0.12747	0.04107	0.23003	0.30646	-0.07643	0.31416
2082.12	0.01375	0.01383	-8e-05	-0.000172473	-0.031	0.03083	-0.02903			2082.12	0.16537	0.12432	0.04105	0.22992	0.30633	-0.07641	0.31402
2083.08	0.01294	0.01318	-0.00024	-0.00051742	-0.03118	0.03066	-0.02919			2083.08	0.16264	0.12161	0.04103	0.22981	0.30619	-0.07638	0.31388
2084.04	0.01224	0.01262	-0.00038	-0.000819248	-0.03131	0.03049	-0.02931			2084.04	0.16031	0.11928	0.04103	0.22981	0.30616	-0.07635	0.31385
2085.01	0.01164	0.01213	-0.00049	-0.0010564	-0.03137	0.03032	-0.02937			2085.01	0.15832	0.11731	0.04101	0.2297	0.30601	-0.07632	0.31369
2085.97	0.01113	0.01172	-0.00059	-0.00127199	-0.03142	0.03015	-0.02942			2085.97	0.15667	0.11567	0.041	0.22964	0.30591	-0.07627	0.31359
2086.94	0.01069	0.01138	-0.00069	-0.00148758	-0.03146	0.02998	-0.02946			2086.94	0.15533	0.11433	0.041	0.22964	0.30587	-0.07623	0.31355
2087.9	0.01033	0.01109	-0.00076	-0.0016385	-0.03144	0.0298	-0.02944			2087.9	0.1543	0.11328	0.04102	0.22975	0.30593	-0.07618	0.31361
2088.87	0.01004	0.01086	-0.00082	-0.00176785	-0.0314	0.02963	-0.0294			2088.87	0.15357	0.11251	0.04106	0.22998	0.3061	-0.07612	0.31378
2089.83	0.00981	0.01069	-0.00088	-0.00189721	-0.03136	0.02946	-0.02936			2089.83	0.15313	0.11201	0.04112	0.23031	0.30637	-0.07606	0.31406
2090.8	0.00966	0.01058	-0.00092	-0.00198344	-0.03127	0.02929	-0.02928			2090.8	0.15299	0.11179	0.0412	0.23076	0.30675	-0.07599	0.31445
2091.76	0.00957	0.01053	-0.00096	-0.00206968	-0.03119	0.02912	-0.0292			2091.76	0.15317	0.11185	0.04132	0.23143	0.30735	-0.07592	0.31507
2092.72	0.00955	0.01055	-0.001	-0.00215592	-0.0311	0.02895	-0.02912			2092.72	0.15363	0.11218	0.04145	0.23216	0.30801	-0.07585	0.31574
2093.69	0.00962	0.01063	-0.00101	-0.00217747	-0.03096	0.02878	-0.02898			2093.69	0.15438	0.11281	0.04157	0.23283	0.3086	-0.07576	0.31634
2094.65	0.00976	0.0108	-0.00104	-0.00224215	-0.03085	0.02861	-0.02888			2094.65	0.15542	0.11373	0.04169	0.23351	0.30918	-0.07568	0.31695
2095.62	0.01	0.01105	-0.00105	-0.00226371	-0.0307	0.02844	-0.02874			2095.62	0.15677	0.11497	0.0418	0.23412	0.30971	-0.07559	0.31748
2096.58	0.01033	0.01138	-0.00105	-0.00226371	-0.03053	0.02826	-0.02858			2096.58	0.15846	0.11654	0.04192	0.23479	0.31029	-0.07549	0.31808
2097.55	0.01076	0.01182	-0.00106	-0.00228527	-0.03038	0.02809	-0.02844			2097.55	0.1605	0.11847	0.04203	0.23541	0.3108	-0.07539	0.31861
2098.51	0.01129	0.01235	-0.00106	-0.00228527	-0.03021	0.02792	-0.02828			2098.51	0.1629	0.12079	0.04211	0.23586	0.31115	-0.07529	0.31896
2099.47	0.01194	0.013	-0.00106	-0.00228527	-0.03004	0.02775	-0.02812			2099.47	0.16568	0.12351	0.04217	0.23619	0.31137	-0.07518	0.31919
2100.44	0.01271	0.01377	-0.00106	-0.00228527	-0.02986	0.02758	-0.02796			2100.44	0.16891	0.12668	0.04223	0.23653	0.3116	-0.07507	0.31942
2101.4	0.01359	0.01465	-0.00106	-0.00228527	-0.02969	0.02741	-0.0278			2101.4	0.17265	0.13034	0.04231	0.23698	0.31192	-0.07495	0.31976
2102.37	0.01461	0.01568	-0.00107	-0.00230683	-0.02954	0.02724	-0.02766			2102.37	0.17692	0.13454	0.04238	0.23737	0.31219	-0.07482	0.32003
2103.33	0.01578	0.01685	-0.00107	-0.00230683	-0.02937	0.02707	-0.0275			2103.33	0.18178	0.13934	0.04244	0.23771	0.3124	-0.0747	0.32025
2104.3	0.0171	0.01818	-0.00108	-0.00232839	-0.02922	0.02689	-0.02736			2104.3	0.18725	0.14479	0.04246	0.23782	0.31238	-0.07456	0.32022
2105.26	0.01859	0.01969	-0.0011	-0.00237151	-0.0291	0.02672	-0.02724			2105.26	0.19338	0.15094	0.04244	0.23771	0.31213	-0.07443	0.31997
2106.23	0.02024	0.02136	-0.00112	-0.00241463	-0.02897	0.02655	-0.02712			2106.23	0.20017	0.15777	0.0424	0.23748	0.31177	-0.07429	0.3196
2107.19	0.02205	0.0232	-0.00115	-0.0024793	-0.02886	0.02638	-0.02702			2107.19	0.20758	0.16529	0.04229	0.23687	0.31101	-0.07414	0.31881
2108.15	0.024	0.02519	-0.00119	-0.00256554	-0.02878	0.02621	-0.02694			2108.15	0.21555	0.17341	0.04214	0.23603	0.31002	-0.07399	0.3178
2109.12	0.02605	0.0273	-0.00125	-0.00269489	-0.02873	0.02604	-0.0269			2109.12	0.22396	0.18204	0.04192	0.23479	0.30863	-0.07384	0.31638
2110.08	0.02818	0.02949	-0.00131	-0.00282425	-0.02869	0.02587	-0.02686			2110.08	0.23266	0.191	0.04166	0.23334	0.30701	-0.07368	0.31472
2111.05	0.03031	0.03169	-0.00138	-0.00297516	-0.02867	0.0257	-0.02684			2111.05	0.2414	0.20006	0.04134	0.23154	0.30506	-0.07351	0.31272
2112.01	0.03236	0.03384	-0.00148	-0.00319076	-0.02872	0.02553	-0.02689			2112.01	0.24982	0.20886	0.04096	0.22942	0.30276	-0.07335	0.31036
2112.98	0.03423	0.03583	-0.0016	-0.00344947	-0.0288	0.02535	-0.02697			2112.98	0.25752	0.21701	0.04051	0.2269	0.30007	-0.07318	0.3076
2113.94	0.03582	0.03754	-0.00172	-0.00370818	-0.02889	0.02518	-0.02705			2113.94	0.26407	0.22403	0.04004	0.22426	0.29726	-0.073	0.30473
2114.9	0.03701	0.03885	-0.00184	-0.00396689	-0.02898	0.02501	-0.02713			2114.9	0.26903	0.22948	0.03955	0.22152	0.29434	-0.07282	0.30173
2115.87	0.03771	0.03965	-0.00194	-0.00418248	-0.02902	0.02484	-0.02717			2115.87	0.27201	0.23293	0.03908	0.21889	0.29152	-0.07264	0.29884
2116.83	0.03785	0.03986	-0.00201	-0.00433339	-0.029	0.02467	-0.02715			2116.83	0.2727	0.23406	0.03864	0.21642	0.28887	-0.07245	0.29612
2117.8	0.0374	0.03947	-0.00207	-0.00446275	-0.02896	0.0245	-0.02711			2117.8	0.27098	0.23273	0.03825	0.21424	0.28649	-0.07225	0.29368
2118.76	0.03639	0.03848	-0.00209	-0.00450586	-0.02883	0.02433	-0.02699			2118.76	0.26693	0.229	0.03793	0.21245	0.2845	-0.07206	0.29164
2119.73	0.03487	0.03695	-0.00208	-0.0044843	-0.02864	0.02416	-0.02681			2119.73	0.2608	0.2231	0.0377	0.21116	0.28301	-0.07186	0.29012
2120.69	0.03295	0.03498	-0.00203	-0.00437651	-0.02836	0.02398	-0.02655			2120.69	0.25299	0.21545	0.03754	0.21026	0.28191	-0.07165	0.28899
2121.66	0.03073	0.03268	-0.00195	-0.00420404	-0.02802	0.02381	-0.02623			2121.66	0.24396	0.2065	0.03746	0.20981	0.28126	-0.07144	0.28832
2122.62	0.02831	0.03017	-0.00186	-0.00401	-0.02765	0.02364	-0.02589			2122.62	0.23418	0.19676	0.03742	0.20959	0.28082	-0.07123	0.28787
2123.58	0.02581	0.02756	-0.00175	-0.00377285	-0.02724	0.02347	-0.02551			2123.58	0.2241	0.18668	0.03742	0.20959	0.2806	-0.07101	0.28765
2124.55	0.0233	0.02495	-0.00165	-0.00355726	-0.02686	0.0233	-0.02515			2124.55	0.21404	0.17662	0.03742	0.20959	0.28038	-0.07079	0.28742
2125.51	0.02086	0.0224	-0.00154	-0.00332011	-0.02645	0.02313	-0.02476			2125.51	0.20427	0.16687	0.0374	0.20948	0.28004	-0.07057	0.28707
2126.48	0.01852	0.01996	-0.00144	-0.00310452	-0.02606	0.02296	-0.0244			2126.48	0.19497	0.15761	0.03736	0.20925	0.27959	-0.07034	0.28661
2127.44	0.01631	0.01766	-0.00135	-0.00291049	-0.0257	0.02279	-0.02406			2127.44	0.18624	0.14896	0.03728	0.2088	0.27891	-0.07011	0.28591
2128.41	0.01424	0.01551	-0.00127	-0.00273801	-0.02535	0.02262	-0.02374			2128.41	0.17814	0.14097	0.03717	0.20819	0.27806	-0.06987	0.28504
2129.37	0.01231	0.0135	-0.00119	-0.00256554	-0.02501	0.02244	-0.02342			2129.37	0.17067	0.13364	0.03703	0.2074	0.27703	-0.06963	0.28399
2130.33	0.01051	0.01164	-0.00113	-0.00243618	-0.02471	0.02227	-0.02313			2130.33	0.16381	0.12697	0.03684	0.20634	0.27573	-0.06938	0.28265
2131.3	0.00883	0.00991	-0.00108	-0.00232839	-0.02443	0.0221	-0.02287			2131.3	0.15757	0.12094	0.03663	0.20516	0.2743	-0.06914	0.28119
2132.26	0.00729	0.00833	-0.00104	-0.00224215	-0.02417	0.02193	-0.02263			2132.26	0.15191	0.11554	0.03637	0.20371	0.27259	-0.06889	0.27944
2133.23	0.0059	0.00691	-0.00101	-0.00217747	-0.02394	0.02176	-0.02241			2133.23	0.14684	0.11077	0.03607	0.20203	0.27066	-0.06863	0.27745
2134.19	0.00467	0.00565	-0.00098	-0.0021128	-0.0237	0.02159	-0.02219			2134.19	0.14236	0.10661	0.03575	0.20024	0.26861	-0.06837	0.27535
2135.16	0.0036	0.00455	-0.00095	-0.00204812	-0.02347	0.02142	-0.02197			2135.16	0.13846	0.10305	0.03541	0.19833	0.26644	-0.06811	0.27313
2136.12	0.00269	0.00362	-0.00093	-0.002005	-0.02325	0.02125	-0.02177			2136.12	0.13512	0.10008	0.03504	0.19626	0.2641	-0.06784	0.27073
2137.09	0.00191	0.00283	-0.00092	-0.00198344	-0.02306	0.02108	-0.02159			2137.09	0.13234	0.09767	0.03467	0.19419	0.26176	-0.06757	0.26833
2138.05	0.00127	0.00218	-0.00091	-0.00196188	-0.02287	0.0209	-0.02141			2138.05	0.13007	0.0958	0.03427	0.19195	0.25925	-0.0673	0.26575
2139.01	0.00074	0.00165	-0.00091	-0.00196188	-0.02269	0.02073	-0.02125			2139.01	0.12827	0.09443	0.03384	0.18954	0.25656	-0.06702	0.263
2139.98	0.00032	0.00123	-0.00091	-0.00196188	-0.02252	0.02056	-0.02109			2139.98	0.12692	0.09353	0.03339	0.18702	0.25376	-0.06674	0.26013
2140.94	1e-05	0.00091	-0.0009	-0.00194032	-0.02233	0.02039	-0.02091			2140.94	0.12599	0.09307	0.03292	0.18438	0.25084	-0.06646	0.25714
2141.91	-0.00021	0.00069	-0.0009	-0.00194032	-0.02216	0.02022	-0.02075			2141.91	0.12545	0.093	0.03245	0.18175	0.24792	-0.06617	0.25415
2142.87	-0.00035	0.00056	-0.00091	-0.00196188	-0.02201	0.02005	-0.02061			2142.87	0.12526	0.0933	0.03196	0.17901	0.24489	-0.06588	0.25104
2143.84	-0.00042	0.0005	-0.00092	-0.00198344	-0.02186	0.01988	-0.02047			2143.84	0.12538	0.09392	0.03146	0.17621	0.24179	-0.06559	0.24786
2144.8	-0.00041	0.00052	-0.00093	-0.002005	-0.02171	0.01971	-0.02033			2144.8	0.12579	0.09483	0.03096	0.17341	0.2387	-0.06529	0.24469
2145.77	-0.00034	0.0006	-0.00094	-0.00202656	-0.02156	0.01953	-0.02019			2145.77	0.12646	0.09602	0.03044	0.17049	0.23548	-0.06499	0.24139
2146.73	-0.0002	0.00074	-0.00094	-0.00202656	-0.02139	0.01936	-0.02003			2146.73	0.12738	0.09745	0.02993	0.16764	0.23232	-0.06468	0.23815
2147.69	-2e-05	0.00094	-0.00096	-0.00206968	-0.02126	0.01919	-0.01991			2147.69	0.12851	0.09909	0.02942	0.16478	0.22916	-0.06438	0.23491
2148.66	0.0002	0.00118	-0.00098	-0.0021128	-0.02113	0.01902	-0.01979			2148.66	0.12983	0.10093	0.0289	0.16187	0.22593	-0.06407	0.23161
2149.62	0.00047	0.00146	-0.00099	-0.00213436	-0.02098	0.01885	-0.01965			2149.62	0.13132	0.10295	0.02837	0.1589	0.22265	-0.06375	0.22824
2150.59	0.00075	0.00176	-0.00101	-0.00217747	-0.02086	0.01868	-0.01953			2150.59	0.13299	0.10514	0.02785	0.15599	0.21942	-0.06344	0.22493
2151.55	0.00105	0.00208	-0.00103	-0.00222059	-0.02073	0.01851	-0.01941			2151.55	0.13481	0.1075	0.02731	0.15296	0.21608	-0.06311	0.2215
2152.52	0.00135	0.00241	-0.00106	-0.00228527	-0.02062	0.01834	-0.01931			2152.52	0.13677	0.11001	0.02676	0.14988	0.21267	-0.06279	0.21801
2153.48	0.00166	0.00276	-0.0011	-0.00237151	-0.02054	0.01817	-0.01923			2153.48	0.13888	0.11268	0.0262	0.14675	0.20921	-0.06246	0.21446
2154.44	0.00196	0.00311	-0.00115	-0.0024793	-0.02047	0.01799	-0.01917			2154.44	0.14113	0.11551	0.02562	0.1435	0.20563	-0.06214	0.21079
2155.41	0.00227	0.00347	-0.0012	-0.0025871	-0.02041	0.01782	-0.01911			2155.41	0.14354	0.11852	0.02502	0.14014	0.20194	-0.0618	0.20701
2156.37	0.00263	0.00389	-0.00126	-0.00271645	-0.02037	0.01765	-0.01907			2156.37	0.14611	0.12173	0.02438	0.13655	0.19802	-0.06147	0.20299
2157.34	0.00309	0.00441	-0.00132	-0.00284581	-0.02033	0.01748	-0.01903			2157.34	0.1489	0.12517	0.02373	0.13291	0.19404	-0.06113	0.19891
2158.3	0.00373	0.00511	-0.00138	-0.00297516	-0.02028	0.01731	-0.01899			2158.3	0.15192	0.12885	0.02307	0.12921	0.19	-0.06079	0.19477
2159.27	0.00458	0.00601	-0.00143	-0.00308296	-0.02022	0.01714	-0.01893			2159.27	0.15517	0.13275	0.02242	0.12557	0.18602	-0.06044	0.19069
2160.23	0.0056	0.00709	-0.00149	-0.00321231	-0.02018	0.01697	-0.01889			2160.23	0.15856	0.13678	0.02178	0.12199	0.18208	-0.06009	0.18665
2161.2	0.00672	0.00828	-0.00156	-0.00336323	-0.02016	0.0168	-0.01887			2161.2	0.16197	0.1408	0.02117	0.11857	0.17832	-0.05974	0.18279
2162.16	0.00786	0.00947	-0.00161	-0.00347102	-0.0201	0.01662	-0.01881			2162.16	0.16526	0.14469	0.02057	0.11521	0.1746	-0.05939	0.17899
2163.12	0.00895	0.01061	-0.00166	-0.00357882	-0.02003	0.01645	-0.01876			2163.12	0.16836	0.14835	0.02001	0.11208	0.17111	-0.05903	0.1754
2164.09	0.00998	0.01168	-0.0017	-0.00366506	-0.01995	0.01628	-0.01868			2164.09	0.17124	0.15177	0.01947	0.10905	0.16773	-0.05867	0.17194
2165.05	0.01095	0.01268	-0.00173	-0.00372973	-0.01984	0.01611	-0.01858			2165.05	0.17395	0.155	0.01895	0.10614	0.16445	-0.05831	0.16858
2166.02	0.01188	0.01363	-0.00175	-0.00377285	-0.01971	0.01594	-0.01846			2166.02	0.17655	0.15811	0.01844	0.10328	0.16123	-0.05795	0.16528
2166.98	0.01279	0.01456	-0.00177	-0.00381597	-0.01958	0.01577	-0.01834			2166.98	0.17912	0.16119	0.01793	0.10043	0.15801	-0.05758	0.16197
2167.95	0.0137	0.01549	-0.00179	-0.00385909	-0.01946	0.0156	-0.01822			2167.95	0.18177	0.16433	0.01744	0.09768	0.15489	-0.05721	0.15878
2168.91	0.01463	0.01643	-0.0018	-0.00388065	-0.01931	0.01543	-0.01808			2168.91	0.18458	0.16765	0.01693	0.09482	0.15166	-0.05684	0.15547
2169.87	0.01558	0.0174	-0.00182	-0.00392377	-0.01918	0.01526	-0.01796			2169.87	0.18763	0.17121	0.01642	0.09197	0.14843	-0.05646	0.15216
2170.84	0.01656	0.01841	-0.00185	-0.00398844	-0.01907	0.01508	-0.01786			2170.84	0.19096	0.17505	0.01591	0.08911	0.1452	-0.05608	0.14884
2171.8	0.01759	0.01946	-0.00187	-0.00403156	-0.01894	0.01491	-0.01774			2171.8	0.19458	0.17919	0.01539	0.0862	0.1419	-0.0557	0.14546
2172.77	0.01865	0.02056	-0.00191	-0.0041178	-0.01886	0.01474	-0.01766			2172.77	0.19845	0.1836	0.01485	0.08317	0.13849	-0.05532	0.14197
2173.73	0.01975	0.0217	-0.00195	-0.00420404	-0.01877	0.01457	-0.01758			2173.73	0.20255	0.18822	0.01433	0.08026	0.1352	-0.05493	0.13859
2174.7	0.02089	0.02286	-0.00197	-0.00424715	-0.01865	0.0144	-0.01746			2174.7	0.20677	0.19295	0.01382	0.07741	0.13195	-0.05455	0.13526
2175.66	0.02204	0.02403	-0.00199	-0.00429027	-0.01852	0.01423	-0.01734			2175.66	0.211	0.19766	0.01334	0.07472	0.12887	-0.05416	0.13211
2176.63	0.02316	0.02515	-0.00199	-0.00429027	-0.01835	0.01406	-0.01718			2176.63	0.21508	0.20216	0.01292	0.07236	0.12613	-0.05376	0.12929
2177.59	0.02422	0.02617	-0.00195	-0.00420404	-0.01809	0.01389	-0.01694			2177.59	0.21883	0.20626	0.01257	0.0704	0.12377	-0.05337	0.12688
2178.55	0.02515	0.02704	-0.00189	-0.00407468	-0.01779	0.01372	-0.01666			2178.55	0.22207	0.20974	0.01233	0.06906	0.12203	-0.05297	0.12509
2179.52	0.02592	0.02771	-0.00179	-0.00385909	-0.0174	0.01354	-0.01629			2179.52	0.2246	0.21243	0.01217	0.06816	0.12073	-0.05257	0.12376
2180.48	0.02649	0.02814	-0.00165	-0.00355726	-0.01693	0.01337	-0.01585			2180.48	0.22628	0.21415	0.01213	0.06794	0.12011	-0.05217	0.12312
2181.45	0.02685	0.02832	-0.00147	-0.0031692	-0.01637	0.0132	-0.01533			2181.45	0.22701	0.2148	0.01221	0.06839	0.12015	-0.05176	0.12316
2182.41	0.02699	0.02825	-0.00126	-0.00271645	-0.01575	0.01303	-0.01474			2182.41	0.22673	0.21434	0.01239	0.0694	0.12075	-0.05135	0.12378
2183.38	0.02691	0.02791	-0.001	-0.00215592	-0.01502	0.01286	-0.01406			2183.38	0.22543	0.21276	0.01267	0.07096	0.12191	-0.05094	0.12497
2184.34	0.0266	0.02733	-0.00073	-0.00157382	-0.01426	0.01269	-0.01335			2184.34	0.22313	0.21009	0.01304	0.07304	0.12357	-0.05053	0.12667
2185.31	0.02609	0.0265	-0.00041	-0.000883925	-0.0134	0.01252	-0.01255			2185.31	0.21989	0.20641	0.01348	0.0755	0.12562	-0.05012	0.12877
2186.27	0.02537	0.02544	-7e-05	-0.000150914	-0.0125	0.01235	-0.0117			2186.27	0.21578	0.20182	0.01396	0.07819	0.12789	-0.0497	0.1311
2187.23	0.02447	0.02419	0.00028	0.000603656	-0.01157	0.01217	-0.01083			2187.23	0.21092	0.19642	0.0145	0.08121	0.1305	-0.04928	0.13377
2188.2	0.02341	0.02277	0.00064	0.00137979	-0.01062	0.012	-0.00995			2188.2	0.2054	0.19033	0.01507	0.08441	0.13327	-0.04886	0.13661
2189.16	0.02221	0.02122	0.00099	0.00213436	-0.0097	0.01183	-0.00908			2189.16	0.19933	0.18368	0.01565	0.08766	0.13609	-0.04844	0.13951
2190.13	0.02088	0.01955	0.00133	0.00286737	-0.00879	0.01166	-0.00823			2190.13	0.1928	0.17659	0.01621	0.09079	0.13881	-0.04801	0.14229
2191.09	0.01947	0.01781	0.00166	0.00357882	-0.00791	0.01149	-0.00741			2191.09	0.18595	0.1692	0.01675	0.09382	0.1414	-0.04759	0.14495
2192.06	0.01799	0.01602	0.00197	0.00424715	-0.00707	0.01132	-0.00662			2192.06	0.17887	0.16161	0.01726	0.09667	0.14383	-0.04716	0.14744
2193.02	0.01646	0.0142	0.00226	0.00487237	-0.00628	0.01115	-0.00588			2193.02	0.17165	0.15394	0.01771	0.09919	0.14592	-0.04673	0.14958
2193.98	0.01491	0.01238	0.00253	0.00545447	-0.00552	0.01098	-0.00517			2193.98	0.16438	0.14628	0.0181	0.10138	0.14767	-0.04629	0.15138
2194.95	0.01336	0.01059	0.00277	0.00597189	-0.00483	0.01081	-0.00453			2194.95	0.15714	0.13872	0.01842	0.10317	0.14903	-0.04586	0.15277
2195.91	0.01182	0.00884	0.00298	0.00642463	-0.00421	0.01063	-0.00394			2195.91	0.15001	0.13134	0.01867	0.10457	0.14999	-0.04542	0.15376
2196.88	0.01031	0.00715	0.00316	0.00681269	-0.00365	0.01046	-0.00342			2196.88	0.14307	0.12422	0.01885	0.10558	0.15056	-0.04498	0.15434
2197.84	0.00883	0.00553	0.0033	0.00711452	-0.00318	0.01029	-0.00297			2197.84	0.13637	0.11741	0.01896	0.10619	0.15074	-0.04454	0.15452
2198.81	0.00742	0.004	0.00342	0.00737323	-0.00275	0.01012	-0.00257			2198.81	0.12994	0.11096	0.01898	0.10631	0.15041	-0.0441	0.15418
2199.77	0.00607	0.00257	0.0035	0.00754571	-0.0024	0.00995	-0.00225			2199.77	0.12383	0.10491	0.01892	0.10597	0.14963	-0.04366	0.15338
2200.74	0.0048	0.00124	0.00356	0.00767506	-0.0021	0.00978	-0.00197			2200.74	0.11807	0.09928	0.01879	0.10524	0.14845	-0.04321	0.15218
2201.7	0.00361	2e-05	0.00359	0.00773974	-0.00187	0.00961	-0.00175			2201.7	0.11268	0.09408	0.0186	0.10418	0.14694	-0.04276	0.15063
2202.66	0.0025	-0.00109	0.00359	0.00773974	-0.0017	0.00944	-0.00159			2202.66	0.10767	0.08931	0.01836	0.10283	0.14515	-0.04232	0.14879
2203.63	0.00148	-0.00209	0.00357	0.00769662	-0.00157	0.00926	-0.00147			2203.63	0.10303	0.08498	0.01805	0.1011	0.14296	-0.04186	0.14655
2204.59	0.00055	-0.00298	0.00353	0.00761038	-0.00148	0.00909	-0.00139			2204.59	0.09879	0.08108	0.01771	0.09919	0.1406	-0.04141	0.14413
2205.56	-0.0003	-0.00378	0.00348	0.00750259	-0.00142	0.00892	-0.00133			2205.56	0.09494	0.07761	0.01733	0.09707	0.13802	-0.04096	0.14149
2206.52	-0.00107	-0.00448	0.00341	0.00735167	-0.0014	0.00875	-0.00131			2206.52	0.09148	0.07455	0.01693	0.09482	0.13533	-0.0405	0.13872
2207.49	-0.00175	-0.00509	0.00334	0.00720076	-0.00138	0.00858	-0.00129			2207.49	0.08839	0.07187	0.01652	0.09253	0.13257	-0.04004	0.1359
2208.45	-0.00234	-0.00561	0.00327	0.00704984	-0.00136	0.00841	-0.00127			2208.45	0.08564	0.06956	0.01608	0.09006	0.12965	-0.03958	0.1329
2209.41	-0.00284	-0.00604	0.0032	0.00689893	-0.00134	0.00824	-0.00125			2209.41	0.08324	0.06761	0.01563	0.08754	0.12667	-0.03912	0.12985
2210.38	-0.00326	-0.00639	0.00313	0.00674802	-0.00132	0.00807	-0.00123			2210.38	0.08116	0.06599	0.01517	0.08497	0.12363	-0.03866	0.12673
2211.34	-0.00361	-0.00666	0.00305	0.00657554	-0.00132	0.0079	-0.00124			2211.34	0.0794	0.06468	0.01472	0.08245	0.12065	-0.0382	0.12367
2212.31	-0.00388	-0.00686	0.00298	0.00642463	-0.0013	0.00772	-0.00122			2212.31	0.07792	0.06365	0.01427	0.07993	0.11766	-0.03773	0.12061
2213.27	-0.00408	-0.00699	0.00291	0.00627372	-0.00128	0.00755	-0.0012			2213.27	0.07672	0.06288	0.01384	0.07752	0.11479	-0.03727	0.11767
2214.24	-0.00422	-0.00707	0.00285	0.00614436	-0.00124	0.00738	-0.00116			2214.24	0.07577	0.06235	0.01342	0.07517	0.11197	-0.0368	0.11478
2215.2	-0.00431	-0.00709	0.00278	0.00599345	-0.00122	0.00721	-0.00114			2215.2	0.07504	0.06204	0.013	0.07281	0.10914	-0.03633	0.11188
2216.17	-0.00434	-0.00707	0.00273	0.00588565	-0.00115	0.00704	-0.00108			2216.17	0.07452	0.06191	0.01261	0.07063	0.10649	-0.03586	0.10916
2217.13	-0.00433	-0.007	0.00267	0.0057563	-0.00111	0.00687	-0.00104			2217.13	0.07417	0.06195	0.01222	0.06844	0.10383	-0.03539	0.10644
2218.09	-0.00427	-0.00689	0.00262	0.0056485	-0.00105	0.0067	-0.000981838			2218.09	0.07399	0.06215	0.01184	0.06632	0.10123	-0.03492	0.10377
2219.06	-0.00418	-0.00675	0.00257	0.0055407	-0.000985331	0.00653	-0.000922508			2219.06	0.07397	0.06248	0.01149	0.06436	0.0988	-0.03444	0.10128
2220.02	-0.00404	-0.00658	0.00254	0.00547603	-0.000878842	0.00635	-0.000822809			2220.02	0.0741	0.06295	0.01115	0.06245	0.09642	-0.03397	0.09884
2220.99	-0.00387	-0.00637	0.0025	0.00538979	-0.000793912	0.00618	-0.000743294			2220.99	0.07436	0.06354	0.01082	0.0606	0.09409	-0.03349	0.09645
2221.95	-0.00367	-0.00613	0.00246	0.00530355	-0.000708983	0.00601	-0.000663779			2221.95	0.07475	0.06424	0.01051	0.05887	0.09188	-0.03301	0.09418
2222.92	-0.00343	-0.00586	0.00243	0.00523888	-0.000602494	0.00584	-0.00056408			2222.92	0.07528	0.06507	0.01021	0.05719	0.08972	-0.03253	0.09197
2223.88	-0.00315	-0.00556	0.00241	0.00519576	-0.000474446	0.00567	-0.000444196			2223.88	0.07597	0.06604	0.00993	0.05562	0.08767	-0.03205	0.08987
2224.85	-0.00283	-0.00522	0.00239	0.00515264	-0.000346399	0.0055	-0.000324314			2224.85	0.07682	0.06717	0.00965	0.05405	0.08562	-0.03157	0.08777
2225.81	-0.00247	-0.00483	0.00236	0.00508796	-0.00023991	0.00533	-0.000224614			2225.81	0.07784	0.06847	0.00937	0.05248	0.08357	-0.03109	0.08567
2226.77	-0.00205	-0.00439	0.00234	0.00504484	-0.000111862	0.00516	-0.00010473			2226.77	0.07906	0.06997	0.00909	0.05091	0.08152	-0.03061	0.08357
2227.74	-0.00158	-0.00389	0.00231	0.00498017	-5.37358e-06	0.00499	-5.03097e-06			2227.74	0.08051	0.07169	0.00882	0.0494	0.07952	-0.03012	0.08152
2228.7	-0.00105	-0.00332	0.00227	0.00489393	7.95561e-05	0.00481	7.44838e-05			2228.7	0.08222	0.07366	0.00856	0.04794	0.07758	-0.02964	0.07953
2229.67	-0.00045	-0.00269	0.00224	0.00482925	0.000186045	0.00464	0.000174183			2229.67	0.0842	0.07592	0.00828	0.04638	0.07553	-0.02915	0.07742
2230.63	0.00022	-0.00198	0.0022	0.00474301	0.000270975	0.00447	0.000253698			2230.63	0.08649	0.07848	0.00801	0.04486	0.07353	-0.02866	0.07537
2231.6	0.00098	-0.00118	0.00216	0.00465678	0.000355904	0.0043	0.000333213			2231.6	0.08911	0.08139	0.00772	0.04324	0.07141	-0.02818	0.07321
2232.56	0.00183	-0.00029	0.00212	0.00457054	0.000440832	0.00413	0.000412726			2232.56	0.09212	0.08469	0.00743	0.04162	0.0693	-0.02769	0.07104
2233.52	0.00278	0.00071	0.00207	0.00446275	0.000504203	0.00396	0.000472056			2233.52	0.09555	0.08844	0.00711	0.03982	0.06702	-0.0272	0.0687
2234.49	0.00385	0.00184	0.00201	0.00433339	0.000546014	0.00379	0.000511202			2234.49	0.09948	0.09269	0.00679	0.03803	0.06474	-0.02671	0.06636
2235.45	0.00506	0.00311	0.00195	0.00420404	0.000587826	0.00362	0.000550347			2235.45	0.10395	0.09752	0.00643	0.03601	0.06223	-0.02622	0.06379
2236.42	0.00641	0.00454	0.00187	0.00403156	0.000586519	0.00345	0.000549124			2236.42	0.10905	0.103	0.00605	0.03389	0.05961	-0.02572	0.06111
2237.38	0.00793	0.00615	0.00178	0.00383753	0.000563653	0.00327	0.000527715			2237.38	0.11484	0.10922	0.00562	0.03148	0.05671	-0.02523	0.05813
2238.35	0.00963	0.00795	0.00168	0.00362194	0.000519228	0.0031	0.000486123			2238.35	0.1214	0.11623	0.00517	0.02896	0.05369	-0.02474	0.05504
2239.31	0.01154	0.00997	0.00157	0.00338479	0.000453243	0.00293	0.000424345			2239.31	0.12877	0.12409	0.00468	0.02621	0.05046	-0.02424	0.05172
2240.28	0.01365	0.01221	0.00144	0.00310452	0.00034414	0.00276	0.000322199			2240.28	0.13698	0.13284	0.00414	0.02319	0.04694	-0.02375	0.04811
2241.24	0.01596	0.01467	0.00129	0.00278113	0.000191918	0.00259	0.000179681			2241.24	0.14604	0.14247	0.00357	0.02	0.04325	-0.02325	0.04433
2242.2	0.01847	0.01732	0.00115	0.0024793	6.12558e-05	0.00242	5.73502e-05			2242.2	0.15589	0.15291	0.00298	0.01669	0.03945	-0.02276	0.04044
2243.17	0.02113	0.02013	0.001	0.00215592	-9.09652e-05	0.00225	-8.51655e-05			2243.17	0.16641	0.16402	0.00239	0.01339	0.03565	-0.02226	0.03654
2244.13	0.0239	0.02304	0.00086	0.00185409	-0.000221627	0.00208	-0.000207497			2244.13	0.17734	0.17552	0.00182	0.01019	0.03196	-0.02176	0.03276
2245.1	0.0267	0.02594	0.00076	0.0016385	-0.000266052	0.0019	-0.000249089			2245.1	0.18834	0.18702	0.00132	0.00739	0.02866	-0.02127	0.02938
2246.06	0.0294	0.0287	0.0007	0.00150914	-0.000224241	0.00173	-0.000209944			2246.06	0.19895	0.19802	0.00093	0.00521	0.02598	-0.02077	0.02663
2247.03	0.03188	0.03119	0.00069	0.00148758	-7.46337e-05	0.00156	-6.98752e-05			2247.03	0.20859	0.20792	0.00067	0.00375	0.02402	-0.02027	0.02462
2247.99	0.03398	0.03325	0.00073	0.00157382	0.000182769	0.00139	0.000171116			2247.99	0.21666	0.21608	0.00058	0.00325	0.02302	-0.01977	0.0236
2248.95	0.03558	0.03474	0.00084	0.00181097	0.000591085	0.00122	0.000553398			2248.95	0.22263	0.22195	0.00068	0.00381	0.02308	-0.01927	0.02366
2249.92	0.03659	0.03558	0.00101	0.00217747	0.00113	0.00105	0.00106			2249.92	0.22617	0.22513	0.00104	0.00583	0.0246	-0.01877	0.02521
2250.88	0.03698	0.03576	0.00122	0.00263022	0.00175	0.000877552	0.00164			2250.88	0.22721	0.22565	0.00156	0.00874	0.02701	-0.01827	0.02769
2251.85	0.03688	0.03543	0.00145	0.00312608	0.00242	0.000706386	0.00227			2251.85	0.22598	0.22407	0.00191	0.0107	0.02847	-0.01777	0.02918
2252.81	0.03644	0.03475	0.00169	0.0036435	0.00311	0.000535219	0.00291			2252.81	0.22296	0.22108	0.00188	0.01053	0.0278	-0.01727	0.0285
2253.78	0.03579	0.03387	0.00192	0.00413936	0.00378	0.000364053	0.00353			2253.78	0.21886	0.21733	0.00153	0.00857	0.02534	-0.01677	0.02598
2254.74	0.03509	0.03296	0.00213	0.0045921	0.0044	0.000192887	0.00412			2254.74	0.21443	0.21347	0.00096	0.00538	0.02165	-0.01627	0.02219
2255.71	0.03447	0.03217	0.0023	0.00495861	0.00494	2.17203e-05	0.00462			2255.71	0.21042	0.21008	0.00034	0.0019	0.01767	-0.01577	0.01812
2256.67	0.03405	0.03162	0.00243	0.00523888	0.00539	-0.000149446	0.00504			2256.67	0.20744	0.20768	-0.00024	-0.00134	0.01392	-0.01527	0.01427
2257.63	0.03395	0.03143	0.00252	0.00543291	0.00575	-0.000320611	0.00539			2257.63	0.20595	0.20671	-0.00076	-0.00426	0.01051	-0.01476	0.01077
2258.6	0.03425	0.03169	0.00256	0.00551914	0.00601	-0.000491777	0.00563			2258.6	0.20631	0.20753	-0.00122	-0.00683	0.00743	-0.01426	0.00762
2259.56	0.03503	0.03246	0.00257	0.0055407	0.0062	-0.000662943	0.00581			2259.56	0.20874	0.21035	-0.00161	-0.00902	0.00474	-0.01376	0.00486
2260.53	0.03631	0.03377	0.00254	0.00547603	0.00631	-0.00083411	0.00591			2260.53	0.21337	0.21532	-0.00195	-0.01092	0.00234	-0.01326	0.0024
2261.49	0.03812	0.03562	0.0025	0.00538979	0.0064	-0.00101	0.00599			2261.49	0.22021	0.22242	-0.00221	-0.01238	0.000379042	-0.01276	0.000388558
2262.46	0.04045	0.038	0.00245	0.00528199	0.00646	-0.00118	0.00605			2262.46	0.22919	0.23154	-0.00235	-0.01316	-0.000906991	-0.01226	-0.00092976
2263.42	0.04324	0.04085	0.00239	0.00515264	0.0065	-0.00135	0.00609			2263.42	0.24015	0.24244	-0.00229	-0.01283	-0.00107	-0.01175	-0.0011
2264.38	0.04643	0.04408	0.00235	0.0050664	0.00659	-0.00152	0.00617			2264.38	0.25288	0.25476	-0.00188	-0.01053	0.000721769	-0.01125	0.000739889
2265.35	0.04993	0.04758	0.00235	0.0050664	0.00676	-0.00169	0.00633			2265.35	0.26704	0.26806	-0.00102	-0.00571	0.00504	-0.01075	0.00516
2266.31	0.0536	0.05122	0.00238	0.00513108	0.00699	-0.00186	0.00655			2266.31	0.28219	0.28178	0.00041	0.0023	0.01254	-0.01025	0.01286
2267.28	0.05729	0.05484	0.00245	0.00528199	0.00731	-0.00203	0.00685			2267.28	0.2978	0.29529	0.00251	0.01406	0.02381	-0.00975	0.0244
2268.24	0.06084	0.05826	0.00258	0.00556226	0.00777	-0.0022	0.00727			2268.24	0.31322	0.30792	0.0053	0.02969	0.03893	-0.00925	0.03991
2269.21	0.06407	0.06129	0.00278	0.00599345	0.00837	-0.00237	0.00783			2269.21	0.32773	0.31897	0.00876	0.04906	0.05781	-0.00874	0.05926
2270.17	0.0668	0.06377	0.00303	0.00653242	0.00908	-0.00255	0.0085			2270.17	0.34044	0.3278	0.01264	0.0708	0.07904	-0.00824	0.08102
2271.14	0.06887	0.06552	0.00335	0.00722232	0.00994	-0.00272	0.00931			2271.14	0.35036	0.3338	0.01656	0.09275	0.10049	-0.00774	0.10302
2272.1	0.07011	0.06641	0.0037	0.00797689	0.01086	-0.00289	0.01017			2272.1	0.35651	0.33653	0.01998	0.11191	0.11915	-0.00724	0.12214
2273.06	0.07045	0.06635	0.0041	0.00883925	0.0119	-0.00306	0.01114			2273.06	0.358	0.33569	0.02231	0.12496	0.1317	-0.00674	0.13501
2274.03	0.06982	0.06531	0.00451	0.00972318	0.01295	-0.00323	0.01213			2274.03	0.35424	0.33119	0.02305	0.1291	0.13534	-0.00624	0.13874
2274.99	0.06823	0.06331	0.00492	0.0106071	0.01401	-0.0034	0.01312			2274.99	0.34516	0.32314	0.02202	0.12333	0.12908	-0.00574	0.13232
2275.96	0.06577	0.06046	0.00531	0.0114479	0.01502	-0.00357	0.01406			2275.96	0.33128	0.3119	0.01938	0.10855	0.11379	-0.00524	0.11665
2276.92	0.06256	0.0569	0.00566	0.0122025	0.01595	-0.00374	0.01493			2276.92	0.31364	0.29796	0.01568	0.08782	0.09257	-0.00474	0.09489
2277.89	0.05876	0.0528	0.00596	0.0128493	0.01676	-0.00392	0.0157			2277.89	0.29358	0.28196	0.01162	0.06508	0.06933	-0.00425	0.07107
2278.85	0.05457	0.04837	0.0062	0.0133667	0.01745	-0.00409	0.01634			2278.85	0.27245	0.2646	0.00785	0.04397	0.04772	-0.00375	0.04891
2279.82	0.05019	0.04381	0.00638	0.0137547	0.01801	-0.00426	0.01686			2279.82	0.25145	0.24659	0.00486	0.02722	0.03047	-0.00325	0.03124
2280.78	0.04581	0.03931	0.0065	0.0140135	0.01844	-0.00443	0.01727			2280.78	0.23152	0.22859	0.00293	0.01641	0.01917	-0.00275	0.01965
2281.74	0.04159	0.03501	0.00658	0.0141859	0.01879	-0.0046	0.01759			2281.74	0.21326	0.21116	0.0021	0.01176	0.01402	-0.00226	0.01437
2282.71	0.03765	0.03104	0.00661	0.0142506	0.01902	-0.00477	0.01781			2282.71	0.19702	0.19477	0.00225	0.0126	0.01436	-0.00176	0.01473
2283.67	0.0341	0.02748	0.00662	0.0142722	0.01921	-0.00494	0.01799			2283.67	0.18291	0.17976	0.00315	0.01764	0.01891	-0.00127	0.01939
2284.64	0.03098	0.02437	0.00661	0.0142506	0.01936	-0.00511	0.01813			2284.64	0.17089	0.16638	0.00451	0.02526	0.02603	-0.00077291	0.02669
2285.6	0.02834	0.02174	0.0066	0.014229	0.01951	-0.00528	0.01827			2285.6	0.16085	0.15476	0.00609	0.03411	0.03439	-0.000279088	0.03525
2286.57	0.02618	0.01958	0.0066	0.014229	0.01968	-0.00546	0.01843			2286.57	0.15269	0.14497	0.00772	0.04324	0.04303	0.000214052	0.04411
2287.53	0.02449	0.01789	0.0066	0.014229	0.01986	-0.00563	0.01859			2287.53	0.14626	0.137	0.00926	0.05187	0.05116	0.000706484	0.05244
2288.49	0.02325	0.01664	0.00661	0.0142506	0.02005	-0.0058	0.01877			2288.49	0.14144	0.13082	0.01062	0.05948	0.05828	0.0012	0.05975
2289.46	0.02244	0.0158	0.00664	0.0143153	0.02028	-0.00597	0.01899			2289.46	0.13811	0.12635	0.01176	0.06587	0.06418	0.00169	0.06579
2290.42	0.02204	0.01535	0.00669	0.0144231	0.02056	-0.00614	0.01925			2290.42	0.13617	0.12351	0.01266	0.07091	0.06873	0.00218	0.07045
2291.39	0.02203	0.01527	0.00676	0.014574	0.02089	-0.00631	0.01955			2291.39	0.1356	0.12221	0.01339	0.075	0.07233	0.00267	0.07414
2292.35	0.02238	0.01554	0.00684	0.0147465	0.02123	-0.00648	0.01988			2292.35	0.13638	0.12234	0.01404	0.07864	0.07548	0.00316	0.07738
2293.32	0.02308	0.01613	0.00695	0.0149836	0.02164	-0.00665	0.02026			2293.32	0.13847	0.1238	0.01467	0.08217	0.07852	0.00364	0.08049
2294.28	0.02411	0.01702	0.00709	0.0152854	0.02211	-0.00682	0.0207			2294.28	0.14186	0.12648	0.01538	0.08614	0.08201	0.00413	0.08407
2295.25	0.02544	0.0182	0.00724	0.0156088	0.0226	-0.007	0.02116			2295.25	0.14658	0.13026	0.01632	0.09141	0.08679	0.00462	0.08897
2296.21	0.02706	0.01963	0.00743	0.0160185	0.02319	-0.00717	0.02171			2296.21	0.15262	0.13501	0.01761	0.09863	0.09353	0.0051	0.09588
2297.17	0.02893	0.02129	0.00764	0.0164712	0.02381	-0.00734	0.02229			2297.17	0.15994	0.1406	0.01934	0.10832	0.10274	0.00559	0.10532
2298.14	0.03101	0.02313	0.00788	0.0169886	0.0245	-0.00751	0.02294			2298.14	0.1684	0.14687	0.02153	0.12059	0.11452	0.00607	0.1174
2299.1	0.03327	0.0251	0.00817	0.0176138	0.02529	-0.00768	0.02368			2299.1	0.17782	0.15367	0.02415	0.13526	0.12871	0.00655	0.13194
2300.07	0.03566	0.02717	0.00849	0.0183037	0.02616	-0.00785	0.02449			2300.07	0.18797	0.16086	0.02711	0.15184	0.14481	0.00703	0.14845
2301.03	0.03813	0.02927	0.00886	0.0191014	0.02712	-0.00802	0.0254			2301.03	0.19855	0.1683	0.03025	0.16943	0.16192	0.00751	0.16598
2302	0.04064	0.03138	0.00926	0.0199638	0.02816	-0.00819	0.02636			2302	0.20919	0.17587	0.03332	0.18662	0.17864	0.00799	0.18312
2302.96	0.04315	0.03344	0.00971	0.0209339	0.0293	-0.00837	0.02743			2302.96	0.21959	0.1835	0.03609	0.20214	0.19367	0.00847	0.19854
2303.92	0.04566	0.03545	0.01021	0.0220119	0.03055	-0.00854	0.0286			2303.92	0.22955	0.19114	0.03841	0.21513	0.20619	0.00894	0.21137
2304.89	0.04814	0.03741	0.01073	0.023133	0.03184	-0.00871	0.02981			2304.89	0.23902	0.19881	0.04021	0.22522	0.2158	0.00942	0.22122
2305.85	0.05062	0.03932	0.0113	0.0243618	0.03324	-0.00888	0.03112			2305.85	0.24811	0.20656	0.04155	0.23272	0.22283	0.00989	0.22842
2306.82	0.05311	0.04123	0.01188	0.0256123	0.03466	-0.00905	0.03245			2306.82	0.25702	0.21446	0.04256	0.23838	0.22801	0.01036	0.23374
2307.78	0.05565	0.04316	0.01249	0.0269274	0.03615	-0.00922	0.03384			2307.78	0.26608	0.22261	0.04347	0.24347	0.23264	0.01084	0.23848
2308.75	0.05826	0.04517	0.01309	0.0282209	0.03761	-0.00939	0.03522			2308.75	0.27562	0.23114	0.04448	0.24913	0.23783	0.0113	0.2438
2309.71	0.06098	0.04731	0.01367	0.0294714	0.03903	-0.00956	0.03655			2309.71	0.28594	0.24013	0.04581	0.25658	0.24481	0.01177	0.25095
2310.68	0.06382	0.04959	0.01423	0.0306787	0.04041	-0.00973	0.03784			2310.68	0.2972	0.24966	0.04754	0.26627	0.25403	0.01224	0.26041
2311.64	0.0668	0.05206	0.01474	0.0317782	0.04168	-0.00991	0.03903			2311.64	0.30949	0.25975	0.04974	0.27859	0.26589	0.01271	0.27256
2312.6	0.06991	0.05471	0.0152	0.0327699	0.04285	-0.01008	0.04012			2312.6	0.32285	0.2704	0.05245	0.29377	0.2806	0.01317	0.28765
2313.57	0.07312	0.05753	0.01559	0.0336107	0.04386	-0.01025	0.04106			2313.57	0.33718	0.28154	0.05564	0.31164	0.29801	0.01363	0.30549
2314.53	0.07638	0.06049	0.01589	0.0342575	0.04468	-0.01042	0.04183			2314.53	0.35227	0.29303	0.05924	0.3318	0.31771	0.0141	0.32568
2315.5	0.07964	0.06354	0.0161	0.0347102	0.0453	-0.01059	0.04241			2315.5	0.36775	0.30471	0.06304	0.35309	0.33853	0.01455	0.34703
2316.46	0.08285	0.06663	0.01622	0.034969	0.04573	-0.01076	0.04281			2316.46	0.38327	0.31635	0.06692	0.37482	0.3598	0.01501	0.36884
2317.43	0.08593	0.06967	0.01626	0.0350552	0.04599	-0.01093	0.04306			2317.43	0.3985	0.32772	0.07078	0.39644	0.38097	0.01547	0.39053
2318.39	0.08881	0.07261	0.0162	0.0349258	0.04603	-0.0111	0.0431			2318.39	0.41312	0.33853	0.07459	0.41778	0.40185	0.01593	0.41194
2319.36	0.09142	0.07536	0.01606	0.034624	0.0459	-0.01128	0.04297			2319.36	0.42678	0.34852	0.07826	0.43833	0.42195	0.01638	0.43255
2320.32	0.09372	0.07784	0.01588	0.0342359	0.04568	-0.01145	0.04277			2320.32	0.43915	0.35741	0.08174	0.45782	0.44099	0.01683	0.45206
2321.28	0.09562	0.07997	0.01565	0.0337401	0.04536	-0.01162	0.04247			2321.28	0.44997	0.36496	0.08501	0.47614	0.45886	0.01728	0.47038
2322.25	0.09709	0.08168	0.01541	0.0332227	0.04501	-0.01179	0.04214			2322.25	0.45905	0.37094	0.08811	0.4935	0.47577	0.01773	0.48772
2323.21	0.09806	0.08291	0.01515	0.0326621	0.04462	-0.01196	0.04178			2323.21	0.46614	0.37516	0.09098	0.50958	0.4914	0.01818	0.50374
2324.18	0.09852	0.08359	0.01493	0.0321878	0.04432	-0.01213	0.04149			2324.18	0.47098	0.37749	0.09349	0.52364	0.50501	0.01862	0.51769
2325.14	0.09843	0.0837	0.01473	0.0317566	0.04406	-0.0123	0.04125			2325.14	0.47337	0.37784	0.09553	0.53506	0.516	0.01906	0.52895
2326.11	0.09779	0.08321	0.01458	0.0314333	0.04391	-0.01247	0.04111			2326.11	0.47324	0.37619	0.09705	0.54358	0.52407	0.01951	0.53723
[truncated: 1,734 more rows]

## Sheet: Figure 2b
	2404.14	2408.65	2413.17	2417.72	2422.28	2426.86	2431.46	2436.07	2440.71	2445.36	2450.03	2454.72	2459.42	2464.15	2468.9	2473.66	2478.45	2483.25	2488.07	2492.91	2497.78	2502.66	2507.56	2512.48	2517.42	2522.38	2527.36	2532.37	2537.39	2542.43	2547.5	2552.58	2557.69	2562.82	2567.97	2573.14	2578.33	2583.55	2588.78	2594.04	2599.32	2604.62	2609.95	2615.3	2620.67	2626.06	2631.48	2636.92	2642.38
2401.4	7.66714e-05	7.83738e-05	7.61998e-05	7.09338e-05	6.43325e-05	5.91601e-05	5.69645e-05	5.61618e-05	5.27424e-05	4.29666e-05	2.59098e-05	3.56029e-06	-2.14758e-05	-4.82299e-05	-7.75822e-05	-0.000109844	-0.000141611	-0.00016635	-0.000179855	-0.000184532	-0.000186718	-0.000190731	-0.000196844	-0.000202603	-0.000203343	-0.000193768	-0.000172538	-0.000144285	-0.000115484	-9.01771e-05	-6.97425e-05	-5.3635e-05	-4.01277e-05	-2.78205e-05	-1.72958e-05	-1.22757e-05	-1.68936e-05	-3.10827e-05	-5.25417e-05	-8.12434e-05	-0.000116796	-0.000154333	-0.000186037	-0.000204031	-0.00020404	-0.000190253	-0.000174316	-0.000167641	-0.000173947
2406.1	7.35087e-05	7.49059e-05	7.3921e-05	7.1147e-05	6.74451e-05	6.45779e-05	6.38082e-05	6.4141e-05	6.2274e-05	5.45433e-05	3.96303e-05	1.93697e-05	-3.32292e-06	-2.71822e-05	-5.32361e-05	-8.2312e-05	-0.000111687	-0.000135579	-0.000150165	-0.00015711	-0.000161079	-0.000165171	-0.000169764	-0.000173331	-0.000172185	-0.000161769	-0.000141003	-0.000114032	-8.6307e-05	-6.10082e-05	-3.95094e-05	-2.2304e-05	-8.97028e-06	1.49335e-06	9.48547e-06	1.29755e-05	8.59513e-06	-4.49958e-06	-2.48989e-05	-5.19298e-05	-8.42394e-05	-0.000117312	-0.000144805	-0.000160613	-0.000161482	-0.000150788	-0.0001379	-0.000131784	-0.000134833
2410.8	7.07572e-05	7.16898e-05	7.15866e-05	7.08164e-05	6.94509e-05	6.83851e-05	6.8607e-05	6.9582e-05	6.86304e-05	6.2272e-05	4.89747e-05	3.04403e-05	9.71662e-06	-1.18354e-05	-3.5452e-05	-6.23833e-05	-9.04381e-05	-0.000114442	-0.00013083	-0.000140542	-0.0001468	-0.000151715	-0.000155736	-0.000157987	-0.000155501	-0.000144373	-0.000123858	-9.77951e-05	-7.08376e-05	-4.54345e-05	-2.28842e-05	-4.48676e-06	9.06827e-06	1.83424e-05	2.44043e-05	2.65371e-05	2.20424e-05	9.42522e-06	-1.05661e-05	-3.66908e-05	-6.68211e-05	-9.67764e-05	-0.000121369	-0.000135738	-0.00013728	-0.000128706	-0.000117647	-0.000111189	-0.000110757
2415.5	6.90218e-05	6.93946e-05	6.98301e-05	7.04927e-05	7.08156e-05	7.09802e-05	7.17229e-05	7.28581e-05	7.22468e-05	6.6662e-05	5.44846e-05	3.72906e-05	1.81357e-05	-1.64157e-06	-2.3487e-05	-4.89875e-05	-7.63943e-05	-0.000101064	-0.000119625	-0.000132335	-0.000141163	-0.000147403	-0.00015154	-0.000153148	-0.000149788	-0.000138123	-0.000117753	-9.23264e-05	-6.58902e-05	-4.03204e-05	-1.68224e-05	2.69726e-06	1.66515e-05	2.51787e-05	2.97675e-05	3.06738e-05	2.57755e-05	1.3164e-05	-6.87137e-06	-3.26197e-05	-6.13501e-05	-8.91693e-05	-0.000111767	-0.000125156	-0.000127173	-0.000120041	-0.000110078	-0.000102886	-9.91292e-05
2420.2	6.89615e-05	6.87257e-05	6.93725e-05	7.09042e-05	7.22746e-05	7.31084e-05	7.39216e-05	7.47835e-05	7.40092e-05	6.8654e-05	5.7092e-05	4.0779e-05	2.27008e-05	4.12027e-06	-1.6579e-05	-4.12367e-05	-6.84828e-05	-9.41552e-05	-0.000115043	-0.00013079	-0.000142294	-0.000150179	-0.000154929	-0.000156418	-0.000152585	-0.000140562	-0.000120259	-9.51999e-05	-6.9003e-05	-4.31451e-05	-1.87654e-05	1.78075e-06	1.62132e-05	2.42957e-05	2.77476e-05	2.75106e-05	2.19553e-05	8.96616e-06	-1.14559e-05	-3.72371e-05	-6.51976e-05	-9.16591e-05	-0.00011294	-0.000125657	-0.000127974	-0.000121791	-0.000112461	-0.000104406	-9.76808e-05
2424.9	7.09404e-05	7.00782e-05	7.06585e-05	7.25667e-05	7.4421e-05	7.54299e-05	7.59234e-05	7.61476e-05	7.4789e-05	6.91881e-05	5.77606e-05	4.18442e-05	2.43075e-05	6.32608e-06	-1.38208e-05	-3.81392e-05	-6.55861e-05	-9.24483e-05	-0.000115666	-0.000134353	-0.000148516	-0.000158223	-0.000163935	-0.000165709	-0.000161749	-0.000149553	-0.000129273	-0.000104341	-7.80979e-05	-5.17934e-05	-2.65555e-05	-5.07153e-06	9.86146e-06	1.76909e-05	2.02287e-05	1.88797e-05	1.24459e-05	-1.21811e-06	-2.22637e-05	-4.8364e-05	-7.60281e-05	-0.000101716	-0.000122165	-0.000134413	-0.000136885	-0.000131297	-0.000122292	-0.000113364	-0.000104089
2429.6	7.52338e-05	7.37491e-05	7.40519e-05	7.59476e-05	7.78345e-05	7.86226e-05	7.84876e-05	7.77888e-05	7.55065e-05	6.92491e-05	5.7499e-05	4.1476e-05	2.39059e-05	5.8907e-06	-1.43144e-05	-3.8794e-05	-6.67825e-05	-9.49847e-05	-0.000120491	-0.00014198	-0.000158729	-0.000170357	-0.000177278	-0.000179651	-0.000175851	-0.000163643	-0.000143336	-0.00011828	-9.16684e-05	-6.46887e-05	-3.85273e-05	-1.61278e-05	-6.65808e-07	7.04241e-06	8.80661e-06	6.33324e-06	-1.18294e-06	-1.57706e-05	-3.76271e-05	-6.4274e-05	-9.20247e-05	-0.000117405	-0.000137395	-0.000149322	-0.000151842	-0.00014658	-0.000137656	-0.000127853	-0.00011641
2434.3	8.22453e-05	8.01531e-05	8.0038e-05	8.16487e-05	8.32443e-05	8.35241e-05	8.25365e-05	8.07029e-05	7.72245e-05	6.99429e-05	5.74105e-05	4.07308e-05	2.248e-05	3.71631e-06	-1.72488e-05	-4.24969e-05	-7.14865e-05	-0.000101298	-0.000129163	-0.000153412	-0.000172737	-0.000186393	-0.000194736	-0.000197962	-0.000194544	-0.00018241	-0.000161941	-0.000136415	-0.000108996	-8.09584e-05	-5.36315e-05	-3.01817e-05	-1.40754e-05	-6.35548e-06	-5.27369e-06	-8.92587e-06	-1.77433e-05	-3.35229e-05	-5.64263e-05	-8.39012e-05	-0.000112147	-0.000137677	-0.000157567	-0.000169331	-0.000171828	-0.000166658	-0.000157562	-0.000146805	-0.000133447
2439	9.23045e-05	8.96279e-05	8.90167e-05	9.01737e-05	9.12692e-05	9.08523e-05	8.88623e-05	8.57417e-05	8.08467e-05	7.221e-05	5.84456e-05	4.05386e-05	2.0915e-05	6.24858e-07	-2.18862e-05	-4.86196e-05	-7.92012e-05	-0.000111037	-0.000141486	-0.000168596	-0.000190593	-0.00020644	-0.000216422	-0.000220731	-0.000217868	-0.000205831	-0.000184995	-0.000158576	-0.000129813	-0.000100207	-7.13165e-05	-4.65337e-05	-2.95714e-05	-2.16825e-05	-2.12183e-05	-2.61373e-05	-3.64965e-05	-5.37667e-05	-7.80067e-05	-0.000106644	-0.000135815	-0.000161948	-0.000182086	-0.000193853	-0.000196287	-0.000190995	-0.000181441	-0.000169558	-0.000154386
2443.7	0.000104957	0.000101754	0.000100632	0.000101249	0.00010173	0.000100524	9.74715e-05	9.29963e-05	8.65548e-05	7.63417e-05	6.10263e-05	4.14597e-05	1.98994e-05	-2.5866e-06	-2.73333e-05	-5.61717e-05	-8.88383e-05	-0.000123027	-0.000156218	-0.00018624	-0.000210961	-0.000229115	-0.000240906	-0.000246484	-0.000244335	-0.000232457	-0.000211149	-0.000183554	-0.000153054	-0.000121485	-9.07196e-05	-6.43762e-05	-4.63756e-05	-3.81732e-05	-3.82606e-05	-4.4507e-05	-5.65811e-05	-7.55366e-05	-0.000101269	-0.000131235	-0.000161561	-0.000188551	-0.000209133	-0.00022099	-0.00022332	-0.00021774	-0.000207483	-0.000194303	-0.000177398
2448.4	0.000119986	0.00011635	0.000114765	0.000114846	0.000114699	0.000112712	0.000108634	0.000102829	9.48066e-05	8.28942e-05	6.58066e-05	4.42402e-05	2.02569e-05	-5.03817e-06	-3.26827e-05	-6.425e-05	-9.95254e-05	-0.000136448	-0.000172602	-0.00020565	-0.000233193	-0.00025379	-0.000267561	-0.000274576	-0.000273274	-0.000261602	-0.000239726	-0.0002107	-0.000178097	-0.000144181	-0.000111206	-8.30306e-05	-6.37602e-05	-5.50559e-05	-5.55892e-05	-6.31778e-05	-7.70883e-05	-9.78798e-05	-0.000125229	-0.000156648	-0.0001883	-0.000216335	-0.000237511	-0.000249531	-0.000251731	-0.000245714	-0.000234514	-0.00021984	-0.000201223
2453.1	0.0001371	0.000133163	0.000131226	0.000130853	0.00013016	0.000127502	0.000122533	0.000115526	0.000105993	9.23706e-05	7.34048e-05	4.96117e-05	2.28261e-05	-5.80177e-06	-3.69493e-05	-7.18543e-05	-0.000110288	-0.000150383	-0.000189801	-0.00022607	-0.000256599	-0.000279822	-0.00029576	-0.00030438	-0.000304045	-0.000292613	-0.000270082	-0.000239403	-0.000204368	-0.000167732	-0.000132197	-0.000101876	-8.10486e-05	-7.15939e-05	-7.24038e-05	-8.12804e-05	-9.70807e-05	-0.000119811	-0.000148874	-0.000181847	-0.00021495	-0.000244171	-0.000266064	-0.000278319	-0.000280376	-0.000273796	-0.000261429	-0.000245057	-0.000224705
2457.8	0.000156026	0.000151952	0.000149824	0.000149153	0.000148079	0.00014495	0.000139319	0.00013133	0.000120461	0.000105229	8.43958e-05	5.82692e-05	2.84232e-05	-3.94968e-06	-3.9126e-05	-7.79487e-05	-0.000120116	-0.00016389	-0.000206972	-0.000246765	-0.000280544	-0.00030665	-0.000324993	-0.000335411	-0.000336166	-0.000325009	-0.000301747	-0.000269222	-0.000231457	-0.00019174	-0.00015327	-0.000120438	-9.77005e-05	-8.71767e-05	-8.80186e-05	-9.80483e-05	-0.00011572	-0.000140448	-0.000171313	-0.000205934	-0.000240595	-0.000271125	-0.000293854	-0.00030643	-0.000308352	-0.000301108	-0.000287378	-0.000269119	-0.000246964
2462.5	0.000176887	0.000172856	0.000170732	0.000169968	0.000168745	0.000165408	0.000159402	0.000150715	0.000138753	0.000122084	9.94618e-05	7.09593e-05	3.78608e-05	1.38919e-06	-3.83166e-05	-8.16698e-05	-0.000128241	-0.000176358	-0.000223697	-0.000267527	-0.000305011	-0.000334415	-0.000355521	-0.000368006	-0.000370012	-0.000359165	-0.000335078	-0.000300486	-0.00025965	-0.000216417	-0.000174531	-0.000138704	-0.000113594	-0.000101591	-0.000102145	-0.000113133	-0.000132622	-0.00015942	-0.000192232	-0.000228673	-0.00026507	-0.00029709	-0.000320833	-0.000333864	-0.000335689	-0.000327696	-0.000312423	-0.000292072	-0.000267966
2467.2	0.000199592	0.000195799	0.000193897	0.000193281	0.000192181	0.00018895	0.000182911	0.000173869	0.00016113	0.000143281	0.000119046	8.82361e-05	5.18186e-05	1.10248e-05	-3.36008e-05	-8.20315e-05	-0.00013367	-0.000186836	-0.000239119	-0.000287623	-0.000329401	-0.000362643	-0.00038698	-0.000401895	-0.000405388	-0.000394948	-0.00037	-0.000333176	-0.000288973	-0.000241806	-0.000196007	-0.000156657	-0.000128657	-0.0001147	-0.000114576	-0.000126253	-0.000147441	-0.000176341	-0.000211239	-0.000249676	-0.000287987	-0.00032168	-0.00034663	-0.000360275	-0.000362071	-0.000353283	-0.000336335	-0.000313726	-0.000287494
2471.9	0.000224583	0.000221221	0.000219763	0.000219553	0.000218873	0.000216081	0.000210368	0.000201337	0.000188161	0.000169423	0.000143782	0.000110766	7.1005e-05	2.57097e-05	-2.42015e-05	-7.82753e-05	-0.000135716	-0.000194772	-0.000252869	-0.000306895	-0.000353775	-0.000391604	-0.000419824	-0.000437688	-0.000443021	-0.000433164	-0.00040736	-0.000368144	-0.000320244	-0.000268652	-0.000218338	-0.000174822	-0.000143309	-0.000126845	-0.000125596	-0.000137652	-0.000160406	-0.000191463	-0.000228644	-0.000269333	-0.000309816	-0.000345443	-0.000371861	-0.000386335	-0.000388204	-0.000378599	-0.000359867	-0.000334829	-0.000306221
2476.6	0.000251133	0.000248401	0.000247612	0.000248067	0.000248113	0.000246114	0.000241118	0.000232512	0.000219326	0.000200106	0.000173426	0.000138513	9.56392e-05	4.59585e-05	-9.29285e-06	-6.92713e-05	-0.000132974	-0.000198523	-0.000263122	-0.000323401	-0.000376131	-0.000419284	-0.000452076	-0.000473486	-0.000481138	-0.000472214	-0.000445778	-0.000404264	-0.000352598	-0.000296329	-0.000241095	-0.000192921	-0.000157368	-0.000137873	-0.000135012	-0.000147045	-0.000171095	-0.000204207	-0.000243705	-0.000286738	-0.000329494	-0.000367184	-0.000395246	-0.000410734	-0.000412806	-0.00040244	-0.000381943	-0.000354443	-0.000323316
2481.3	0.000279544	0.00027762	0.000277707	0.000279073	0.000280135	0.000279263	0.000275357	0.000267579	0.000254804	0.000235519	0.000208188	0.000171723	0.00012603	7.2167e-05	1.16169e-05	-5.44434e-05	-0.000124808	-0.000197436	-0.000269256	-0.000336592	-0.000396027	-0.000445375	-0.000483577	-0.000509289	-0.000519896	-0.000512406	-0.000485697	-0.000442081	-0.000386645	-0.000325479	-0.000264923	-0.000211583	-0.000171446	-0.000148385	-0.000143415	-0.000155002	-0.000180058	-0.000215105	-0.000256953	-0.000302435	-0.000347586	-0.000387489	-0.000417398	-0.000434113	-0.000436548	-0.000425517	-0.000403312	-0.000373349	-0.000339539
2486	0.000309785	0.000308827	0.00030997	0.000312465	0.000314806	0.000315365	0.000312891	0.000306326	0.00029438	0.000275466	0.000247907	0.000210304	0.000162195	0.000104496	3.88586e-05	-3.32795e-05	-0.000110532	-0.000190672	-0.000270316	-0.00034545	-0.000412437	-0.000468886	-0.000513415	-0.000544305	-0.000558664	-0.000553293	-0.000526862	-0.000481529	-0.000422495	-0.000356355	-0.000290189	-0.000231261	-0.000186062	-0.000158942	-0.000151381	-0.000162083	-0.000187807	-0.000224607	-0.000268766	-0.000316736	-0.000364349	-0.000406574	-0.000438501	-0.000456649	-0.000459628	-0.000448072	-0.000424278	-0.000391908	-0.000355297
2490.7	0.000341527	0.000341661	0.000344008	0.000347813	0.000351654	0.000353902	0.00035316	0.000348157	0.000337447	0.000319345	0.000292024	0.000253775	0.000203774	0.000142761	7.24647e-05	-5.49847e-06	-8.95984e-05	-0.000177424	-0.000265264	-0.000348754	-0.00042401	-0.000488405	-0.000540177	-0.000577187	-0.000596221	-0.000593841	-0.000568465	-0.000522044	-0.000459825	-0.000388869	-0.00031701	-0.000252248	-0.000201647	-0.000170077	-0.000159496	-0.000168875	-0.000194878	-0.000233156	-0.000279474	-0.000329857	-0.000379895	-0.000424459	-0.000458503	-0.000478251	-0.000481961	-0.000470061	-0.000444865	-0.000410223	-0.00037077
2495.4	0.000374676	0.000375995	0.000379653	0.000384906	0.000390418	0.000394559	0.000395789	0.000392644	0.000383528	0.00036665	0.000340019	0.000301629	0.000250315	0.000186601	0.000112208	2.88459e-05	-6.18601e-05	-0.000157331	-0.000253542	-0.000345778	-0.000429904	-0.000503015	-0.000562933	-0.000607051	-0.000631792	-0.000633428	-0.000610072	-0.000563395	-0.000498611	-0.000423192	-0.000345738	-0.000275048	-0.000218839	-0.000182534	-0.000168581	-0.000176236	-0.000202122	-0.000241557	-0.000289819	-0.000342471	-0.000394834	-0.000441691	-0.000477894	-0.000499371	-0.000503987	-0.00049194	-0.000465552	-0.000428802	-0.000386515
2500.1	0.000409312	0.000411876	0.00041692	0.000423721	0.000431028	0.000437208	0.000440588	0.000439533	0.000432308	0.00041701	0.000391475	0.000353423	0.000301365	0.000235586	0.00015772	6.9487e-05	-2.74462e-05	-0.000130366	-0.00023496	-0.000336192	-0.000429669	-0.000512192	-0.000581126	-0.000633366	-0.000664923	-0.000671726	-0.000651508	-0.000605574	-0.000539016	-0.000459657	-0.000376862	-0.000300293	-0.000238391	-0.000197178	-0.000179592	-0.000185183	-0.000210585	-0.000250852	-0.00030081	-0.000355557	-0.000410114	-0.000459183	-0.000497539	-0.000520827	-0.000526501	-0.00051449	-0.000487101	-0.000448397	-0.000403302
2504.8	0.000444568	0.000448404	0.000454865	0.000463263	0.00047243	0.000480731	0.000486373	0.000487574	0.000482485	0.000469088	0.000445052	0.00040785	0.000355699	0.000288624	0.000208101	0.000115786	1.33286e-05	-9.64731e-05	-0.000209075	-0.000319166	-0.000422126	-0.000514452	-0.000593042	-0.00065427	-0.00069371	-0.000706888	-0.000691085	-0.000647138	-0.00057991	-0.000497484	-0.000409958	-0.000327883	-0.000260483	-0.000214408	-0.000193076	-0.000196335	-0.000220879	-0.000261578	-0.000312871	-0.000369401	-0.000425882	-0.000476936	-0.000517299	-0.000542371	-0.000549192	-0.000537388	-0.000509208	-0.000468753	-0.000420985
2509.5	0.000480368	0.00048548	0.000493363	0.000503374	0.000514427	0.00052488	0.000532839	0.000536396	0.000533611	0.00052236	0.000500152	0.000464242	0.000412587	0.000344937	0.000262562	0.000166985	5.97873e-05	-5.62047e-05	-0.000176282	-0.000294925	-0.000407317	-0.000509664	-0.000598399	-0.00066938	-0.000717716	-0.000738482	-0.000728422	-0.000687808	-0.000621159	-0.000536717	-0.000445255	-0.000358229	-0.000285693	-0.000234949	-0.000209892	-0.000210658	-0.000234046	-0.000274818	-0.0003271	-0.000385106	-0.000443233	-0.000496016	-0.000538179	-0.000564933	-0.000572923	-0.000561432	-0.000532603	-0.000490542	-0.000440234
2514.2	0.000515868	0.000522236	0.000531514	0.000543116	0.000556033	0.000568621	0.000578892	0.000584843	0.000584465	0.000575545	0.00055545	0.000521252	0.000470676	0.000403202	0.00031985	0.000221966	0.000111009	-1.02233e-05	-0.00013694	-0.000263488	-0.000384906	-0.00049714	-0.000596193	-0.000677427	-0.000735489	-0.000764959	-0.000761982	-0.000726164	-0.000661558	-0.000576439	-0.000482163	-0.000391056	-0.000314026	-0.000259045	-0.000230464	-0.000228701	-0.000250695	-0.00029119	-0.000344081	-0.000403199	-0.000462618	-0.000516772	-0.000560408	-0.000588618	-0.000597698	-0.000586556	-0.000557172	-0.000513642	-0.000460982
2518.9	0.000549428	0.000557005	0.000567615	0.000580734	0.000595437	0.000610077	0.000622588	0.000630898	0.000632961	0.000626504	0.000608775	0.000576703	0.000527823	0.00046135	0.000378035	0.000279005	0.000165563	4.04084e-05	-9.16726e-05	-0.000224989	-0.000354503	-0.000475955	-0.000584983	-0.000676522	-0.000744774	-0.000783824	-0.000789175	-0.00075969	-0.000698824	-0.000614726	-0.00051918	-0.000425297	-0.000344811	-0.00028635	-0.000254691	-0.000250518	-0.000270951	-0.000310811	-0.000363868	-0.000423635	-0.000483865	-0.000538883	-0.000583495	-0.000612773	-0.000622734	-0.000611899	-0.000582025	-0.000537188	-0.000482471
2523.6	0.000580424	0.000589156	0.000601016	0.000615561	0.000631945	0.000648526	0.000663169	0.00067375	0.000678221	0.000674278	0.000659086	0.000629465	0.000582795	0.000518048	0.000435695	0.000336632	0.000221971	9.42671e-05	-4.17866e-05	-0.000180548	-0.00031697	-0.000446657	-0.000564977	-0.000666521	-0.000745102	-0.000794322	-0.000809037	-0.000787314	-0.000731892	-0.000650622	-0.000555539	-0.000460405	-0.000377726	-0.000316759	-0.000282669	-0.000276381	-0.000295239	-0.000334229	-0.0003871	-0.000447113	-0.000507706	-0.000563073	-0.000608109	-0.000637965	-0.000648479	-0.00063779	-0.000607388	-0.000561327	-0.000504822
2528.3	0.000609578	0.000619429	0.000632481	0.000648383	0.000666374	0.00068481	0.000701487	0.000714244	0.000721051	0.000719606	0.00070702	0.000680027	0.000635881	0.000573333	0.000492583	0.000394293	0.000279375	0.000150206	1.13255e-05	-0.000131738	-0.000273978	-0.000410932	-0.0005378	-0.00064893	-0.000737802	-0.000797567	-0.000822451	-0.000809703	-0.000761254	-0.000684496	-0.000591536	-0.000496656	-0.000413075	-0.00035065	-0.0003149	-0.000306972	-0.000324454	-0.000362575	-0.00041515	-0.000475233	-0.000535931	-0.000591268	-0.000636241	-0.000666172	-0.000676817	-0.000665969	-0.000634822	-0.000587436	-0.000529237
2533	0.000637098	0.000648052	0.000662259	0.000679476	0.000699024	0.000719256	0.000737894	0.000752736	0.000761793	0.0007628	0.000752832	0.000728558	0.000687125	0.000627091	0.000548404	0.000451493	0.000337081	0.000207349	6.66431e-05	-7.96622e-05	-0.000226638	-0.000369822	-0.00050436	-0.000624465	-0.000723358	-0.000793788	-0.000829402	-0.000826638	-0.000786552	-0.000715928	-0.000626761	-0.000533709	-0.000450626	-0.000387934	-0.000351466	-0.000342568	-0.000359087	-0.000396556	-0.000448928	-0.000509082	-0.000569773	-0.000624798	-0.000669258	-0.000698722	-0.000708981	-0.000697536	-0.000665289	-0.000616337	-0.000556405
2537.7	0.000665546	0.000677655	0.000693063	0.000711646	0.000732813	0.0007549	0.000775531	0.00079245	0.000803719	0.00080713	0.000799736	0.000778135	0.000739374	0.000681838	0.00060524	0.000509799	0.00039606	0.000266022	0.000123836	-2.52791e-05	-0.000176475	-0.000325337	-0.000467055	-0.000595804	-0.000704602	-0.000785845	-0.00083265	-0.000840679	-0.000810072	-0.000746892	-0.000662886	-0.000572982	-0.000491631	-0.000429807	-0.000393633	-0.000384626	-0.000400897	-0.00043831	-0.000490985	-0.000551627	-0.000612569	-0.000667306	-0.000711008	-0.000739546	-0.000748846	-0.0007362	-0.000702247	-0.000651171	-0.000589099
2542.4	0.000687953	0.000701164	0.00071768	0.000737518	0.000760179	0.000783985	0.00080646	0.000825301	0.000838646	0.000844387	0.00083959	0.000820809	0.000785027	0.000730492	0.00065671	0.000563699	0.000451852	0.00032299	0.000181045	3.1049e-05	-0.000122271	-0.000274633	-0.000421419	-0.000556928	-0.000674115	-0.000765169	-0.000822839	-0.000842121	-0.000822231	-0.00076836	-0.000691753	-0.000607346	-0.000529975	-0.000471011	-0.000436768	-0.000428882	-0.000445733	-0.000483568	-0.000536753	-0.000597868	-0.000658844	-0.000712861	-0.000755164	-0.000782009	-0.000789605	-0.000775176	-0.000739152	-0.000685815	-0.0006217
2547.1	0.000698791	0.000712944	0.000730354	0.000751189	0.000775051	0.000800259	0.000824257	0.000844712	0.000859873	0.000867783	0.000865572	0.0008498	0.000817437	0.000766655	0.000696779	0.000607647	0.000499524	0.000374073	0.000234982	8.70487e-05	-6.51769e-05	-0.000217649	-0.000366104	-0.000505153	-0.000627893	-0.00072653	-0.000793689	-0.000823904	-0.000815533	-0.000772765	-0.000706053	-0.000629973	-0.000559398	-0.000505832	-0.000475608	-0.000470399	-0.000488842	-0.000527615	-0.000581404	-0.000642766	-0.000703316	-0.000755965	-0.000796068	-0.000820338	-0.00082544	-0.000808721	-0.000770489	-0.000715087	-0.000649391
2551.8	0.000704182	0.000719229	0.000737471	0.000759237	0.000784218	0.000810731	0.000836137	0.000858074	0.000874912	0.000884862	0.000885137	0.000872314	0.000843385	0.00079648	0.000730769	0.000645928	0.000542133	0.000420938	0.000285821	0.000141365	-8.05324e-06	-0.000158668	-0.00030666	-0.000447068	-0.000573258	-0.000677617	-0.000752847	-0.000793214	-0.00079634	-0.00076541	-0.000709958	-0.000644	-0.000582229	-0.000536094	-0.000511812	-0.00051101	-0.000532526	-0.000573426	-0.000628704	-0.000690913	-0.000751374	-0.000802732	-0.000840425	-0.000861636	-0.0008636	-0.000843971	-0.000803057	-0.00074526	-0.000677735
2556.5	0.000701741	0.000717574	0.000736532	0.000759097	0.000785039	0.000812674	0.000839293	0.000862517	0.000880846	0.000892676	0.000895318	0.000885388	0.000859942	0.000817114	0.000755941	0.000675954	0.000577281	0.000461416	0.000331668	0.000192425	4.78829e-05	-9.85053e-05	-0.00024343	-0.000382454	-0.000509348	-0.000616867	-0.000698011	-0.00074702	-0.000760965	-0.000742096	-0.000698949	-0.000644779	-0.000593843	-0.000557293	-0.000541063	-0.000546621	-0.000572918	-0.000617329	-0.000675113	-0.000738843	-0.000799614	-0.000849846	-0.000885043	-0.000902848	-0.000901163	-0.000878146	-0.000834245	-0.00077389	-0.000704398
2561.2	0.000693445	0.000709979	0.000729585	0.000752877	0.000779685	0.000808319	0.000836021	0.000860404	0.000880097	0.000893674	0.000898545	0.000891384	0.000869343	0.000830594	0.000774064	0.000699149	0.000605967	0.000496016	0.000372494	0.000239625	0.000101437	-3.89363e-05	-0.000178702	-0.000313982	-0.000439049	-0.000547168	-0.000631833	-0.000687483	-0.000710873	-0.00070348	-0.000672883	-0.000631486	-0.000592912	-0.000567811	-0.000561673	-0.000575688	-0.000608791	-0.00065852	-0.000720296	-0.000786691	-0.000848632	-0.000898354	-0.000931385	-0.000945778	-0.000940166	-0.000913384	-0.000866163	-0.000802938	-0.000731066
2565.9	0.000680482	0.000697639	0.000717847	0.000741828	0.000769435	0.000798974	0.000827658	0.000853113	0.000874083	0.000889301	0.000896265	0.00089172	0.000872944	0.000838177	0.000786249	0.000716436	0.000628878	0.00052514	0.000408374	0.000282679	0.000151918	1.89304e-05	-0.000113969	-0.000243441	-0.000364311	-0.000470469	-0.000556047	-0.000615897	-0.00064672	-0.000649465	-0.000630905	-0.000602599	-0.00057741	-0.000565306	-0.000571193	-0.000595856	-0.000638049	-0.00069527	-0.000762933	-0.000833562	-0.000897962	-0.000948215	-0.000979827	-0.000991178	-0.000981649	-0.000950897	-0.00090007	-0.000833594	-0.000758746
2570.6	0.000662472	0.000680135	0.000700875	0.00072547	0.000753763	0.00078406	0.000813585	0.000839995	0.000862141	0.000878881	0.000887792	0.000885704	0.000870049	0.000839165	0.000791799	0.000727123	0.000645328	0.000548104	0.000438612	0.000320845	0.000198499	7.41462e-05	-5.02928e-05	-0.000171953	-0.000286229	-0.000387715	-0.000471294	-0.000532415	-0.000568005	-0.000578798	-0.000571004	-0.000555418	-0.000544063	-0.000546087	-0.000565686	-0.000603119	-0.000656764	-0.00072383	-0.000799514	-0.000876221	-0.000944679	-0.000996859	-0.00102819	-0.00103728	-0.00102423	-0.000989608	-0.000935093	-0.00086509	-0.000786692
2575.3	0.000639673	0.000657701	0.000678879	0.000703985	0.000732813	0.000763681	0.000793868	0.000821096	0.000844302	0.000862432	0.000873124	0.000873313	0.000860611	0.000833467	0.000790571	0.000731009	0.000655054	0.000564562	0.000462751	0.000353512	0.000240352	0.000125612	1.094e-05	-0.000101162	-0.000206638	-0.000300815	-0.000379385	-0.000438528	-0.000475672	-0.000491693	-0.000492559	-0.000488473	-0.00049062	-0.00050725	-0.000541774	-0.000593826	-0.000661206	-0.000740549	-0.000826586	-0.000911499	-0.000985969	-0.00104189	-0.00107455	-0.00108265	-0.00106692	-0.00102888	-0.000970816	-0.000897111	-0.000814613
2580	0.000612744	0.000630981	0.000652482	0.000677965	0.000707141	0.000738358	0.000768999	0.000796883	0.000821013	0.000840378	0.000852664	0.000854926	0.000844966	0.000821358	0.000782753	0.000728191	0.000658051	0.000574388	0.000480505	0.00038018	0.000276697	0.000172203	6.8217e-05	-3.29775e-05	-0.000127805	-0.000212308	-0.000282978	-0.000336798	-0.000371928	-0.000389757	-0.000396386	-0.000401678	-0.000416077	-0.000446947	-0.000496924	-0.000564952	-0.000648065	-0.000742027	-0.000840837	-0.00093632	-0.0010191	-0.001081	-0.00111708	-0.00112597	-0.00110891	-0.0010683	-0.00100705	-0.000929575	-0.000842486
2584.7	0.000583149	0.000601446	0.000623157	0.000648874	0.000678204	0.000709547	0.000740439	0.000768819	0.000793732	0.000814169	0.000827847	0.000831951	0.00082447	0.000804093	0.000769468	0.00071963	0.000655095	0.000578138	0.000492165	0.000400816	0.000307112	0.00021304	0.000120137	3.06395e-05	-5.22542e-05	-0.000125231	-0.000185504	-0.000230853	-0.000260338	-0.000276198	-0.000285062	-0.000296776	-0.00032124	-0.00036507	-0.000430218	-0.000514948	-0.000615367	-0.000726094	-0.000840125	-0.000948767	-0.00104252	-0.00111308	-0.00115516	-0.00116714	-0.00115056	-0.00110857	-0.00104469	-0.000963432	-0.000871275
2589.4	0.000554158	0.000572445	0.000594321	0.000620199	0.000649581	0.000680939	0.000711987	0.000740794	0.000766422	0.000787823	0.000802728	0.000808439	0.000803107	0.000785513	0.000754324	0.000708629	0.00064912	0.000578313	0.000499731	0.000416857	0.000332413	0.000248263	0.000166101	8.82903e-05	1.77955e-05	-4.259e-05	-9.06631e-05	-0.000124916	-0.00014539	-0.000155457	-0.000162672	-0.000177245	-0.000208855	-0.000263636	-0.000343066	-0.000444793	-0.000563885	-0.000693569	-0.000825574	-0.000950475	-0.00105849	-0.00114102	-0.00119228	-0.00121017	-0.00119628	-0.00115429	-0.00108828	-0.001003	-0.000905044
2594.1	0.000524496	0.000542643	0.000564534	0.000590372	0.000619568	0.000650701	0.000681682	0.000710715	0.000736863	0.00075901	0.000774899	0.00078195	0.00077843	0.000763183	0.000734928	0.000692879	0.000637948	0.000572898	0.000501358	0.000426619	0.000351058	0.000276434	0.000204697	0.000138487	8.06732e-05	3.36704e-05	-7.39306e-07	-2.16248e-05	-3.00054e-05	-3.05642e-05	-3.20817e-05	-4.54685e-05	-8.05209e-05	-0.000143234	-0.000234905	-0.000352723	-0.000490692	-0.000640505	-0.000792452	-0.000936201	-0.0010615	-0.0011593	-0.00122309	-0.00125005	-0.00124148	-0.00120135	-0.00113417	-0.00104509	-0.000941093
2598.8	0.00049712	0.000515077	0.000536898	0.000562562	0.000591432	0.000622215	0.000653019	0.000682169	0.000708706	0.000731434	0.000748104	0.000756229	0.00075414	0.000740691	0.000714676	0.000675511	0.000624381	0.000564314	0.000499036	0.000431623	0.00036409	0.000298093	0.000235913	0.000180585	0.000135029	0.00010145	8.13987e-05	7.5412e-05	8.15762e-05	9.38125e-05	0.000101884	9.38542e-05	5.94057e-05	-7.75695e-06	-0.000109129	-0.00024166	-0.000398337	-0.000569256	-0.000743154	-0.000908608	-0.00105464	-0.00117146	-0.00125157	-0.00129113	-0.0012908	-0.00125447	-0.00118702	-0.00109417	-0.000983684
2603.5	0.000472332	0.000490044	0.000511673	0.000536986	0.000565356	0.000595646	0.000626136	0.000655251	0.000681999	0.000705101	0.000722317	0.000731238	0.000730189	0.000717973	0.000693479	0.000656397	0.000608252	0.000552351	0.000492501	0.000431547	0.000371129	0.000312804	0.000259203	0.000213832	0.000179796	0.000159255	0.00015372	0.000163538	0.000186046	0.000213797	0.00023499	0.000236417	0.000206856	0.000139236	3.1431e-05	-0.000113555	-0.00028783	-0.000479951	-0.000677104	-0.000866651	-0.00103663	-0.00117617	-0.00127649	-0.00133236	-0.0013434	-0.00131307	-0.00124646	-0.0011501	-0.00103293
2608.2	0.000450194	0.00046759	0.000488863	0.000513603	0.000541265	0.000570889	0.000600894	0.000629772	0.000656496	0.000679714	0.000697208	0.000706628	0.000706227	0.00069469	0.000671002	0.000635202	0.000589219	0.000536651	0.000481363	0.00042596	0.000371717	0.000320082	0.000274013	0.000237513	0.000213978	0.00020568	0.000214277	0.000240122	0.00028	0.000325226	0.000362461	0.000377099	0.000356684	0.000292904	0.000182556	2.82643e-05	-0.000161431	-0.000373749	-0.000594459	-0.000809683	-0.00100623	-0.00117183	-0.00129604	-0.00137191	-0.00139755	-0.00137559	-0.00131119	-0.00121189	-0.0010882
2612.9	0.000431314	0.000448333	0.00046908	0.000493029	0.000519794	0.000548599	0.000577957	0.000606395	0.000632853	0.000655924	0.000673427	0.000683053	0.000682919	0.000671526	0.000647939	0.000612602	0.000567911	0.00051777	0.000466083	0.000415216	0.000366105	0.000320084	0.000280382	0.000251481	0.000237148	0.00023992	0.00026176	0.000303213	0.000360723	0.000424568	0.000480012	0.000511027	0.000503668	0.000447964	0.000339202	0.000179285	-2.29046e-05	-0.000253556	-0.000497279	-0.000739023	-0.000964182	-0.00115876	-0.00131031	-0.0014097	-0.00145312	-0.00144196	-0.00138131	-0.00127983	-0.00114994
2617.6	0.000415243	0.000431796	0.000451812	0.000474726	0.000500381	0.000528183	0.00055669	0.000584438	0.000610343	0.000632967	0.000650183	0.000659716	0.000659504	0.000647793	0.000623703	0.000588111	0.000543931	0.000495381	0.000446378	0.000399055	0.000354057	0.000312594	0.000278087	0.000255431	0.000248822	0.000261186	0.00029493	0.000350941	0.000425525	0.000508187	0.000583049	0.000632774	0.000641798	0.000598173	0.000495322	0.000334081	0.000123313	-0.000122563	-0.000387394	-0.000655156	-0.00090976	-0.00113522	-0.00131675	-0.00144269	-0.0015068	-0.00150887	-0.00145373	-0.00135123	-0.00121596
2622.3	0.000400215	0.00041614	0.000435153	0.000456728	0.000480985	0.000507501	0.000534844	0.00056154	0.000586506	0.000608304	0.000624881	0.000634009	0.000633427	0.000621082	0.000596103	0.000559797	0.000515612	0.000468065	0.000421041	0.000376448	0.000334695	0.000296866	0.000266462	0.000248687	0.000248172	0.000268329	0.000312102	0.000380828	0.00047086	0.000571255	0.000665386	0.0007349	0.00076268	0.000734671	0.00064221	0.000484775	0.000270781	1.47082e-05	-0.000267071	-0.000557945	-0.000840473	-0.00109659	-0.00130898	-0.00146316	-0.00155011	-0.00156762	-0.00152008	-0.00141843	-0.00127948
2627	0.000389879	0.000405178	0.000423133	0.00044333	0.000466189	0.000491428	0.000517578	0.000543148	0.000567067	0.000587906	0.00060369	0.000612231	0.000611054	0.000597754	0.00057141	0.00053373	0.000488719	0.000441209	0.000395057	0.000351974	0.000312198	0.000276699	0.000248988	0.000234512	0.000238368	0.00026456	0.000316672	0.000396554	0.000500712	0.000617956	0.000731172	0.000821184	0.000869345	0.000859373	0.000780344	0.000630145	0.000416414	0.000153275	-0.00014311	-0.000455857	-0.000766262	-0.00105405	-0.00129913	-0.00148385	-0.00159602	-0.00163111	-0.00159281	-0.00149311	-0.00135107
2631.7	0.000382476	0.00039711	0.000413935	0.000432712	0.000454149	0.000478065	0.000502933	0.000527252	0.00054998	0.000569709	0.000584537	0.000592331	0.000590409	0.000575987	0.000548024	0.000508576	0.000462191	0.000414018	0.000367875	0.000325305	0.000286429	0.000252123	0.000225836	0.000213184	0.00021974	0.000250187	0.000308815	0.000398022	0.000514525	0.000647074	0.000778369	0.000888691	0.000958018	0.000967882	0.000905047	0.000765642	0.000556201	0.000290057	-1.73036e-05	-0.000349133	-0.000685723	-0.00100464	-0.00128289	-0.00149943	-0.0016386	-0.00169324	-0.00166607	-0.00156991	-0.00142597
2636.4	0.000375615	0.0003895	0.00040511	0.000422418	0.000442378	0.000464862	0.000488288	0.000511168	0.000532518	0.000550956	0.000564659	0.000571569	0.000568839	0.000553313	0.000523763	0.000482506	0.000434572	0.000385392	0.000338729	0.000295976	0.000257192	0.000223163	0.000197216	0.000185048	0.000192689	0.000225542	0.000288641	0.000384915	0.000511317	0.000656723	0.000803991	0.000933237	0.00102338	0.001054	0.00100968	0.000884687	0.000684168	0.000420236	0.000107224	-0.000238762	-0.000597452	-0.000944529	-0.00125423	-0.00150213	-0.00166892	-0.00174458	-0.00173053	-0.00164006	-0.00149619
2641.1	0.000369369	0.000382486	0.000396905	0.000412826	0.000431377	0.000452432	0.000474361	0.000495731	0.000515635	0.000532717	0.000545228	0.000551199	0.000547672	0.00053114	0.00050013	0.000457112	0.000407519	0.000357034	0.000309364	0.00026578	0.000226316	0.000191683	0.000165045	0.000152123	0.000159391	0.000193007	0.000258768	0.000360099	0.000494169	0.000650087	0.00081112	0.000957541	0.00106753	0.001119	0.00109452	0.000986523	0.000798519	0.000541117	0.000227153	-0.000128344	-0.000505014	-0.00087703	-0.00121608	-0.00149443	-0.00168912	-0.00178702	-0.00178792	-0.00170512	-0.00156306
2645.8	0.000361743	0.000374064	0.000387341	0.000401992	0.000419218	0.000438838	0.000459208	0.000478997	0.000497392	0.000513071	0.00052435	0.000529372	0.000525132	0.000507832	0.000475715	0.000431275	0.000380228	0.000328447	0.000279586	0.000234824	0.000194193	0.000158335	0.000130221	0.000115542	0.000121168	0.000154007	0.000220598	0.000324799	0.000463956	0.000627504	0.000799376	0.000960343	0.00108825	0.00115976	0.00115574	0.00106681	0.000894763	0.000648469	0.000339015	-2.00562e-05	-0.000408861	-0.000800634	-0.00116496	-0.00147116	-0.00169276	-0.0018134	-0.00183087	-0.00175797	-0.00161999
2650.5	0.000352103	0.000363634	0.000375888	0.000389465	0.000405522	0.000423774	0.000442598	0.000460808	0.000477708	0.000492009	0.000502086	0.000506204	0.000501383	0.000483612	0.00045083	0.000405424	0.000353247	0.000300302	0.000250204	0.000204076	0.000161969	0.000124451	9.42837e-05	7.70865e-05	8.00788e-05	0.000110874	0.00017671	0.000281803	0.000423626	0.000592005	0.000771722	0.000944342	0.00108776	0.00117782	0.00119401	0.0011253	0.000971662	0.000740202	0.00044015	8.32608e-05	-0.000311608	-0.000717397	-0.00110219	-0.00143284	-0.00167965	-0.001823	-0.00185835	-0.00179744	-0.00166573
2655.2	0.000338812	0.000349545	0.000360899	0.000373602	0.000388646	0.000405597	0.000422894	0.000439536	0.000454955	0.00046791	0.000476837	0.000480122	0.000474886	0.000457024	0.000424178	0.000378488	0.000325771	0.000272069	0.000220978	0.000173612	0.000130049	9.07729e-05	5.83226e-05	3.81964e-05	3.78716e-05	6.55693e-05	0.000129124	0.000233021	0.000374821	0.000544818	0.000728832	0.000909516	0.00106523	0.00117149	0.00120683	0.00115876	0.00102548	0.000812378	0.000526849	0.000178661	-0.000214908	-0.000627282	-0.00102585	-0.00137573	-0.00164452	-0.00180949	-0.00186349	-0.0018166	-0.0016937
2659.9	0.000321545	0.000331462	0.000342045	0.000354079	0.000368283	0.000384039	0.000399878	0.000415005	0.000428989	0.000440659	0.000448515	0.000451055	0.000445572	0.000427996	0.00039571	0.000350483	0.000297907	0.00024397	0.000192273	0.000143978	9.92019e-05	5.83312e-05	2.36689e-05	5.43173e-07	-3.42604e-06	2.0443e-05	8.04464e-05	0.000181235	0.00032044	0.000488901	0.000673632	0.000858613	0.00102305	0.0011426	0.00119525	0.00116728	0.00105529	0.000863101	0.000596452	0.00026306	-0.000121837	-0.00053294	-0.000937838	-0.00130078	-0.00158732	-0.00177192	-0.00184468	-0.00181351	-0.00170183
2664.6	0.000300178	0.000309219	0.000319113	0.000330631	0.000344133	0.000358794	0.000373256	0.000386929	0.000399517	0.000409955	0.000416812	0.000418682	0.000413092	0.000396154	0.00036506	0.000321094	0.000269436	0.000215914	0.000164159	0.000115443	6.99354e-05	2.79168e-05	-8.55778e-06	-3.43923e-05	-4.19753e-05	-2.23637e-05	3.30197e-05	0.000128884	0.00026293	0.000426642	0.00060837	0.000793629	0.000962804	0.00109215	0.00115952	0.00115027	0.00105961	0.000890072	0.000646018	0.000333178	-3.56076e-05	-0.000437076	-0.000839978	-0.00120866	-0.00150748	-0.00170858	-0.00179939	-0.00178515	-0.00168699
2669.3	0.000275796	0.000283841	0.000293053	0.000304127	0.000317012	0.000330671	0.000343853	0.000356139	0.000367366	0.000376606	0.000382514	0.000383754	0.000378133	0.000362088	0.000332712	0.000290722	0.000240713	0.000188247	0.00013701	8.84454e-05	4.28005e-05	2.46911e-07	-3.74144e-05	-6.53871e-05	-7.62395e-05	-6.09958e-05	-1.09993e-05	7.84101e-05	0.000205023	0.000361062	0.000536323	0.000718007	0.000887945	0.00102334	0.00110231	0.00110956	0.00103925	0.000892962	0.00067401	0.00038633	4.01642e-05	-0.000343896	-0.000736647	-0.00110349	-0.00140849	-0.00162214	-0.00172944	-0.00173268	-0.0016499
2674	0.00024978	0.000256617	0.000265031	0.000275593	0.000287838	0.000300527	0.000312491	0.000323427	0.000333279	0.000341306	0.000346259	0.000346846	0.000341189	0.000326187	0.000298938	0.00025955	0.000211883	0.000161127	0.000111029	6.32563e-05	1.81635e-05	-2.41723e-05	-6.22043e-05	-9.15146e-05	-0.000105044	-9.40382e-05	-4.99765e-05	3.16455e-05	0.000148732	0.000294338	0.000459799	0.000634106	0.000800748	0.000938195	0.00102513	0.001046	0.000994299	0.00087098	0.000678683	0.000419804	0.000101941	-0.000257461	-0.000632019	-0.00098909	-0.0012934	-0.00151465	-0.00163591	-0.00165642	-0.00159039
2678.7	0.000225256	0.000230603	0.000237996	0.000247865	0.000259371	0.000271093	0.000281899	0.000291516	0.000299973	0.00030674	0.000310682	0.00031052	0.000304706	0.000290698	0.0002657	0.00022921	0.000184261	0.000135592	8.70065e-05	4.04376e-05	-3.61873e-06	-4.51467e-05	-8.28373e-05	-0.000112713	-0.000128255	-0.00012114	-8.31568e-05	-1.0037e-05	9.62478e-05	0.000229626	0.000382986	0.000547133	0.000707292	0.000843345	0.000934753	0.000966026	0.000930326	0.000828378	0.000662434	0.000433649	0.000147111	-0.000183069	-0.000533783	-0.00087497	-0.00117278	-0.00139699	-0.00152938	-0.0015662	-0.00151736
2683.4	0.000205622	0.000209119	0.000215157	0.000224038	0.000234621	0.000245338	0.00025502	0.000263334	0.000270354	0.000275777	0.000278584	0.000277489	0.000271268	0.000257996	0.000235063	0.000201393	0.000159158	0.000112598	6.55614e-05	2.02726e-05	-2.2594e-05	-6.30338e-05	-9.99404e-05	-0.000129815	-0.000146802	-0.000143151	-0.000111057	-4.65312e-05	4.85586e-05	0.000168985	0.000309131	0.000461559	0.000613198	0.000745332	0.000838257	0.000876758	0.000854037	0.000770871	0.000629356	0.000429676	0.000174669	-0.000124791	-0.000448982	-0.000770704	-0.00105804	-0.00128157	-0.00142246	-0.00147424	-0.00144219
2688.1	0.000193149	0.000194339	0.000198547	0.000205993	0.000215336	0.000224897	0.000233403	0.000240357	0.000245831	0.000249753	0.000251217	0.000248915	0.00024194	0.000229008	0.000207769	0.00017664	0.000136934	9.23565e-05	4.6768e-05	2.67872e-06	-3.90251e-05	-7.82878e-05	-0.000114159	-0.000143647	-0.000161657	-0.000161104	-0.000134635	-7.85688e-05	5.28456e-06	0.000112458	0.000238732	0.000378349	0.000519895	0.000645996	0.000737793	0.000780543	0.000767811	0.000700642	0.000581091	0.000408573	0.000183989	-8.47505e-05	-0.000381184	-0.000681044	-0.000954714	-0.00117426	-0.00132098	-0.00138601	-0.00136991
2692.8	0.00018944	0.000187795	0.000189582	0.000195003	0.000202649	0.000210778	0.000217951	0.000223407	0.000227167	0.000229365	0.000229202	0.000225348	0.000217205	0.000204129	0.000184091	0.000155095	0.000117647	7.48791e-05	3.06022e-05	-1.2427e-05	-5.30925e-05	-9.12203e-05	-0.000125962	-0.000154853	-0.000173632	-0.000175928	-0.000154842	-0.000107013	-3.42727e-05	5.95354e-05	0.000171455	0.000297333	0.000427377	0.000545512	0.000633733	0.000677968	0.000672432	0.000618572	0.000518394	0.00037066	0.000174676	-6.41912e-05	-0.000332443	-0.00060868	-0.000865861	-0.00107819	-0.00122787	-0.00130404	-0.00130262
2697.5	0.000195755	0.000190737	0.000189455	0.000192182	0.000197582	0.000203914	0.000209518	0.000213292	0.000215142	0.000215364	0.000213247	0.000207459	0.000197694	0.000183916	0.000164462	0.000137049	0.000101466	6.02569e-05	1.70914e-05	-2.5098e-05	-6.49675e-05	-0.000102164	-0.000135885	-0.000164194	-0.000183693	-0.000188716	-0.00017277	-0.000132807	-7.07852e-05	9.87849e-06	0.000107304	0.000218857	0.000336345	0.000444954	0.000527533	0.000570843	0.000569977	0.000526833	0.000443265	0.000317416	0.000147352	-6.35636e-05	-0.000304332	-0.000556218	-0.000794917	-0.00099731	-0.00114714	-0.00123209	-0.00124366
[truncated: 10 more columns]

## Sheet: Figure 2c
	2404.14	2408.65	2413.17	2417.72	2422.28	2426.86	2431.46	2436.07	2440.71	2445.36	2450.03	2454.72	2459.42	2464.15	2468.9	2473.66	2478.45	2483.25	2488.07	2492.91	2497.78	2502.66	2507.56	2512.48	2517.42	2522.38	2527.36	2532.37	2537.39	2542.43	2547.5	2552.58	2557.69	2562.82	2567.97	2573.14	2578.33	2583.55	2588.78	2594.04	2599.32	2604.62	2609.95	2615.3	2620.67	2626.06	2631.48	2636.92	2642.38
2405	0.000327931	0.000323028	0.000318262	0.000313226	0.000307043	0.000298229	0.000285929	0.00027067	0.000253136	0.000232947	0.000209348	0.00018288	0.000155395	0.000128003	9.957e-05	6.78389e-05	3.20199e-05	-6.6637e-06	-4.72135e-05	-8.96817e-05	-0.000132441	-0.000170545	-0.000198865	-0.000216025	-0.000224933	-0.000230379	-0.000235627	-0.000241053	-0.000246899	-0.000255808	-0.000268869	-0.000279538	-0.000276943	-0.000257355	-0.000229378	-0.000205571	-0.000189999	-0.000175843	-0.000154697	-0.000126049	-9.67599e-05	-7.29247e-05	-5.48336e-05	-4.01872e-05	-2.97215e-05	-2.67598e-05	-3.11883e-05	-3.79782e-05	-4.33906e-05
2410	0.000320214	0.000314157	0.000308637	0.000302906	0.000295968	0.000286686	0.000274648	0.000260395	0.000244187	0.000225276	0.000202944	0.000177816	0.000151438	0.000124533	9.60686e-05	6.42352e-05	2.85315e-05	-9.66972e-06	-4.90156e-05	-8.92093e-05	-0.000128988	-0.000164609	-0.000192049	-0.000210018	-0.00022058	-0.000227491	-0.000233373	-0.000238517	-0.000243268	-0.000250055	-0.000259942	-0.000267742	-0.000264874	-0.000248457	-0.000225147	-0.00020438	-0.000188857	-0.000173342	-0.000152137	-0.000125655	-9.93363e-05	-7.76573e-05	-6.07618e-05	-4.70281e-05	-3.73325e-05	-3.44167e-05	-3.77872e-05	-4.27725e-05	-4.61744e-05
2415	0.000307416	0.000300637	0.000294728	0.00028866	0.000281283	0.000271706	0.000259916	0.00024655	0.000231601	0.000214049	0.000193176	0.000169614	0.000144622	0.000118615	9.06324e-05	5.91978e-05	2.4016e-05	-1.34466e-05	-5.15984e-05	-8.98926e-05	-0.000127329	-0.000161055	-0.00018786	-0.000206502	-0.000218383	-0.000226444	-0.000232813	-0.00023775	-0.000241657	-0.000246685	-0.000253815	-0.000259025	-0.000255674	-0.000241561	-0.000221726	-0.000203115	-0.000187464	-0.000170944	-0.000150012	-0.00012569	-0.000102156	-8.25172e-05	-6.67641e-05	-5.38249e-05	-4.47262e-05	-4.1815e-05	-4.44026e-05	-4.81241e-05	-5.00288e-05
2420	0.000292842	0.000285634	0.000279549	0.000273348	0.00026572	0.000255936	0.000244326	0.00023167	0.000217807	0.000201534	0.000182114	0.000160129	0.000136575	0.000111625	8.43832e-05	5.3613e-05	1.916e-05	-1.74667e-05	-5.45403e-05	-9.1351e-05	-0.000127071	-0.000159458	-0.000185874	-0.000205113	-0.000218096	-0.000227132	-0.000233961	-0.000238808	-0.000242082	-0.000245639	-0.000250379	-0.000253292	-0.00024935	-0.000236864	-0.000219532	-0.000202351	-0.000186437	-0.000169175	-0.000148674	-0.000126311	-0.000105188	-8.73059e-05	-7.25175e-05	-6.0195e-05	-5.15121e-05	-4.85435e-05	-5.05192e-05	-5.33582e-05	-5.42098e-05
2425	0.000278273	0.000270838	0.000264695	0.000258464	0.000250692	0.000240753	0.000229255	0.000217128	0.00020415	0.000189011	0.000170945	0.000150448	0.000128274	0.000104415	7.80337e-05	4.80718e-05	1.44653e-05	-2.12783e-05	-5.73853e-05	-9.30552e-05	-0.000127558	-0.000159037	-0.000185245	-0.00020502	-0.000218959	-0.000228891	-0.00023622	-0.000241113	-0.000243931	-0.00024624	-0.000248899	-0.000249786	-0.00024521	-0.000233848	-0.000218271	-0.000201978	-0.000185723	-0.000167928	-0.000147931	-0.000127263	-0.000108135	-9.16806e-05	-7.76509e-05	-6.5772e-05	-5.73433e-05	-5.4239e-05	-5.56775e-05	-5.787e-05	-5.80253e-05
2430	0.000265565	0.00025803	0.000251869	0.000245624	0.00023774	0.000227653	0.00021618	0.000204394	0.000192064	0.000177839	0.000160931	0.000141723	0.00012075	9.78731e-05	7.23101e-05	4.31366e-05	1.03435e-05	-2.45956e-05	-5.99265e-05	-9.48121e-05	-0.000128559	-0.000159526	-0.000185711	-0.00020602	-0.000220857	-0.000231688	-0.000239618	-0.000244713	-0.000247241	-0.000248504	-0.000249359	-0.000248473	-0.000243246	-0.000232604	-0.000218178	-0.000202331	-0.000185659	-0.000167453	-0.000147926	-0.000128621	-0.000111029	-9.56377e-05	-8.21338e-05	-7.05201e-05	-6.21897e-05	-5.8856e-05	-5.97676e-05	-6.14488e-05	-6.11841e-05
2435	0.000257161	0.00024956	0.00024334	0.000237014	0.00022896	0.000218651	0.000207056	0.000195365	0.000183375	0.000169744	0.000153664	0.000135393	0.000115274	9.30671e-05	6.80452e-05	3.9381e-05	7.0984e-06	-2.73772e-05	-6.23482e-05	-9.69736e-05	-0.000130547	-0.000161504	-0.000187983	-0.000208974	-0.000224795	-0.00023665	-0.000245363	-0.000250861	-0.000253279	-0.000253693	-0.000252998	-0.00025055	-0.000244639	-0.000234336	-0.000220505	-0.00020467	-0.000187417	-0.000168754	-0.000149499	-0.000131113	-0.000114524	-9.97646e-05	-8.64928e-05	-7.49227e-05	-6.65091e-05	-6.28313e-05	-6.31899e-05	-6.44321e-05	-6.39519e-05
2440	0.000253593	0.000245934	0.000239583	0.000233076	0.000224762	0.000214141	0.000202281	0.000190454	0.00017851	0.000165148	0.000149552	0.000131853	0.000112215	9.03251e-05	6.55056e-05	3.70043e-05	4.86522e-06	-2.95392e-05	-6.45884e-05	-9.94565e-05	-0.000133385	-0.000164788	-0.000191873	-0.000213731	-0.000230683	-0.000243737	-0.000253452	-0.000259571	-0.000262073	-0.000261833	-0.000259815	-0.000255982	-0.000249347	-0.000239069	-0.000225377	-0.000209189	-0.000191177	-0.000171953	-0.000152736	-0.000134845	-0.000118773	-0.000104252	-9.09444e-05	-7.92227e-05	-7.05677e-05	-6.64345e-05	-6.61888e-05	-6.70172e-05	-6.64696e-05
2445	0.000253576	0.000245897	0.000239375	0.000232611	0.000223985	0.000213025	0.00020084	0.000188741	0.000176636	0.000163308	0.00014795	0.000130561	0.000111143	8.93279e-05	6.44878e-05	3.59352e-05	3.72922e-06	-3.08165e-05	-6.61759e-05	-0.00010155	-0.000136105	-0.000168173	-0.000195995	-0.000218794	-0.000236952	-0.000251333	-0.000262225	-0.000269164	-0.000271946	-0.00027127	-0.00026817	-0.00026314	-0.000255787	-0.000245331	-0.000231486	-0.000214733	-0.000195895	-0.000176083	-0.000156766	-0.000139078	-0.000123185	-0.000108639	-9.51428e-05	-8.31779e-05	-7.42044e-05	-6.95447e-05	-6.86409e-05	-6.9052e-05	-6.85474e-05
2450	0.000256971	0.000249317	0.000242591	0.000235503	0.000226522	0.000215214	0.000202679	0.000190208	0.00017777	0.000164269	0.000148921	0.000131598	0.000112154	9.01774e-05	6.50938e-05	3.62744e-05	3.79339e-06	-3.10953e-05	-6.69659e-05	-0.00010305	-0.000138421	-0.000171301	-0.000199949	-0.000223744	-0.000243176	-0.000258995	-0.000271225	-0.000279176	-0.000282458	-0.000281598	-0.000277693	-0.000271672	-0.000263636	-0.000252851	-0.000238638	-0.000221177	-0.000201472	-0.000181041	-0.000161492	-0.000143756	-0.000127757	-0.000112978	-9.91863e-05	-8.69314e-05	-7.76042e-05	-7.23797e-05	-7.07825e-05	-7.07701e-05	-7.03859e-05
2455	0.000263493	0.000255917	0.000248972	0.000241516	0.000232159	0.000220518	0.000207637	0.000194736	0.000181835	0.000167984	0.000152444	0.000134967	0.000115269	9.29124e-05	6.73718e-05	3.80769e-05	5.12015e-06	-3.03003e-05	-6.68559e-05	-0.000103805	-0.000140118	-0.000173898	-0.000203427	-0.000228259	-0.000249019	-0.000266361	-0.000280062	-0.000289204	-0.000293217	-0.000292462	-0.000288061	-0.000281287	-0.000272632	-0.000261421	-0.000246698	-0.000228448	-0.000207861	-0.000186779	-0.000166868	-0.000148864	-0.00013253	-0.000117357	-0.000103205	-9.06527e-05	-8.09751e-05	-7.51841e-05	-7.28882e-05	-7.24539e-05	-7.22374e-05
2460	0.000273139	0.000265695	0.000258532	0.00025068	0.000240935	0.000228984	0.000215774	0.000202405	0.000188937	0.00017458	0.000158655	0.000140804	0.000120621	9.76519e-05	7.14184e-05	4.14079e-05	7.73656e-06	-2.84454e-05	-6.58943e-05	-0.000103882	-0.000141274	-0.00017606	-0.000206553	-0.000232493	-0.000254652	-0.000273605	-0.000288895	-0.000299401	-0.000304385	-0.000304044	-0.000299481	-0.000292205	-0.000283015	-0.000271314	-0.000255979	-0.000236887	-0.000215394	-0.00019359	-0.000173161	-0.000154669	-0.000137785	-0.000122077	-0.000107511	-9.46613e-05	-8.46517e-05	-7.8318e-05	-7.53473e-05	-7.45045e-05	-7.44727e-05
2465	0.000285826	0.000278565	0.000271206	0.000262954	0.000252828	0.000240594	0.00022708	0.000213227	0.000199113	0.000184115	0.000167624	0.000149186	0.000128291	0.000104471	7.72929e-05	4.63033e-05	1.16461e-05	-2.5566e-05	-6.41558e-05	-0.000103392	-0.000142033	-0.000177967	-0.000209552	-0.000236718	-0.000260377	-0.000281035	-0.000298027	-0.000310061	-0.000316257	-0.000316646	-0.000312259	-0.000304737	-0.00029511	-0.000282887	-0.000266873	-0.0002469	-0.00022446	-0.000201827	-0.000180689	-0.000161479	-0.000143839	-0.000127458	-0.000112418	-9.92674e-05	-8.89468e-05	-8.21094e-05	-7.85098e-05	-7.72802e-05	-7.74212e-05
2470	0.000302148	0.000295112	0.000287579	0.000278933	0.000268423	0.00025591	0.00024209	0.000227716	0.000212869	0.000197084	0.000179824	0.000160552	0.000138669	0.000113697	8.52479e-05	5.29216e-05	1.68958e-05	-2.17419e-05	-6.18582e-05	-0.000102696	-0.000142904	-0.000180275	-0.000213223	-0.000241857	-0.000267223	-0.000289755	-0.000308612	-0.000322368	-0.000330028	-0.000331458	-0.000327563	-0.000320027	-0.000310049	-0.000297264	-0.000280491	-0.000259554	-0.000236046	-0.000212377	-0.00019025	-0.000170027	-0.000151373	-0.000134131	-0.000118504	-0.000104993	-9.43452e-05	-8.70277e-05	-8.28456e-05	-8.12483e-05	-8.15234e-05
2475	0.000320758	0.000314024	0.000306398	0.000297425	0.000286592	0.000273863	0.000259795	0.000244939	0.000229357	0.000212727	0.000194583	0.000174324	0.000151275	0.000124958	9.50204e-05	6.11222e-05	2.34743e-05	-1.68562e-05	-5.87631e-05	-0.000101445	-0.000143436	-0.000182453	-0.000216972	-0.000247272	-0.000274504	-0.000299028	-0.000319856	-0.000335478	-0.000344822	-0.000347584	-0.000344492	-0.000337191	-0.000326992	-0.000313683	-0.000296156	-0.000274255	-0.000249626	-0.00022477	-0.000201426	-0.000179947	-0.000160075	-0.000141829	-0.000125532	-0.000111628	-0.000100655	-9.28976e-05	-8.81917e-05	-8.62443e-05	-8.65884e-05
2480	0.000341121	0.000334783	0.000327177	0.000317986	0.000306925	0.000294063	0.000279827	0.000264559	0.000248283	0.000230796	0.000211701	0.000190342	0.000165993	0.000138174	0.000106573	7.09077e-05	3.14202e-05	-1.08437e-05	-5.47935e-05	-9.95656e-05	-0.000143577	-0.000184481	-0.000220819	-0.000253018	-0.000282303	-0.000308952	-0.000331859	-0.000349481	-0.000360703	-0.000365055	-0.000363046	-0.000356213	-0.00034594	-0.000332176	-0.000313935	-0.000291086	-0.000265285	-0.000239084	-0.000214285	-0.0001913	-0.00017	-0.000150595	-0.000133525	-0.000119165	-0.000107846	-9.96746e-05	-9.44943e-05	-9.22021e-05	-9.25258e-05
2485	0.000362786	0.000356954	0.000349511	0.000340245	0.000329082	0.000316192	0.000301884	0.0002863	0.000269409	0.000251098	0.000231025	0.000208497	0.000182752	0.000153317	0.000119919	8.23305e-05	4.08227e-05	-3.589e-06	-4.98243e-05	-9.69436e-05	-0.000143242	-0.000186314	-0.000224763	-0.00025914	-0.000290704	-0.00031964	-0.00034475	-0.000364503	-0.000377776	-0.000383938	-0.000383252	-0.000377101	-0.000366906	-0.000352786	-0.000333895	-0.000310126	-0.000283099	-0.000255388	-0.000228884	-0.00020413	-0.000181175	-0.000160432	-0.000142453	-0.000127539	-0.000115818	-0.000107232	-0.000101605	-9.89539e-05	-9.9147e-05
2490	0.000384894	0.000379702	0.000372599	0.000363447	0.000352348	0.00033957	0.000325321	0.000309562	0.000292191	0.000273154	0.000252145	0.00022845	0.000201289	0.000170204	0.000134959	9.53857e-05	5.17707e-05	5.08483e-06	-4.36059e-05	-9.32762e-05	-0.000142094	-0.000187597	-0.000228445	-0.000265276	-0.000299349	-0.000330734	-0.000358165	-0.000380162	-0.000395625	-0.000403772	-0.000404609	-0.000399335	-0.000389391	-0.000375055	-0.000355623	-0.000330997	-0.000302727	-0.000273373	-0.000244941	-0.000218171	-0.000193342	-0.000171083	-0.000152047	-0.000136457	-0.000124255	-0.000115227	-0.000109158	-0.000106115	-0.000106051
2495	0.000406966	0.000402562	0.000396001	0.000387177	0.000376336	0.000363835	0.000349798	0.000334028	0.000316352	0.000296731	0.00027488	0.000250072	0.00022153	0.000188816	0.000151735	0.000110175	6.44269e-05	1.5393e-05	-3.58846e-05	-8.8291e-05	-0.000139861	-0.000188071	-0.00023162	-0.000271204	-0.00030804	-0.000342067	-0.000371959	-0.00039632	-0.000414095	-0.000424366	-0.000426884	-0.000422664	-0.000413149	-0.000398761	-0.00037892	-0.000353519	-0.000324002	-0.000292888	-0.000262315	-0.000233282	-0.000206352	-0.00018238	-0.000162108	-0.000145688	-0.00013289	-0.000123359	-0.00011682	-0.000113328	-0.000112871
2500	0.000428757	0.000425301	0.000419495	0.000411232	0.000400863	0.000388818	0.000375161	0.000359567	0.000341782	0.000321757	0.000299198	0.000273374	0.000243529	0.000209253	0.000170393	0.000126893	7.90279e-05	2.76086e-05	-2.63636e-05	-8.16829e-05	-0.000136244	-0.000187453	-0.00023403	-0.000276695	-0.000316583	-0.000353484	-0.000386019	-0.000412887	-0.000433097	-0.00044561	-0.000449941	-0.000446934	-0.000438032	-0.000423774	-0.000403671	-0.000377584	-0.000346823	-0.000313842	-0.000280921	-0.000249373	-0.000220102	-0.000194196	-0.000172481	-0.000155039	-0.000141489	-0.000131357	-0.000124288	-0.000120268	-0.000119278
2505	0.000449383	0.000447048	0.000442226	0.000434778	0.000425127	0.000413755	0.000400683	0.000385491	0.000367848	0.000347661	0.000324604	0.000297947	0.000266971	0.0002313	0.000190828	0.000145551	9.57077e-05	4.19877e-05	-1.46679e-05	-7.29669e-05	-0.000130661	-0.000185078	-0.000234938	-0.000280953	-0.000324143	-0.000364126	-0.000399472	-0.000428979	-0.000451725	-0.000466571	-0.000472824	-0.000471188	-0.000463107	-0.0004492	-0.000429032	-0.000402402	-0.000370466	-0.000335583	-0.000300175	-0.000265921	-0.000234109	-0.000206077	-0.000182724	-0.000164068	-0.000149605	-0.000138755	-0.000131076	-0.000126441	-0.000124785
2510	0.00046902	0.000467979	0.000464362	0.000457977	0.000449287	0.000438808	0.000426531	0.000411969	0.000394723	0.00037463	0.000351308	0.000324026	0.000292112	0.000255237	0.000213339	0.000166459	0.000114784	5.88502e-05	-4.8013e-07	-6.18329e-05	-0.000122815	-0.000180666	-0.000234086	-0.000283746	-0.000330523	-0.000373848	-0.000412231	-0.000444558	-0.000469978	-0.000487264	-0.000495556	-0.000495451	-0.000488402	-0.000475077	-0.000455045	-0.000428015	-0.000394972	-0.000358156	-0.000320128	-0.00028297	-0.000248407	-0.000218037	-0.000192824	-0.000172733	-0.000157162	-0.000145449	-0.000137054	-0.000131707	-0.000129261
2515	0.000486915	0.000487336	0.000485137	0.000480064	0.000472591	0.000463249	0.000452005	0.000438331	0.000421774	0.000402082	0.000378796	0.000351178	0.000318611	0.000280816	0.000237781	0.000189583	0.000136332	7.83884e-05	1.65167e-05	-4.78344e-05	-0.000112131	-0.000173521	-0.000230669	-0.000284176	-0.000334751	-0.000381627	-0.000423243	-0.000458561	-0.000486785	-0.000506618	-0.00051707	-0.000518675	-0.000512899	-0.000500428	-0.000480785	-0.000453561	-0.000419553	-0.000380861	-0.000340171	-0.000299999	-0.000262547	-0.000229679	-0.000202422	-0.000180698	-0.000163837	-0.000151118	-0.000141905	-0.000135757	-0.000132424
2520	0.000502241	0.000504271	0.000503682	0.000500151	0.00049415	0.000486199	0.000476243	0.000463738	0.000448189	0.00042925	0.000406362	0.000378775	0.00034593	0.000307602	0.000263826	0.000214702	0.000160249	0.000100626	3.64884e-05	-3.06501e-05	-9.81255e-05	-0.000163004	-0.0002239	-0.00028132	-0.000335787	-0.000386336	-0.000431322	-0.000469764	-0.000500905	-0.00052339	-0.000536137	-0.000539652	-0.000535421	-0.000524114	-0.000505166	-0.000478026	-0.000443285	-0.000402878	-0.000359603	-0.000316424	-0.000276044	-0.000240601	-0.000211177	-0.000187669	-0.00016937	-0.000155525	-0.000145409	-0.000138399	-0.000134116
2525	0.000515454	0.00051921	0.000520378	0.000518581	0.000514271	0.000507944	0.000499514	0.000488433	0.000474187	0.000456334	0.000434204	0.000407018	0.000374271	0.000335792	0.000291658	0.000241981	0.000186668	0.000125668	5.95198e-05	-1.02002e-05	-8.07136e-05	-0.000149015	-0.000213662	-0.000275045	-0.000333493	-0.000387843	-0.000436368	-0.00047811	-0.000512336	-0.000537633	-0.000552858	-0.000558517	-0.00055612	-0.000546297	-0.00052836	-0.000501584	-0.000466345	-0.000424398	-0.000378638	-0.000332486	-0.00028916	-0.000251074	-0.000219366	-0.000193926	-0.000174043	-0.000158956	-0.000147861	-0.000139949	-0.000134688
2530	0.000527729	0.000533299	0.000536335	0.000536417	0.000533983	0.000529479	0.00052278	0.000513342	0.000500647	0.00048417	0.000463119	0.000436667	0.000404349	0.000366041	0.000321854	0.0002719	0.00021596	0.000153768	8.57513e-05	1.35512e-05	-5.99516e-05	-0.000131693	-0.000200165	-0.000265625	-0.000328209	-0.000386569	-0.000438886	-0.000484205	-0.000521788	-0.000550162	-0.000568136	-0.000576232	-0.000575989	-0.000567978	-0.000551358	-0.000525205	-0.000489665	-0.000446309	-0.000398126	-0.000348997	-0.000302667	-0.00026183	-0.000227685	-0.000200139	-0.000178509	-0.000162052	-0.000149902	-0.000141062	-0.000134823
2535	0.000541561	0.000549033	0.000554028	0.00055611	0.000555702	0.000553191	0.000548393	0.000540767	0.00052981	0.000514925	0.00049519	0.00046971	0.000438032	0.000400066	0.000355949	0.000305777	0.000249192	0.000185715	0.00011568	4.08035e-05	-3.59327e-05	-0.000111409	-0.000184042	-0.000253946	-0.000321064	-0.000383877	-0.000440474	-0.000489874	-0.000531305	-0.000563222	-0.000584378	-0.000595315	-0.000597603	-0.00059175	-0.000576729	-0.000551386	-0.000515623	-0.000470837	-0.000420124	-0.000367837	-0.000318271	-0.000274414	-0.000237545	-0.000207614	-0.000183996	-0.000165988	-0.000152675	-0.000142871	-0.000135658
2540	0.000556412	0.000565843	0.000572861	0.000577042	0.0005788	0.000578451	0.000575733	0.000570103	0.000561085	0.000548034	0.000529901	0.000505692	0.000474937	0.00043756	0.000393708	0.000343446	0.000286271	0.000221495	0.000149381	7.17366e-05	-8.36206e-06	-8.77527e-05	-0.000164771	-0.000239372	-0.000311317	-0.00037894	-0.00044024	-0.000494198	-0.000539987	-0.000575965	-0.000600812	-0.000615078	-0.00062036	-0.000617094	-0.000604049	-0.000579798	-0.000543988	-0.000497849	-0.0004446	-0.000389072	-0.000336116	-0.000289032	-0.000249203	-0.000216652	-0.000190843	-0.000171139	-0.00015659	-0.000145821	-0.000137676
2545	0.000564627	0.000575886	0.000584838	0.000591107	0.000595097	0.000597036	0.000596572	0.000593158	0.000586367	0.000575541	0.000559524	0.000537217	0.000508096	0.00047207	0.000429279	0.000379743	0.00032281	0.000257613	0.000184367	0.000104964	2.25233e-05	-5.98088e-05	-0.000140304	-0.000218747	-0.000294734	-0.000366508	-0.000432027	-0.000490236	-0.000540252	-0.000580338	-0.000609086	-0.00062702	-0.000635728	-0.000635567	-0.000625095	-0.0006026	-0.000567457	-0.000520737	-0.000465749	-0.00040773	-0.000352015	-0.000302193	-0.00025976	-0.000224844	-0.000197036	-0.000175797	-0.000160175	-0.000148628	-0.000139745
2550	0.000568529	0.000581433	0.00059217	0.000600439	0.000606636	0.000610885	0.00061274	0.000611647	0.000607242	0.000598885	0.000585345	0.000565407	0.000538452	0.000504335	0.00046317	0.000414918	0.000358786	0.000293758	0.000220033	0.000139585	5.55394e-05	-2.90158e-05	-0.000112299	-0.000193915	-0.000273319	-0.000348724	-0.000418092	-0.000480346	-0.000534551	-0.000578869	-0.000611785	-0.000633745	-0.000646302	-0.000649723	-0.000642353	-0.000622175	-0.000588289	-0.000541619	-0.000485548	-0.000425646	-0.000367669	-0.00031548	-0.000270709	-0.000233625	-0.000203973	-0.000181336	-0.000164789	-0.000152645	-0.000143228
2555	0.000568704	0.000583007	0.000595318	0.000605431	0.000613726	0.00062022	0.000624365	0.000625606	0.000623651	0.00061791	0.00060711	0.000589915	0.000565566	0.000533823	0.000494751	0.000448242	0.000393372	0.000329011	0.000255375	0.000174522	8.95461e-05	3.44303e-06	-8.19555e-05	-0.00016607	-0.000248242	-0.000326714	-0.000399502	-0.000465537	-0.000523837	-0.00057247	-0.000609783	-0.0006361	-0.000652897	-0.000660352	-0.000656588	-0.00063926	-0.0006072	-0.000561204	-0.000504706	-0.000443531	-0.000383788	-0.000329607	-0.000282784	-0.000243751	-0.000212434	-0.000188558	-0.000171249	-0.000158699	-0.00014897
2560	0.000565201	0.000580594	0.00059421	0.000605949	0.000616158	0.000624738	0.000631053	0.000634552	0.000635024	0.000631952	0.000624061	0.000609896	0.000588517	0.00055954	0.00052296	0.000478594	0.000425402	0.000362172	0.000289173	0.000208538	0.000123301	3.63353e-05	-5.04754e-05	-0.00013636	-0.000220578	-0.00030146	-0.000377132	-0.00044656	-0.000508743	-0.000561665	-0.00060351	-0.000634432	-0.000655802	-0.000667698	-0.00066801	-0.00065405	-0.000624386	-0.000579713	-0.000523481	-0.000461678	-0.000400699	-0.000344941	-0.000296395	-0.000255682	-0.000222922	-0.000197994	-0.0001801	-0.00016734	-0.00015753
2565	0.000558891	0.000575043	0.000589674	0.000602788	0.000614675	0.000625114	0.0006334	0.000639005	0.000641799	0.000641358	0.000636438	0.000625473	0.000607306	0.000581367	0.000547553	0.000505606	0.000454381	0.000392622	0.000320673	0.000240739	0.000155763	6.84826e-05	-1.91583e-05	-0.000106189	-0.000191812	-0.0002745	-0.000352537	-0.000424962	-0.000490779	-0.000547907	-0.000594356	-0.000630074	-0.000656299	-0.000672997	-0.000677808	-0.000667684	-0.000640939	-0.000598182	-0.000542842	-0.000480983	-0.00041923	-0.000362257	-0.000312284	-0.000270135	-0.000236135	-0.000210323	-0.000191992	-0.000179188	-0.000169504
2570	0.000548585	0.000565097	0.000580395	0.00059457	0.000607822	0.0006198	0.000629762	0.000637231	0.000642162	0.000644233	0.000642261	0.000634591	0.000619824	0.000597163	0.000566393	0.000527175	0.000478277	0.000418433	0.00034808	0.00026948	0.000185447	9.85664e-05	1.08563e-05	-7.65062e-05	-0.000162691	-0.00024636	-0.000326003	-0.00040076	-0.000469687	-0.000530668	-0.000581543	-0.000622034	-0.000653228	-0.000674969	-0.000684626	-0.000678783	-0.000655521	-0.000615368	-0.00056167	-0.000500466	-0.000438547	-0.000380873	-0.00032991	-0.000286694	-0.00025175	-0.000225283	-0.00020669	-0.000194007	-0.000184656
2575	0.000533256	0.000549684	0.000565256	0.000580121	0.00059435	0.000607458	0.000618706	0.000627707	0.000634505	0.000638873	0.00063972	0.00063533	0.000624057	0.000604854	0.000577376	0.000541204	0.000495038	0.000437634	0.000369538	0.000293034	0.000210764	0.000125146	3.82824e-05	-4.84373e-05	-0.00013417	-0.000217805	-0.000298068	-0.000374238	-0.000445461	-0.000509636	-0.000564458	-0.000609424	-0.000645469	-0.000672301	-0.000687008	-0.000685814	-0.000666591	-0.000629779	-0.000578561	-0.000518836	-0.000457501	-0.000399789	-0.000348419	-0.000304625	-0.000269126	-0.000242287	-0.000223623	-0.000211214	-0.00020238
2580	0.0005124	0.000528282	0.000543713	0.000558864	0.00057363	0.000587395	0.000599464	0.000609588	0.000617902	0.000624263	0.000627682	0.000626422	0.000618606	0.000602936	0.000578928	0.000546082	0.000503049	0.000448635	0.000383505	0.000309924	0.00023031	0.000146892	6.18674e-05	-2.31588e-05	-0.000107344	-0.000189823	-0.000269579	-0.000346054	-0.000418524	-0.000484956	-0.000542947	-0.000591797	-0.000632304	-0.000664036	-0.000683799	-0.000687481	-0.000672779	-0.00064002	-0.00059213	-0.000534766	-0.000474858	-0.000417887	-0.000366801	-0.000323013	-0.000287415	-0.000260519	-0.000241972	-0.000229957	-0.000221782
2585	0.000486414	0.000501321	0.000516219	0.000531253	0.00054611	0.000560038	0.000572433	0.000583231	0.000592662	0.000600639	0.00060628	0.000607857	0.000603312	0.000591114	0.000570639	0.000541302	0.00050172	0.000450779	0.000389263	0.000319376	0.000243253	0.000162917	8.06604e-05	-1.69412e-06	-8.33068e-05	-0.000163559	-0.000241693	-0.000317325	-0.000389893	-0.000457486	-0.000517659	-0.000569568	-0.000613905	-0.00065011	-0.000674719	-0.000683326	-0.000673483	-0.000645368	-0.000601563	-0.000547387	-0.000489746	-0.000434323	-0.000384251	-0.000341076	-0.000305842	-0.000279197	-0.000260925	-0.00024937	-0.00024193
2590	0.000457573	0.000471182	0.000485244	0.000499838	0.000514411	0.000528075	0.000540355	0.000551412	0.000561576	0.000570786	0.000578245	0.000582265	0.000580662	0.000571711	0.000554654	0.000528817	0.000492784	0.00044554	0.000387994	0.000322253	0.00025012	0.000173385	9.44462e-05	1.5347e-05	-6.3066e-05	-0.0001404	-0.000216139	-0.000290073	-0.000361823	-0.000429635	-0.000491074	-0.000545216	-0.000592704	-0.00063287	-0.000661997	-0.000675427	-0.000670591	-0.000647471	-0.000608232	-0.000557811	-0.000503058	-0.000449809	-0.000401317	-0.000359218	-0.00032468	-0.000298481	-0.000280542	-0.000269424	-0.0002627
2595	0.000424327	0.000436316	0.000449224	0.000463023	0.000476906	0.000489861	0.000501569	0.000512447	0.000522927	0.000532937	0.000541736	0.00054771	0.000548628	0.000542646	0.000528892	0.00050659	0.000474296	0.000431119	0.000378094	0.000317185	0.000249805	0.000177478	0.000102684	2.76864e-05	-4.66486e-05	-0.000120123	-0.000192437	-0.000263542	-0.000333251	-0.000400004	-0.00046143	-0.000516602	-0.000566173	-0.000609414	-0.000642407	-0.000660321	-0.000660496	-0.000642678	-0.000608545	-0.000562604	-0.000511593	-0.000461401	-0.000415293	-0.000374924	-0.000341568	-0.000316113	-0.000298626	-0.00028793	-0.000281875
2600	0.000389397	0.000399574	0.000411127	0.000423888	0.000436795	0.000448724	0.000459526	0.000469893	0.000480354	0.000490789	0.000500471	0.000507879	0.00051082	0.000507415	0.000496699	0.000477781	0.000449186	0.000410151	0.000361847	0.000306073	0.000243805	0.000176263	0.000105995	3.54789e-05	-3.4373e-05	-0.000103516	-0.000171829	-0.00023941	-0.000306262	-0.000371021	-0.000431421	-0.000486593	-0.000537276	-0.000582729	-0.000618895	-0.000640839	-0.000645833	-0.000633348	-0.000604542	-0.000563494	-0.000516796	-0.000470294	-0.000427149	-0.000388968	-0.000357108	-0.000332564	-0.000315546	-0.000305182	-0.000299666
2605	0.0003526	0.000360822	0.000370849	0.00038235	0.000394028	0.000404669	0.000414297	0.000423874	0.000434017	0.000444521	0.000454629	0.000462924	0.000467351	0.000466091	0.000458124	0.00044243	0.00041749	0.000382679	0.000339305	0.000288989	0.000232236	0.000169917	0.000104613	3.90045e-05	-2.59227e-05	-9.02321e-05	-0.000153947	-0.000217294	-0.000280447	-0.000342241	-0.000400531	-0.000454564	-0.000505228	-0.000551834	-0.000590271	-0.000615594	-0.000625039	-0.000617776	-0.000594441	-0.000558692	-0.000516926	-0.000474817	-0.000435283	-0.000399806	-0.000369805	-0.000346379	-0.000329878	-0.000319763	-0.000314635
2610	0.000314942	0.000321142	0.000329536	0.000339618	0.000349889	0.000359076	0.000367373	0.000375982	0.000385588	0.000395866	0.000405989	0.000414649	0.000420018	0.000420445	0.000414893	0.000402203	0.000380794	0.000350173	0.000311787	0.000267085	0.000216087	0.000159276	9.92189e-05	3.87871e-05	-2.09382e-05	-8.00835e-05	-0.000138786	-0.000197379	-0.000256194	-0.000314239	-0.000369497	-0.000421363	-0.000470923	-0.000517606	-0.000557342	-0.000585271	-0.000598632	-0.000596295	-0.000578396	-0.000548201	-0.000511863	-0.000474748	-0.000439389	-0.000407064	-0.000379236	-0.000357103	-0.000341158	-0.000331202	-0.000326289
2615	0.000276883	0.000281056	0.000287757	0.000296303	0.000305045	0.000312695	0.000319598	0.000327154	0.000336078	0.000345898	0.000355676	0.000364221	0.000370012	0.000371672	0.00036819	0.000358261	0.000340223	0.000313696	0.000280265	0.000241223	0.00019612	0.000145028	9.04445e-05	3.54001e-05	-1.89064e-05	-7.26259e-05	-0.000125984	-0.000179409	-0.000233364	-0.000287005	-0.000338432	-0.000387197	-0.000434609	-0.000480274	-0.000520262	-0.000549901	-0.000566485	-0.000568612	-0.000555972	-0.000531473	-0.000500964	-0.000469364	-0.000438685	-0.000409926	-0.000384571	-0.000363916	-0.000348587	-0.000338726	-0.000333862
2620	0.00023853	0.000240724	0.000245713	0.00025264	0.000259772	0.000265865	0.000271398	0.000277897	0.000286059	0.000295239	0.000304369	0.000312373	0.000318112	0.00032057	0.000318819	0.000311406	0.000296573	0.000274018	0.000245447	0.000212034	0.00017291	0.000127728	7.88511e-05	2.94247e-05	-1.92287e-05	-6.72524e-05	-0.000114942	-0.00016281	-0.00021143	-0.000260079	-0.000306957	-0.000351761	-0.000396015	-0.000439537	-0.000478646	-0.000508965	-0.000527913	-0.000533878	-0.000526184	-0.000507408	-0.000483023	-0.000457365	-0.000431813	-0.000407015	-0.000384447	-0.000365488	-0.000350889	-0.000341115	-0.000336168
2625	0.000201237	0.000201571	0.000204895	0.000210188	0.000215704	0.000220308	0.000224595	0.000230139	0.000237558	0.000246018	0.000254304	0.000261462	0.000266773	0.000269655	0.000269302	0.000264129	0.000252256	0.000233414	0.000209398	0.000181319	0.00014798	0.000108632	6.54496e-05	2.16368e-05	-2.13609e-05	-6.3657e-05	-0.000105605	-0.000147794	-0.000190892	-0.000234274	-0.000276223	-0.000316543	-0.000356937	-0.000397446	-0.000434711	-0.000464739	-0.000485148	-0.000494205	-0.000490962	-0.000477701	-0.000459452	-0.000439881	-0.000419663	-0.000399046	-0.000379461	-0.000362356	-0.000348587	-0.000338914	-0.000333783
2630	0.000167175	0.000165804	0.000167572	0.000171294	0.000175267	0.000178527	0.000181781	0.000186583	0.000193411	0.000201217	0.000208629	0.000214804	0.000219464	0.000222498	0.000223256	0.000220023	0.00021076	0.000195164	0.000175103	0.000151694	0.000123522	8.94758e-05	5.1508e-05	1.28449e-05	-2.49455e-05	-6.19334e-05	-9.85229e-05	-0.000135381	-0.000173262	-0.000211632	-0.000248827	-0.000284714	-0.000321119	-0.000358291	-0.00039321	-0.000422307	-0.000443455	-0.000454891	-0.000455494	-0.000447285	-0.000434845	-0.000421147	-0.000406144	-0.000389654	-0.000373032	-0.00035778	-0.000344848	-0.00033525	-0.000329839
2635	0.00013495	0.000132053	0.000132372	0.00013456	0.000137033	0.000139074	0.0001415	0.000145766	0.000152142	0.000159349	0.00016587	0.000170974	0.000174823	0.000177801	0.000179442	0.000177924	0.000171031	0.000158354	0.000141786	0.000122528	9.90826e-05	7.0049e-05	3.71085e-05	3.44024e-06	-2.92898e-05	-6.10996e-05	-9.24337e-05	-0.000124026	-0.000156715	-0.000190067	-0.000222484	-0.000253845	-0.00028601	-0.000319383	-0.000351305	-0.000378683	-0.000399719	-0.000412741	-0.000416553	-0.00041293	-0.000405953	-0.000397895	-0.000388009	-0.000375674	-0.000362118	-0.000348859	-0.000336916	-0.000327503	-0.000321812
2640	0.00010537	0.00010115	0.000100152	0.000100877	0.000101916	0.000102875	0.00010469	0.000108658	0.000114772	0.000121512	0.000127224	0.000131287	0.000134289	0.000137096	0.000139449	0.000139441	0.000134659	0.000124514	0.00011088	9.51152e-05	7.57944e-05	5.13074e-05	2.30333e-05	-5.96501e-06	-3.39541e-05	-6.08949e-05	-8.72562e-05	-0.000113823	-0.000141517	-0.000170039	-0.000197883	-0.000224901	-0.000252882	-0.000282311	-0.000310871	-0.00033596	-0.000356171	-0.000370037	-0.000376387	-0.000376751	-0.000374684	-0.000371799	-0.000366732	-0.000358434	-0.000347957	-0.000336787	-0.000325978	-0.000316888	-0.000310962
2645	7.8555e-05	7.32403e-05	7.10794e-05	7.04214e-05	7.00943e-05	7.00956e-05	7.15005e-05	7.53926e-05	8.14412e-05	8.78749e-05	9.29172e-05	9.60534e-05	9.82624e-05	0.000100864	0.000103809	0.000105134	0.000102224	9.42408e-05	8.29925e-05	7.00634e-05	5.42501e-05	3.38314e-05	9.85721e-06	-1.48025e-05	-3.83872e-05	-6.07968e-05	-8.2499e-05	-0.0001043	-0.000127202	-0.00015109	-0.000174612	-0.000197564	-0.000221555	-0.00024705	-0.000272036	-0.000294392	-0.000313151	-0.000327161	-0.000335365	-0.000339044	-0.000341203	-0.00034287	-0.000342194	-0.000337743	-0.000330338	-0.000321367	-0.000311883	-0.000303319	-0.000297262
2650	5.48408e-05	4.86771e-05	4.55193e-05	4.35724e-05	4.19485e-05	4.11006e-05	4.22619e-05	4.62768e-05	5.2455e-05	5.877e-05	6.33364e-05	6.57348e-05	6.72876e-05	6.97176e-05	7.31793e-05	7.56837e-05	7.44104e-05	6.82245e-05	5.88281e-05	4.8087e-05	3.51545e-05	1.82935e-05	-1.79211e-06	-2.24984e-05	-4.20815e-05	-6.03768e-05	-7.78154e-05	-9.51803e-05	-0.000113545	-0.000133041	-0.000152555	-0.000171824	-0.000192171	-0.000213932	-0.000235332	-0.000254701	-0.000271526	-0.000285071	-0.000294472	-0.000300754	-0.00030636	-0.000311834	-0.000315002	-0.000314126	-0.000309745	-0.000303077	-0.000295128	-0.000287329	-0.000281287
2655	3.43707e-05	2.76353e-05	2.36676e-05	2.05446e-05	1.77038e-05	1.60987e-05	1.71381e-05	2.14176e-05	2.78798e-05	3.4254e-05	3.85587e-05	4.04523e-05	4.15389e-05	4.38735e-05	4.77964e-05	5.13252e-05	5.14591e-05	4.67427e-05	3.87416e-05	2.96334e-05	1.90322e-05	5.27403e-06	-1.12926e-05	-2.84016e-05	-4.43753e-05	-5.89811e-05	-7.25696e-05	-8.58374e-05	-9.99039e-05	-0.000115215	-0.000131002	-0.000146971	-0.000164058	-0.000182361	-0.000200276	-0.000216523	-0.000231038	-0.000243571	-0.000253537	-0.000261694	-0.000269905	-0.000278343	-0.000284714	-0.000287078	-0.000285654	-0.000281404	-0.000275233	-0.00026849	-0.000262657
2660	1.75053e-05	1.04892e-05	5.91183e-06	1.74763e-06	-2.21123e-06	-4.49138e-06	-3.49783e-06	1.12764e-06	7.98371e-06	1.45809e-05	1.8849e-05	2.0497e-05	2.13389e-05	2.36787e-05	2.80129e-05	3.2398e-05	3.36964e-05	3.01458e-05	2.31605e-05	1.52301e-05	6.48517e-06	-4.59658e-06	-1.80184e-05	-3.19084e-05	-4.47012e-05	-5.60958e-05	-6.63149e-05	-7.58933e-05	-8.59533e-05	-9.73098e-05	-0.000109661	-0.000122727	-0.000136994	-0.000152219	-0.000166894	-0.000180054	-0.000192034	-0.000203123	-0.000213085	-0.00022242	-0.000232391	-0.000242914	-0.000251779	-0.000256984	-0.000258402	-0.000256661	-0.000252501	-0.000247109	-0.000241694
2665	4.56109e-06	-2.43477e-06	-7.40757e-06	-1.24461e-05	-1.73903e-05	-2.02603e-05	-1.92813e-05	-1.43021e-05	-7.01033e-06	-6.9779e-08	4.36676e-06	6.0226e-06	6.84048e-06	9.27987e-06	1.39545e-05	1.8994e-05	2.11935e-05	1.85405e-05	1.22991e-05	5.23182e-06	-2.01893e-06	-1.07904e-05	-2.14189e-05	-3.24617e-05	-4.25061e-05	-5.11877e-05	-5.85593e-05	-6.49117e-05	-7.13045e-05	-7.89533e-05	-8.81407e-05	-9.86799e-05	-0.000110563	-0.000123129	-0.000134901	-0.000145138	-0.000154495	-0.000163811	-0.00017328	-0.000183155	-0.00019409	-0.000205826	-0.000216441	-0.000224028	-0.00022812	-0.000228933	-0.000226983	-0.000223214	-0.00021843
2670	-4.16951e-06	-1.08642e-05	-1.60201e-05	-2.1739e-05	-2.7499e-05	-3.08632e-05	-2.99017e-05	-2.46253e-05	-1.6922e-05	-9.56918e-06	-4.79849e-06	-2.91482e-06	-1.93045e-06	6.73857e-07	5.58521e-06	1.10396e-05	1.3855e-05	1.18653e-05	6.20161e-06	-1.7839e-07	-6.1898e-06	-1.29729e-05	-2.11593e-05	-2.97377e-05	-3.74755e-05	-4.39599e-05	-4.90466e-05	-5.27046e-05	-5.58461e-05	-6.0086e-05	-6.63905e-05	-7.47574e-05	-8.46848e-05	-9.50435e-05	-0.000104331	-0.000111935	-0.000118722	-0.000126072	-0.000134673	-0.000144567	-0.000155788	-0.000167957	-0.000179603	-0.000189078	-0.000195612	-0.000198949	-0.000199326	-0.000197383	-0.000193411
2675	-8.52082e-06	-1.46639e-05	-1.97939e-05	-2.59638e-05	-3.23186e-05	-3.60552e-05	-3.51377e-05	-2.96861e-05	-2.16776e-05	-1.39245e-05	-8.72761e-06	-6.46253e-06	-5.18142e-06	-2.403e-06	2.58668e-06	8.16622e-06	1.12901e-05	9.77115e-06	4.63313e-06	-1.09187e-06	-6.00738e-06	-1.10716e-05	-1.71515e-05	-2.36333e-05	-2.94796e-05	-3.42561e-05	-3.76204e-05	-3.91571e-05	-3.95321e-05	-4.0714e-05	-4.44174e-05	-5.0924e-05	-5.92738e-05	-6.78536e-05	-7.50985e-05	-8.04313e-05	-8.4812e-05	-9.01171e-05	-9.75872e-05	-0.000107108	-0.000118085	-0.000130029	-0.000142038	-0.000152872	-0.000161533	-0.000167263	-0.000169969	-0.00016995	-0.000166926
2680	-8.54979e-06	-1.39836e-05	-1.89282e-05	-2.53311e-05	-3.20519e-05	-3.60321e-05	-3.51892e-05	-2.96989e-05	-2.15159e-05	-1.34139e-05	-7.75866e-06	-5.03286e-06	-3.39645e-06	-4.86192e-07	4.39707e-06	9.80417e-06	1.2937e-05	1.17285e-05	7.12777e-06	2.10346e-06	-1.80605e-06	-5.41704e-06	-9.75472e-06	-1.45289e-05	-1.88909e-05	-2.24241e-05	-2.46153e-05	-2.46281e-05	-2.27809e-05	-2.13196e-05	-2.27372e-05	-2.76965e-05	-3.4842e-05	-4.20806e-05	-4.77554e-05	-5.12459e-05	-5.34918e-05	-5.68162e-05	-6.3059e-05	-7.20137e-05	-8.24596e-05	-9.37638e-05	-0.000105627	-0.00011735	-0.000127795	-0.000135702	-0.000140617	-0.000142492	-0.000140476
2685	-4.47219e-06	-9.13755e-06	-1.37951e-05	-2.02402e-05	-2.71072e-05	-3.12013e-05	-3.04576e-05	-2.50602e-05	-1.68408e-05	-8.47445e-06	-2.39029e-06	7.97253e-07	2.77372e-06	5.72218e-06	1.02917e-05	1.5231e-05	1.80937e-05	1.70692e-05	1.30607e-05	8.82883e-06	5.86809e-06	3.45125e-06	4.84911e-07	-2.95997e-06	-6.19996e-06	-8.88591e-06	-1.03909e-05	-9.44395e-06	-5.91868e-06	-2.24158e-06	-1.68972e-06	-5.39893e-06	-1.16908e-05	-1.8002e-05	-2.2557e-05	-2.4632e-05	-2.5058e-05	-2.65578e-05	-3.1613e-05	-3.99964e-05	-4.98586e-05	-6.03473e-05	-7.17422e-05	-8.39736e-05	-9.58707e-05	-0.000105695	-0.00011261	-0.000116244	-0.000115233
2690	3.49988e-06	-4.11674e-07	-4.71661e-06	-1.1015e-05	-1.77923e-05	-2.18537e-05	-2.12269e-05	-1.60653e-05	-7.98672e-06	4.87894e-07	6.87842e-06	1.0435e-05	1.26567e-05	1.54881e-05	1.94941e-05	2.36518e-05	2.59748e-05	2.5039e-05	2.17152e-05	1.8398e-05	1.63459e-05	1.48708e-05	1.29164e-05	1.04599e-05	8.05295e-06	5.91552e-06	4.70337e-06	6.10396e-06	1.07789e-05	1.62412e-05	1.84552e-05	1.57316e-05	9.99289e-06	4.25846e-06	4.41687e-07	-5.9595e-07	4.82853e-07	6.03148e-07	-3.38373e-06	-1.1302e-05	-2.06774e-05	-3.03339e-05	-4.10501e-05	-5.34461e-05	-6.64346e-05	-7.7844e-05	-8.64544e-05	-9.1619e-05	-9.15711e-05
2695	1.5081e-05	1.18301e-05	7.90369e-06	1.93385e-06	-4.50965e-06	-8.38089e-06	-7.88141e-06	-3.10338e-06	4.62413e-06	1.2979e-05	1.94551e-05	2.31913e-05	2.54872e-05	2.79941e-05	3.11566e-05	3.42131e-05	3.57419e-05	3.48178e-05	3.22728e-05	2.99745e-05	2.87657e-05	2.79581e-05	2.66491e-05	2.48624e-05	2.30582e-05	2.12593e-05	2.00407e-05	2.14546e-05	2.67693e-05	3.35729e-05	3.71302e-05	3.51382e-05	2.96828e-05	2.42238e-05	2.08272e-05	2.04975e-05	2.27659e-05	2.4255e-05	2.11518e-05	1.35136e-05	4.42023e-06	-4.51187e-06	-1.4434e-05	-2.66786e-05	-4.0361e-05	-5.29489e-05	-6.28562e-05	-6.92387e-05	-7.00811e-05
2700	2.99389e-05	2.71655e-05	2.35862e-05	1.80866e-05	1.21894e-05	8.64805e-06	9.01383e-06	1.32793e-05	2.04517e-05	2.84264e-05	3.46974e-05	3.8346e-05	4.04882e-05	4.24367e-05	4.4478e-05	4.6138e-05	4.66467e-05	4.56574e-05	4.39403e-05	4.26956e-05	4.22022e-05	4.17461e-05	4.06951e-05	3.92627e-05	3.78653e-05	3.62612e-05	3.48225e-05	3.58877e-05	4.13798e-05	4.90929e-05	5.3666e-05	5.21377e-05	4.669e-05	4.12203e-05	3.79669e-05	3.80577e-05	4.12054e-05	4.37729e-05	4.1307e-05	3.36899e-05	2.45785e-05	1.61455e-05	7.02117e-06	-4.82796e-06	-1.88302e-05	-3.21776e-05	-4.29522e-05	-5.02066e-05	-5.18527e-05
[truncated: 10 more columns]

## Sheet: Figure 2d
	adiag	diag		adiag fit		diag fit
2264.65	-0.00312	-0.02678	2404.14	8.46912e-06	2264.65	-1.06267e-05
2268.63	0.000937058	-0.02282	2406.06	8.80374e-06	2271.29	-1.11152e-05
2272.62	0.00225	-0.01661	2407.99	9.1702e-06	2277.92	-1.16381e-05
2276.63	0.00125	-0.01075	2409.91	9.57134e-06	2284.56	-1.21988e-05
2280.65	-0.000598047	-0.00631	2411.83	1.00102e-05	2291.2	-1.28009e-05
2284.69	-0.00193	-0.00352	2413.75	1.04903e-05	2297.84	-1.34487e-05
2288.74	-0.00264	-0.00203	2415.68	1.10152e-05	2304.47	-1.41468e-05
2292.81	-0.00235	-0.000962602	2417.6	1.15891e-05	2311.11	-1.49006e-05
2296.89	-0.00243	0.000649699	2419.52	1.22164e-05	2317.75	-1.57163e-05
2300.99	-0.00243	0.00309	2421.45	1.29021e-05	2324.39	-1.66007e-05
2305.1	-0.00255	0.00538	2423.37	1.36515e-05	2331.02	-1.75618e-05
2309.23	-0.00269	0.00602	2425.29	1.44705e-05	2337.66	-1.86086e-05
2313.38	-0.00261	0.00483	2427.21	1.53657e-05	2344.3	-1.97517e-05
2317.54	-0.00245	0.0033	2429.14	1.63443e-05	2350.94	-2.10032e-05
2321.71	-0.00205	0.00265	2431.06	1.7414e-05	2357.57	-2.23773e-05
2325.9	-0.00172	0.00236	2432.98	1.85836e-05	2364.21	-2.38903e-05
2330.11	-0.00154	0.00138	2434.91	1.98625e-05	2370.85	-2.55617e-05
2334.33	-0.0014	-1.6075e-05	2436.83	2.1261e-05	2377.48	-2.74142e-05
2338.57	-0.00125	-0.000309432	2438.75	2.27907e-05	2384.12	-2.94749e-05
2342.83	-0.00126	0.000828568	2440.67	2.4464e-05	2390.76	-3.1776e-05
2347.1	-0.00106	0.00256	2442.6	2.62945e-05	2397.4	-3.43561e-05
2351.38	-0.000884346	0.00306	2444.52	2.82971e-05	2404.03	-3.72621e-05
2355.69	-0.000720147	0.00253	2446.44	3.04881e-05	2410.67	-4.05508e-05
2360.01	-0.000562422	0.00172	2448.36	3.28851e-05	2417.31	-4.42917e-05
2364.35	-0.000417879	0.00113	2450.29	3.55068e-05	2423.95	-4.85711e-05
2368.7	-0.000292952	0.000815389	2452.21	3.83738e-05	2430.58	-5.34959e-05
2373.07	-0.000258174	0.000670971	2454.13	4.15078e-05	2437.22	-5.92009e-05
2377.46	-0.000168371	0.000650128	2456.06	4.49315e-05	2443.86	-6.5857e-05
2381.86	-0.000101484	0.000577842	2457.98	4.86688e-05	2450.5	-7.3683e-05
2386.28	-5.60583e-05	0.00051515	2459.9	5.27443e-05	2457.13	-8.29614e-05
2390.72	-3.20193e-05	0.000459633	2461.82	5.71825e-05	2463.77	-9.40611e-05
2395.18	-2.30844e-05	0.000405847	2463.75	6.20071e-05	2470.41	-0.000107466
2399.65	-1.8858e-05	0.000357822	2465.67	6.72402e-05	2477.05	-0.000123816
2404.14	-1.39554e-05	0.00031865	2467.59	7.29006e-05	2483.68	-0.000143949
2408.65	-8.83788e-06	0.000287769	2469.52	7.90016e-05	2490.32	-0.000168958
2413.17	-5.81021e-06	0.000260478	2471.44	8.55491e-05	2496.96	-0.000200218
2417.72	-5.88507e-06	0.000235245	2473.36	9.25378e-05	2503.6	-0.000239363
2422.28	-1.15422e-05	0.000227832	2475.28	9.99475e-05	2510.23	-0.00028812
2426.86	-2.12663e-05	0.000203938	2477.21	0.000107738	2516.87	-0.000347907
2431.46	-3.00649e-05	0.00018308	2479.13	0.000115845	2523.51	-0.000419114
2436.07	-3.27335e-05	0.000165273	2481.05	0.000124171	2530.15	-0.000500105
2440.71	-2.79694e-05	0.000149708	2482.97	0.000132582	2536.78	-0.000586247
2445.36	-1.86466e-05	0.000134849	2484.9	0.000140901	2543.42	-0.000669537
2450.03	-7.99393e-06	0.000119848	2486.82	0.000148901	2550.06	-0.000739435
2454.72	3.67597e-06	0.000103637	2488.74	0.000156308	2556.7	-0.000785126
2459.42	1.93556e-05	8.56088e-05	2490.67	0.000162796	2563.33	-0.000798632
2464.15	4.25446e-05	6.54959e-05	2492.59	0.000168	2569.97	-0.000777464
2468.9	7.35546e-05	4.28791e-05	2494.51	0.000171527	2576.61	-0.000725497
2473.66	0.000109465	1.65334e-05	2496.43	0.000172976	2583.25	-0.000651617
2478.45	0.000145645	-1.43485e-05	2498.36	0.000171964	2589.88	-0.000566834
2483.25	0.000177613	-5.03714e-05	2500.28	0.000168153	2596.52	-0.000481268
2488.07	0.000163267	-9.22524e-05	2502.2	0.000161279	2603.16	-0.000402188
2492.91	0.000178738	-0.000140249	2504.13	0.000151172	2609.8	-0.000333489
2497.78	0.000180434	-0.000192962	2506.05	0.00013777	2616.43	-0.000276261
2502.66	0.000163658	-0.0002475	2507.97	0.000121116	2623.07	-0.000229804
2507.56	0.000129702	-0.000302842	2509.89	0.000101352	2629.71	-0.00019258
2512.48	7.88313e-05	-0.000359582	2511.82	7.86923e-05	2636.35	-0.000162856
2517.42	1.07622e-05	-0.000417979	2513.74	5.34021e-05	2642.98	-0.000139051
2522.38	-7.49509e-05	-0.000476972	2515.66	2.57648e-05	2649.62	-0.000119852
2527.36	-0.000176068	-0.000533912	2517.59	-3.94082e-06	2656.26	-0.000104228
2532.37	-0.000287715	-0.000587482	2519.51	-3.54608e-05	2662.9	-9.13896e-05
2537.39	-0.000404954	-0.000639383	2521.43	-6.85786e-05	2669.53	-8.0736e-05
2542.43	-0.000518689	-0.000688641	2523.35	-0.00010312	2676.17	-7.1812e-05
2547.5	-0.000621531	-0.000725014	2525.28	-0.000138954	2682.81	-6.42706e-05
2552.58	-0.000702061	-0.000752414	2527.2	-0.000175983	2689.45	-5.7845e-05
2557.69	-0.000752798	-0.000767107	2529.12	-0.000214136	2696.08	-5.23284e-05
2562.82	-0.000770811	-0.000773677	2531.04	-0.000253354	2702.72	-4.7559e-05
2567.97	-0.000757249	-0.000768618	2532.97	-0.000293574	2709.36	-4.3409e-05
2573.14	-0.000690883	-0.000747904	2534.89	-0.000334709	2716	-3.97763e-05
2578.33	-0.000622084	-0.000710045	2536.81	-0.000376635	2722.63	-3.65791e-05
2583.55	-0.000539701	-0.000657539	2538.74	-0.000419165	2729.27	-3.37507e-05
2588.78	-0.000451089	-0.000596962	2540.66	-0.000462031	2735.91	-3.12369e-05
2594.04	-0.000370992	-0.000530132	2542.58	-0.000504868	2742.54	-2.89929e-05
2599.32	-0.000303496	-0.000464442	2544.5	-0.000547202	2749.18	-2.69815e-05
2604.62	-0.000248165	-0.000403304	2546.43	-0.000588436	2755.82	-2.51718e-05
2609.95	-0.00020375	-0.000350596	2548.35	-0.00062786	2762.46	-2.35378e-05
2615.3	-0.000168402	-0.000307983	2550.27	-0.000664668	2769.09	-2.20575e-05
2620.67	-0.000140803	-0.00027511	2552.2	-0.000697987	2775.73	-2.07123e-05
2626.06	-0.000119705	-0.000252013	2554.12	-0.000726929	2782.37	-1.94863e-05
2631.48	-0.00010362	-0.000240325	2556.04	-0.000750659	2789.01	-1.83658e-05
2636.92	-9.17222e-05	-0.000236776	2557.96	-0.000768459	2795.64	-1.7339e-05
2642.38	-8.31302e-05	-0.000239166	2559.89	-0.000779805	2802.28	-1.63959e-05
2647.87	-7.65438e-05	-0.000259726	2561.81	-0.000784417	2808.92	-1.55276e-05
2653.38	-6.33906e-05	-0.000271308	2563.73	-0.000782295	2815.56	-1.47264e-05
2658.91	-5.54282e-05	-0.000282319	2565.65	-0.000773721	2822.19	-1.39855e-05
2664.47	-4.76363e-05	-0.000286036	2567.58	-0.000759228	2828.83	-1.32991e-05
2670.05	-4.27143e-05	-0.000281412	2569.5	-0.000739553	2835.47	-1.2662e-05
2675.66	-4.05844e-05	-0.00026984	2571.42	-0.000715565	2842.11	-1.20695e-05
2681.29	-3.58955e-05	-0.000250205	2573.35	-0.000688192	2848.74	-1.15176e-05
2686.94	-2.36809e-05	-0.000221577	2575.27	-0.000658359	2855.38	-1.10027e-05
2692.62	-6.57362e-06	-0.000149463	2577.19	-0.000626933	2862.02	-1.05216e-05
2698.33	1.95082e-05	-0.000102526	2579.11	-0.000594685	2868.66	-1.00713e-05
2704.06	2.84846e-05	-5.78071e-05	2581.04	-0.000562271	2875.29	-9.64923e-06
2709.81	1.39243e-05	-4.12156e-05	2582.96	-0.000530226	2881.93	-9.25315e-06
2715.59	-5.64493e-05	-6.37133e-05	2584.88	-0.000498966	2888.57	-8.88096e-06
2721.4	-0.00017645	-4.56155e-05	2586.81	-0.0004688	2895.21	-8.53076e-06
2727.23	-0.000188787	0.000113485	2588.73	-0.000439941	2901.84	-8.20086e-06
2733.09	0.000144549	0.000338717	2590.65	-0.000412526	2908.48	-7.88973e-06
2738.97	0.000741219	0.000196285	2592.57	-0.000386631	2915.12	-7.59595e-06
2744.88	0.000711954	-0.000167673	2594.5	-0.000362279	2921.76	-7.31828e-06
2750.82	-0.000178977	-0.000177734	2596.42	-0.00033946
2756.78	-0.00144	0.000515619	2598.34	-0.000318135
2762.77	-0.00407	0.00182	2600.26	-0.000298247
2768.79	-0.02156	0.00188	2602.19	-0.000279729
2774.83	-0.05166	0.0005265	2604.11	-0.000262504
2780.9	-0.09039	-0.00207	2606.03	-0.000246492
2787	-0.11968	-0.00512	2607.96	-0.000231614
2793.12	-0.12323	-0.0069	2609.88	-0.000217792
2799.28	-0.0888	-0.00725	2611.8	-0.000204948
2805.46	-0.05493	-0.00591	2613.72	-0.000193011
2811.67	-0.04684	-0.00215	2615.65	-0.000181913
2817.91	-0.07146	0.00785	2617.57	-0.000171588
2824.18	-0.10027	0.02472	2619.49	-0.000161976
2830.47	-0.0954	0.04354	2621.42	-0.000153024
2836.8	-0.0564	0.05276	2623.34	-0.000144678
2843.15	-0.01703	0.03446	2625.26	-0.000136891
2849.54	0.00369	-0.00906	2627.18	-0.000129621
2855.95	0.01821	-0.04834	2629.11	-0.000122826
2862.39	0.03657	-0.05901	2631.03	-0.000116471
2868.86	0.04716	-0.04041	2632.95	-0.000110521
2875.37	0.04128	-0.02083	2634.87	-0.000104946
2881.9	0.03047	-0.01415	2636.8	-9.97174e-05
2888.47	0.03085	-0.01314	2638.72	-9.48089e-05
2895.06	0.04752	-0.0137	2640.64	-9.01971e-05
2901.69	0.07308	-0.01115	2642.57	-8.58601e-05
2908.35	0.0928	-0.00548	2644.49	-8.17781e-05
2915.04	0.09824	-0.00447	2646.41	-7.79326e-05
2921.76	0.09673	-0.00407	2648.33	-7.43068e-05
			2650.26	-7.08853e-05
			2652.18	-6.76539e-05
			2654.1	-6.45996e-05
			2656.03	-6.17103e-05
			2657.95	-5.8975e-05
			2659.87	-5.63834e-05
			2661.79	-5.39261e-05
			2663.72	-5.15945e-05
			2665.64	-4.93804e-05
			2667.56	-4.72766e-05
			2669.48	-4.5276e-05
			2671.41	-4.33724e-05
			2673.33	-4.15598e-05
			2675.25	-3.98327e-05
			2677.18	-3.81861e-05
			2679.1	-3.66152e-05
			2681.02	-3.51157e-05
			2682.94	-3.36833e-05
			2684.87	-3.23144e-05
			2686.79	-3.10053e-05
			2688.71	-2.97527e-05
			2690.64	-2.85536e-05
			2692.56	-2.7405e-05
			2694.48	-2.63043e-05
			2696.4	-2.52488e-05
			2698.33	-2.42362e-05

## Sheet: Figure 2e
	sym	asym	diag		sym fit		asym fit		diag fit
2264.65	-0.00017658	0.000626662	0.00141	2399.65	0.000194601	2527.36	9.67194e-06	2450.03	-0.000107485
2268.63	-0.000259651	0.000909639	0.00147	2401.16	0.000199913	2528.54	1.09091e-05	2451.97	-0.000111903
2272.62	-0.00036881	0.00115	0.00162	2402.67	0.000205409	2529.72	1.22316e-05	2453.92	-0.000116625
2276.63	-0.000556541	0.00118	0.00185	2404.18	0.000211096	2530.9	1.36456e-05	2455.86	-0.00012168
2280.65	-0.000848111	0.00105	0.00203	2405.68	0.00021698	2532.08	1.51576e-05	2457.81	-0.000127103
2284.69	-0.00113	0.000931565	0.00209	2407.19	0.000223067	2533.26	1.67748e-05	2459.75	-0.000132929
2288.74	-0.0013	0.000893693	0.00204	2408.7	0.000229363	2534.44	1.85049e-05	2461.7	-0.000139201
2292.81	-0.00122	0.000842518	0.00199	2410.21	0.000235876	2535.62	2.03564e-05	2463.64	-0.000145968
2296.89	-0.00105	0.0006971	0.00196	2411.72	0.000242612	2536.8	2.23382e-05	2465.59	-0.000153281
2300.99	-0.000780223	0.000491356	0.00193	2413.23	0.000249576	2537.98	2.446e-05	2467.53	-0.000161203
2305.1	-0.000483413	0.000328159	0.00184	2414.74	0.000256775	2539.16	2.67323e-05	2469.48	-0.000169802
2309.23	-0.000246381	0.000287184	0.0017	2416.24	0.000264214	2540.34	2.91666e-05	2471.42	-0.000179156
2313.38	-0.000103133	0.000365595	0.00157	2417.75	0.0002719	2541.52	3.1775e-05	2473.37	-0.000189356
2317.54	-2.20737e-05	0.000481698	0.0015	2419.26	0.000279837	2542.69	3.45709e-05	2475.31	-0.000200501
2321.71	3.54577e-05	0.000547512	0.00149	2420.77	0.00028803	2543.87	3.75686e-05	2477.26	-0.000212707
2325.9	9.09689e-05	0.000539744	0.00153	2422.28	0.000296482	2545.05	4.07835e-05	2479.2	-0.000226104
2330.11	0.000152449	0.000492677	0.00159	2423.79	0.000305197	2546.23	4.42324e-05	2481.15	-0.000240837
2334.33	0.000213275	0.000444446	0.00165	2425.3	0.000314176	2547.41	4.79333e-05	2483.09	-0.000257069
2338.57	0.000265513	0.000417389	0.00166	2426.81	0.000323422	2548.59	5.19057e-05	2485.04	-0.000274982
2342.83	0.000315095	0.000426929	0.00163	2428.31	0.000332932	2549.77	5.61706e-05	2486.98	-0.000294773
2347.1	0.000371043	0.000472194	0.00161	2429.82	0.000342706	2550.95	6.07505e-05	2488.93	-0.000316656
2351.38	0.000426098	0.000536486	0.00162	2431.33	0.00035274	2552.13	6.56697e-05	2490.87	-0.000340855
2355.69	0.000460174	0.000612601	0.00161	2432.84	0.000363028	2553.31	7.09543e-05	2492.82	-0.000367595
2360.01	0.000463769	0.00069157	0.00154	2434.35	0.000373563	2554.49	7.66323e-05	2494.76	-0.000397094
2364.35	0.000439049	0.000740816	0.00144	2435.86	0.000384333	2555.67	8.27336e-05	2496.71	-0.000429542
2368.7	0.000395031	0.000743361	0.00136	2437.37	0.000395325	2556.85	8.929e-05	2498.65	-0.000465081
2373.07	0.000286889	-0.00229	0.00132	2438.87	0.000406523	2558.02	9.63354e-05	2500.6	-0.000503779
2377.46	0.000231244	-0.00213	0.00103	2440.38	0.000417907	2559.2	0.000103906	2502.54	-0.000545588
2381.86	0.00018294	-0.0017	0.000803159	2441.89	0.000429451	2560.38	0.000112038	2504.49	-0.000590318
2386.28	0.000139881	-0.000966944	0.000617752	2443.4	0.000441127	2561.56	0.000120773	2506.43	-0.000637592
2390.72	0.000104531	-0.000163757	0.000467847	2444.91	0.000452903	2562.74	0.000130151	2508.38	-0.000686818
2395.18	8.60356e-05	0.000346789	0.000340795	2446.42	0.000464738	2563.92	0.000140213	2510.33	-0.000737171
2399.65	8.91401e-05	0.000388241	0.000237435	2447.93	0.00047659	2565.1	0.000151003	2512.27	-0.000787585
2404.14	0.000109338	-0.000614392	0.000112711	2449.43	0.000488409	2566.28	0.000162562	2514.22	-0.00083678
2408.65	0.000139448	-0.00103	6.64229e-05	2450.94	0.000500138	2567.46	0.000174932	2516.16	-0.000883308
2413.17	0.000195565	-0.00109	3.41092e-05	2452.45	0.000511716	2568.64	0.000188151	2518.11	-0.00092563
2417.72	0.000228256	-0.000709359	1.5813e-05	2453.96	0.000523075	2569.82	0.000202254	2520.05	-0.000962217
2422.28	0.000261486	-2.75948e-05	1.15591e-05	2455.47	0.000534139	2571	0.000217268	2522	-0.00099167
2426.86	0.000298805	0.000732076	1.98913e-05	2456.98	0.000544827	2572.17	0.000233214	2523.94	-0.00101
2431.46	0.000342709	0.00138	3.71279e-05	2458.49	0.000555052	2573.35	0.000250097	2525.89	-0.00102
2436.07	0.000391772	0.00177	6.89123e-05	2459.99	0.00056472	2574.53	0.000267908	2527.83	-0.00103
2440.71	0.000441016	0.00177	8.11588e-05	2461.5	0.000573733	2575.71	0.000286615	2529.78	-0.00102
2445.36	0.000519944	0.00148	8.53117e-05	2463.01	0.000581987	2576.89	0.000306161	2531.72	-0.001
2450.03	0.000556145	0.00113	8.0586e-05	2464.52	0.000589375	2578.07	0.000326454	2533.67	-0.000981275
2454.72	0.000583065	0.000795928	6.77348e-05	2466.03	0.000595787	2579.25	0.000347359	2535.61	-0.000950991
2459.42	0.000600034	0.000519443	4.81027e-05	2467.54	0.000601109	2580.43	0.000368693	2537.56	-0.000915534
2464.15	0.000607151	0.000147449	1.25371e-05	2469.05	0.00060523	2581.61	0.000390213	2539.5	-0.000876479
2468.9	0.000617639	4.93181e-05	-2.16666e-05	2470.55	0.000608034	2582.79	0.000411609	2541.45	-0.000835385
2473.66	0.000605822	-1.17598e-05	-6.59579e-05	2472.06	0.000609413	2583.97	0.000432494	2543.39	-0.000793696
2478.45	0.000582679	-4.93895e-05	-0.000123151	2473.57	0.000609256	2585.15	0.000452396	2545.34	-0.000752677
2483.25	0.000548405	-8.50971e-05	-0.000193798	2475.08	0.000607459	2586.33	0.000470758	2547.28	-0.000713368
2488.07	0.00049826	-0.000133403	-0.000297336	2476.59	0.000603923	2587.5	0.000486932	2549.23	-0.000676575
2492.91	0.00042547	-0.000204911	-0.000390261	2478.1	0.000598553	2588.68	0.000500186	2551.17	-0.000642876
2497.78	0.000324693	-0.000239062	-0.000487973	2479.61	0.000591262	2589.86	0.000509716	2553.12	-0.000612645
2502.66	0.000196031	-0.000248992	-0.000589317	2481.11	0.000581967	2591.04	0.000514664	2555.06	-0.000586088
2507.56	3.43386e-05	-0.000240929	-0.000691886	2482.62	0.000570594	2592.22	0.000514144	2557.01	-0.00056328
2512.48	-0.000161611	-0.000196252	-0.000822755	2484.13	0.000557071	2593.4	0.000507279	2558.95	-0.0005442
2517.42	-0.000476592	-0.000169682	-0.000909184	2485.64	0.000541332	2594.58	0.000493237	2560.9	-0.000528767
2522.38	-0.000693993	-0.000142991	-0.000969693	2487.15	0.000523317	2595.76	0.000471277	2562.84	-0.000516868
2527.36	-0.000842485	-0.00012192	-0.000997851	2488.66	0.000502961	2596.94	0.000440786	2564.79	-0.000508376
2532.37	-0.000887313	-0.000105903	-0.000986442	2490.17	0.000480205	2598.12	0.000401321	2566.73	-0.00050317
2537.39	-0.00079781	-0.000101708	-0.000943857	2491.67	0.000454982	2599.3	0.000352632	2568.68	-0.000501148
2542.43	-0.000651786	-0.000100786	-0.000866145	2493.18	0.000427223	2600.48	0.000294677	2570.62	-0.000502231
2547.5	-0.000481625	-0.000100863	-0.000762464	2494.69	0.000396849	2601.66	0.000227621	2572.57	-0.000506373
2552.58	-0.000319209	-8.09458e-05	-0.000612923	2496.2	0.000363773	2602.83	0.000151831	2574.51	-0.000513562
2557.69	-0.000153753	-3.72231e-05	-0.000528311	2497.71	0.000327895	2604.01	6.78484e-05	2576.46	-0.000523822
2562.82	-8.55748e-05	3.21617e-05	-0.000475701	2499.22	0.000289104	2605.19	-2.36383e-05	2578.4	-0.000537216
2567.97	-6.13033e-05	0.000120621	-0.000461421	2500.73	0.000247275	2606.37	-0.00012182	2580.35	-0.000553845
2573.14	-6.98804e-05	0.000311598	-0.000443381	2502.24	0.000202275	2607.55	-0.000225799	2582.29	-0.000573849
2578.33	-9.4523e-05	0.000420042	-0.000509588	2503.74	0.000153962	2608.73	-0.000334605	2584.24	-0.000597405
2583.55	-0.000119741	0.000508907	-0.000607184	2505.25	0.000102197	2609.91	-0.000447216	2586.18	-0.000624728
2588.78	-0.000113572	0.000636757	-0.000685863	2506.76	4.68533e-05	2611.09	-0.00056256	2588.13	-0.000656067
2594.04	-0.000113161	0.000580773	-0.000844646	2508.27	-1.21649e-05	2612.27	-0.000679519	2590.07	-0.0006917
2599.32	-0.000105183	0.00040197	-0.00102	2509.78	-7.48995e-05	2613.45	-0.00079692	2592.02	-0.000731924
2604.62	-9.40951e-05	-7.24864e-07	-0.0012	2511.29	-0.000141304	2614.63	-0.000913532	2593.96	-0.000777046
2609.95	-6.7185e-05	-0.000485413	-0.00144	2512.8	-0.000211204	2615.81	-0.00103	2595.91	-0.000827364
2615.3	-7.17538e-05	-0.000986945	-0.00166	2514.3	-0.000284239	2616.99	-0.00114	2597.85	-0.00088314
2620.67	-7.82648e-05	-0.00149	-0.00182	2515.81	-0.000359813	2618.16	-0.00125	2599.8	-0.000944572
2626.06	-8.46065e-05	-0.00167	-0.00192	2517.32	-0.000437023	2619.34	-0.00135	2601.74	-0.00101
2631.48	-8.44271e-05	-0.00168	-0.00194	2518.83	-0.00051461	2620.52	-0.00144	2603.69	-0.00108
2636.92	-0.000106307	-0.00152	-0.00185	2520.34	-0.000590927	2621.7	-0.00152	2605.63	-0.00116
2642.38	-0.00013943	-0.00132	-0.00172	2521.85	-0.000663947	2622.88	-0.00159	2607.58	-0.00125
2647.87	-0.000190716	-0.00108	-0.00153	2523.36	-0.000731336	2624.06	-0.00166	2609.52	-0.00133
2653.38	-0.00030143	-0.000801101	-0.00118	2524.86	-0.000790601	2625.24	-0.0017	2611.47	-0.00142
2658.91	-0.000342623	-0.000643806	-0.000886353	2526.37	-0.000839316	2626.42	-0.00174	2613.41	-0.00151
2664.47	-0.000359807	-0.000512368	-0.000464608	2527.88	-0.000875393	2627.6	-0.00176	2615.36	-0.0016
2670.05	-0.000371	-0.000443648	-0.000235534	2529.39	-0.000897367	2628.78	-0.00177	2617.3	-0.00169
2675.66	-0.000397387	-0.000394747	-7.37811e-05	2530.9	-0.000904606	2629.96	-0.00177	2619.25	-0.00177
2681.29	-0.000597901	-0.000352087	3.84323e-06	2532.41	-0.000897412	2631.14	-0.00176	2621.19	-0.00184
2686.94	-0.000713435	-0.000313283	-4.5269e-07	2533.92	-0.000876969	2632.31	-0.00174	2623.14	-0.00189
2692.62	-0.000834878	-0.000274293	-9.91598e-05	2535.42	-0.000845168	2633.49	-0.0017	2625.08	-0.00194
2698.33	-0.0007884	-0.000250668	-0.000108998	2536.93	-0.000804336	2634.67	-0.00166	2627.03	-0.00196
2704.06	-0.000800053	-0.000228646	-8.94299e-05	2538.44	-0.000756958	2635.85	-0.00161	2628.97	-0.00197
2709.81	-0.0008965	-0.000198864	-3.674e-05	2539.95	-0.000705426	2637.03	-0.00156	2630.92	-0.00196
2715.59	-0.00107	-0.000166339	-2.77497e-05	2541.46	-0.000651864	2638.21	-0.00151	2632.86	-0.00193
2721.4	-0.00126	-0.000119641	-8.06639e-05	2542.97	-0.000598031	2639.39	-0.00145	2634.81	-0.00189
2727.23	-0.0014	-9.2808e-05	-0.000123585	2544.48	-0.000545292	2640.57	-0.00139	2636.75	-0.00183
2733.09	-0.00152	-5.99573e-05	-0.000201482	2545.98	-0.000494631	2641.75	-0.00132	2638.7	-0.00176
2738.97	-0.00165	-4.3706e-05	-0.000232395	2547.49	-0.00044671	2642.93	-0.00126	2640.64	-0.00168
2744.88	-0.00172	-1.94778e-05	-0.000313918	2549	-0.000401919	2644.11	-0.0012	2642.59	-0.00159
2750.82	-0.00158	-1.88846e-05	-0.000259857	2550.51	-0.000360443	2645.29	-0.00114	2644.53	-0.0015
2756.78	-0.00118	-3.37076e-05	-0.000225203	2552.02	-0.000322314	2646.47	-0.00109	2646.48	-0.0014
2762.77	-0.000719134	-4.62251e-05	-0.000105568	2553.53	-0.000287458	2647.64	-0.00103	2648.43	-0.00131
2768.79	-0.000429589	-5.58939e-05	4.06579e-05	2555.04	-0.00025573	2648.82	-0.000979692	2650.37	-0.00122
2774.83	-0.00036747	-6.30887e-05	7.9032e-06	2556.54	-0.000226944	2650	-0.000929165	2652.32	-0.00113
2780.9	-0.000404911	-7.81439e-05	-0.000290466	2558.05	-0.000200889	2651.18	-0.000881048	2654.26	-0.00105
2787	-0.000426887	-7.30019e-05	-0.000507584	2559.56	-0.00017735	2652.36	-0.000835359	2656.21	-0.000972288
2793.12	-0.00042398	-4.19287e-05	-0.000430845	2561.07	-0.000156109	2653.54	-0.000792078	2658.15	-0.000899859
2799.28	-0.000401465	-1.8382e-05	-0.000349092	2562.58	-0.000136959	2654.72	-0.000751158	2660.1	-0.00083291
2805.46	-0.000315579	-1.36622e-05	-0.000665044	2564.09	-0.000119703	2655.9	-0.00071253	2662.04	-0.000771338
2811.67	-0.000119218	3.13478e-07	-0.00116	2565.6	-0.00010416	2657.08	-0.000676108	2663.99	-0.000714923
2817.91	0.000187015	6.7851e-07	-0.00141	2567.1	-9.01598e-05	2658.26	-0.0006418	2665.93	-0.000663368
2824.18	0.000525888	-2.63331e-05	-0.000950325	2568.61	-7.75501e-05	2659.44	-0.000609504	2667.88	-0.000616331
2830.47	0.000753404	-4.24643e-05	-0.000865747	2570.12	-6.61915e-05	2660.62	-0.000579118	2669.82	-0.000573456
2836.8	0.000776031	-3.7881e-06	-0.00159	2571.63	-5.59581e-05	2661.8	-0.000550537	2671.77	-0.000534384
2843.15	0.000628424	8.58893e-05	-0.00325	2573.14	-4.67366e-05	2662.97	-0.000523658	2673.71	-0.000498771
2849.54	0.000391318	0.000187098	-0.00592			2664.15	-0.000498381	2675.66	-0.000466289
2855.95	0.000142869	0.000183975	-0.00544			2665.33	-0.000474607
2862.39	-1.35366e-05	5.53129e-05	-0.00408			2666.51	-0.000452244
2868.86	-2.41345e-05	-2.93111e-05	-0.00373			2667.69	-0.000431202
2875.37	-2.77684e-06	-1.5365e-05	-0.00429			2668.87	-0.000411398
2881.9	-0.000143692	-0.000143692	-0.00401			2670.05	-0.00039275
2888.47	-0.000456208	-0.000456208	-0.0039
2895.06	-0.000707307	-0.000707307	-0.00347
2901.69	-0.000733104	-0.000733104	-0.00275
2908.35	-0.000665725	-0.000665725	-0.00204
2915.04	-0.000695404	-0.000695404	-0.00164
2921.76	-0.000756647	-0.000756647	-0.00158

## Sheet: Figure 3a
sym	1.6	1.61	1.62	1.63	1.64	1.65	1.66	1.67	1.68	1.69	1.7	1.71	1.72	1.73	1.74	1.75	1.76	1.77	1.78	1.79	1.8	1.81	1.82	1.83	1.84	1.85	1.86	1.87	1.88	1.89	1.9	1.91	1.92	1.93	1.94	1.95	1.96	1.97	1.98	1.99	2	2.01	2.02	2.03	2.04	2.05	2.06	2.07	2.08
2.4	2256.81	2271.73	2286.2	2300.24	2313.85	2327.05	2339.83	2352.21	2364.2	2375.81	2387.04	2397.9	2408.4	2418.56	2428.37	2437.84	2446.99	2455.82	2464.35	2472.57	2480.51	2488.16	2495.54	2502.66	2509.54	2516.2	2522.64	2528.87	2534.92	2540.8	2546.52	2552.09	2557.51	2562.78	2567.89	2572.85	2577.66	2582.3	2586.78	2591.1	2595.25	2599.24	2603.06	2606.74	2610.27	2613.67	2616.94	2620.09	2623.13
2.39	2256.57	2271.51	2286.01	2300.08	2313.72	2326.95	2339.77	2352.18	2364.21	2375.85	2387.11	2398	2408.54	2418.72	2428.55	2438.05	2447.22	2456.07	2464.61	2472.84	2480.77	2488.42	2495.79	2502.9	2509.76	2516.4	2522.82	2529.04	2535.07	2540.93	2546.63	2552.19	2557.6	2562.87	2567.98	2572.94	2577.75	2582.39	2586.87	2591.18	2595.33	2599.31	2603.12	2606.78	2610.3	2613.68	2616.94	2620.09	2623.13
2.38	2256.47	2271.42	2285.94	2300.03	2313.69	2326.94	2339.78	2352.22	2364.27	2375.93	2387.21	2398.13	2408.68	2418.88	2428.73	2438.25	2447.43	2456.29	2464.83	2473.06	2481	2488.64	2496	2503.1	2509.96	2516.58	2522.99	2529.19	2535.21	2541.06	2546.75	2552.3	2557.71	2562.97	2568.08	2573.03	2577.83	2582.47	2586.95	2591.26	2595.39	2599.36	2603.17	2606.82	2610.32	2613.7	2616.95	2620.08	2623.12
2.37	2256.48	2271.45	2285.98	2300.08	2313.76	2327.02	2339.87	2352.32	2364.38	2376.05	2387.35	2398.27	2408.84	2419.05	2428.91	2438.43	2447.61	2456.48	2465.02	2473.26	2481.19	2488.83	2496.19	2503.28	2510.13	2516.75	2523.14	2529.34	2535.35	2541.19	2546.88	2552.42	2557.82	2563.07	2568.17	2573.12	2577.91	2582.55	2587.01	2591.32	2595.45	2599.4	2603.2	2606.84	2610.34	2613.7	2616.94	2620.07	2623.1
2.36	2256.61	2271.58	2286.12	2300.22	2313.9	2327.17	2340.02	2352.48	2364.54	2376.21	2387.51	2398.44	2409	2419.21	2429.07	2438.59	2447.78	2456.64	2465.18	2473.42	2481.35	2488.99	2496.35	2503.44	2510.29	2516.9	2523.29	2529.48	2535.49	2541.33	2547	2552.54	2557.93	2563.18	2568.27	2573.21	2577.99	2582.62	2587.07	2591.37	2595.49	2599.43	2603.22	2606.85	2610.34	2613.7	2616.93	2620.06	2623.08
2.35	2256.84	2271.81	2286.35	2300.45	2314.13	2327.39	2340.24	2352.68	2364.74	2376.41	2387.7	2398.62	2409.18	2419.38	2429.23	2438.74	2447.93	2456.78	2465.32	2473.55	2481.48	2489.12	2496.48	2503.57	2510.42	2517.03	2523.43	2529.62	2535.63	2541.46	2547.13	2552.66	2558.05	2563.28	2568.37	2573.3	2578.07	2582.68	2587.13	2591.41	2595.52	2599.45	2603.23	2606.86	2610.34	2613.69	2616.92	2620.03	2623.05
2.34	2257.15	2272.12	2286.65	2300.75	2314.41	2327.66	2340.5	2352.94	2364.98	2376.63	2387.91	2398.81	2409.35	2419.54	2429.38	2438.89	2448.06	2456.91	2465.44	2473.66	2481.59	2489.23	2496.59	2503.69	2510.54	2517.16	2523.56	2529.76	2535.76	2541.6	2547.27	2552.79	2558.17	2563.39	2568.47	2573.38	2578.14	2582.74	2587.17	2591.44	2595.53	2599.46	2603.23	2606.85	2610.32	2613.67	2616.89	2620	2623.02
2.33	2257.55	2272.51	2287.03	2301.11	2314.76	2327.99	2340.81	2353.22	2365.24	2376.88	2388.13	2399.02	2409.54	2419.71	2429.53	2439.02	2448.18	2457.01	2465.54	2473.76	2481.68	2489.32	2496.68	2503.79	2510.65	2517.27	2523.68	2529.88	2535.9	2541.73	2547.4	2552.92	2558.29	2563.5	2568.56	2573.46	2578.21	2582.79	2587.21	2591.46	2595.54	2599.46	2603.22	2606.83	2610.3	2613.64	2616.86	2619.97	2622.97
2.32	2258	2272.95	2287.46	2301.52	2315.15	2328.36	2341.15	2353.54	2365.54	2377.15	2388.37	2399.23	2409.73	2419.88	2429.68	2439.14	2448.28	2457.11	2465.62	2473.83	2481.75	2489.39	2496.76	2503.87	2510.74	2517.38	2523.79	2530.01	2536.03	2541.86	2547.54	2553.05	2558.41	2563.61	2568.66	2573.54	2578.27	2582.83	2587.23	2591.47	2595.54	2599.45	2603.2	2606.81	2610.27	2613.61	2616.82	2619.92	2622.92
2.31	2258.52	2273.45	2287.93	2301.97	2315.58	2328.76	2341.53	2353.89	2365.85	2377.43	2388.63	2399.46	2409.92	2420.04	2429.82	2439.26	2448.38	2457.19	2465.69	2473.89	2481.81	2489.45	2496.83	2503.95	2510.83	2517.47	2523.9	2530.13	2536.15	2542	2547.67	2553.18	2558.53	2563.72	2568.75	2573.62	2578.33	2582.87	2587.26	2591.48	2595.54	2599.43	2603.18	2606.77	2610.23	2613.56	2616.77	2619.86	2622.85
2.3	2259.07	2273.98	2288.44	2302.46	2316.03	2329.19	2341.92	2354.25	2366.18	2377.72	2388.89	2399.68	2410.12	2420.21	2429.96	2439.38	2448.48	2457.26	2465.75	2473.95	2481.86	2489.5	2496.88	2504.01	2510.9	2517.57	2524.01	2530.24	2536.28	2542.13	2547.8	2553.31	2558.65	2563.83	2568.84	2573.69	2578.38	2582.91	2587.27	2591.48	2595.52	2599.41	2603.14	2606.73	2610.18	2613.51	2616.71	2619.8	2622.78
2.29	2259.65	2274.55	2288.98	2302.97	2316.51	2329.63	2342.33	2354.62	2366.52	2378.02	2389.15	2399.91	2410.32	2420.38	2430.1	2439.49	2448.56	2457.33	2465.81	2473.99	2481.9	2489.55	2496.93	2504.07	2510.98	2517.65	2524.11	2530.35	2536.4	2542.26	2547.93	2553.43	2558.77	2563.93	2568.93	2573.76	2578.43	2582.93	2587.28	2591.47	2595.5	2599.37	2603.1	2606.68	2610.13	2613.45	2616.64	2619.72	2622.69
2.28	2260.26	2275.12	2289.53	2303.49	2317	2330.08	2342.75	2355	2366.86	2378.33	2389.42	2400.15	2410.52	2420.54	2430.23	2439.6	2448.65	2457.4	2465.86	2474.04	2481.94	2489.59	2496.98	2504.13	2511.05	2517.74	2524.2	2530.46	2536.52	2542.38	2548.06	2553.56	2558.88	2564.03	2569.01	2573.82	2578.47	2582.96	2587.28	2591.45	2595.47	2599.33	2603.05	2606.62	2610.06	2613.37	2616.56	2619.63	2622.59
2.27	2260.87	2275.71	2290.09	2304.01	2317.49	2330.54	2343.16	2355.38	2367.2	2378.63	2389.69	2400.38	2410.71	2420.71	2430.37	2439.71	2448.74	2457.47	2465.91	2474.08	2481.98	2489.63	2497.03	2504.19	2511.12	2517.82	2524.3	2530.57	2536.64	2542.5	2548.18	2553.67	2558.99	2564.12	2569.09	2573.88	2578.51	2582.97	2587.28	2591.43	2595.43	2599.28	2602.99	2606.56	2609.99	2613.29	2616.47	2619.53	2622.47
2.26	2261.47	2276.29	2290.63	2304.52	2317.97	2330.98	2343.57	2355.75	2367.53	2378.93	2389.95	2400.61	2410.91	2420.87	2430.51	2439.82	2448.83	2457.54	2465.97	2474.13	2482.03	2489.68	2497.08	2504.25	2511.19	2517.9	2524.39	2530.68	2536.75	2542.62	2548.3	2553.79	2559.09	2564.21	2569.16	2573.93	2578.54	2582.99	2587.27	2591.41	2595.39	2599.23	2602.92	2606.48	2609.91	2613.2	2616.37	2619.42	2622.34
2.25	2262.07	2276.85	2291.16	2305.02	2318.43	2331.41	2343.96	2356.11	2367.86	2379.22	2390.2	2400.83	2411.1	2421.04	2430.64	2439.94	2448.92	2457.62	2466.04	2474.19	2482.08	2489.73	2497.14	2504.32	2511.26	2517.99	2524.49	2530.78	2536.86	2542.73	2548.41	2553.89	2559.18	2564.29	2569.22	2573.98	2578.57	2582.99	2587.26	2591.38	2595.34	2599.17	2602.85	2606.4	2609.82	2613.1	2616.26	2619.29	2622.2
2.24	2262.63	2277.39	2291.67	2305.49	2318.87	2331.81	2344.33	2356.45	2368.16	2379.49	2390.45	2401.04	2411.29	2421.2	2430.78	2440.06	2449.03	2457.71	2466.12	2474.26	2482.15	2489.8	2497.21	2504.39	2511.35	2518.07	2524.59	2530.88	2536.96	2542.84	2548.51	2553.99	2559.27	2564.37	2569.28	2574.02	2578.59	2583	2587.24	2591.34	2595.29	2599.1	2602.77	2606.31	2609.72	2612.99	2616.13	2619.15	2622.04
2.23	2263.16	2277.88	2292.13	2305.92	2319.27	2332.18	2344.67	2356.76	2368.44	2379.75	2390.68	2401.25	2411.47	2421.36	2430.93	2440.18	2449.14	2457.81	2466.21	2474.34	2482.23	2489.88	2497.29	2504.48	2511.43	2518.17	2524.68	2530.98	2537.07	2542.94	2548.61	2554.08	2559.35	2564.43	2569.33	2574.05	2578.6	2582.99	2587.22	2591.3	2595.24	2599.03	2602.69	2606.22	2609.61	2612.87	2615.99	2618.99	2621.86
2.22	2263.64	2278.33	2292.55	2306.31	2319.62	2332.51	2344.98	2357.03	2368.7	2379.98	2390.89	2401.44	2411.65	2421.52	2431.07	2440.32	2449.26	2457.93	2466.32	2474.45	2482.33	2489.98	2497.39	2504.57	2511.53	2518.27	2524.78	2531.08	2537.16	2543.04	2548.7	2554.16	2559.42	2564.49	2569.37	2574.08	2578.61	2582.98	2587.2	2591.26	2595.18	2598.96	2602.61	2606.12	2609.49	2612.73	2615.84	2618.82	2621.66
2.21	2264.06	2278.71	2292.9	2306.63	2319.93	2332.79	2345.23	2357.27	2368.92	2380.18	2391.08	2401.62	2411.82	2421.68	2431.23	2440.46	2449.4	2458.06	2466.45	2474.57	2482.45	2490.1	2497.51	2504.69	2511.64	2518.38	2524.89	2531.18	2537.26	2543.12	2548.78	2554.23	2559.48	2564.53	2569.4	2574.1	2578.62	2582.97	2587.17	2591.22	2595.12	2598.89	2602.52	2606.01	2609.37	2612.59	2615.68	2618.63	2621.45
2.2	2264.41	2279.03	2293.19	2306.89	2320.16	2333.01	2345.44	2357.46	2369.1	2380.36	2391.25	2401.78	2411.98	2421.84	2431.38	2440.62	2449.56	2458.21	2466.6	2474.72	2482.6	2490.24	2497.65	2504.82	2511.77	2518.49	2525	2531.28	2537.35	2543.2	2548.85	2554.29	2559.52	2564.57	2569.43	2574.11	2578.61	2582.95	2587.14	2591.17	2595.06	2598.81	2602.42	2605.9	2609.23	2612.44	2615.5	2618.43	2621.22
2.19	2264.67	2279.26	2293.39	2307.08	2320.33	2333.16	2345.59	2357.61	2369.24	2380.5	2391.39	2401.93	2412.13	2422	2431.54	2440.78	2449.73	2458.39	2466.78	2474.9	2482.78	2490.41	2497.81	2504.97	2511.91	2518.62	2525.11	2531.38	2537.44	2543.28	2548.91	2554.33	2559.56	2564.59	2569.44	2574.11	2578.6	2582.93	2587.1	2591.12	2594.99	2598.73	2602.32	2605.78	2609.09	2612.27	2615.31	2618.2	2620.96
2.18	2264.87	2279.43	2293.54	2307.2	2320.44	2333.27	2345.69	2357.71	2369.35	2380.61	2391.51	2402.06	2412.27	2422.15	2431.71	2440.96	2449.92	2458.59	2466.98	2475.1	2482.98	2490.6	2497.99	2505.15	2512.07	2518.76	2525.23	2531.48	2537.52	2543.34	2548.95	2554.37	2559.58	2564.6	2569.44	2574.1	2578.58	2582.9	2587.06	2591.07	2594.93	2598.64	2602.22	2605.65	2608.94	2612.09	2615.09	2617.96	2620.68
2.17	2265.02	2279.54	2293.63	2307.28	2320.51	2333.33	2345.75	2357.78	2369.43	2380.7	2391.62	2402.19	2412.41	2422.31	2431.89	2441.15	2450.12	2458.8	2467.2	2475.32	2483.19	2490.82	2498.19	2505.33	2512.23	2518.9	2525.35	2531.58	2537.59	2543.39	2548.99	2554.39	2559.59	2564.6	2569.43	2574.08	2578.56	2582.87	2587.02	2591.01	2594.85	2598.55	2602.1	2605.51	2608.77	2611.89	2614.86	2617.69	2620.37
2.16	2265.13	2279.62	2293.68	2307.32	2320.55	2333.37	2345.79	2357.83	2369.49	2380.78	2391.72	2402.3	2412.55	2422.47	2432.06	2441.35	2450.33	2459.02	2467.43	2475.56	2483.43	2491.04	2498.4	2505.52	2512.4	2519.05	2525.47	2531.67	2537.66	2543.44	2549.02	2554.4	2559.59	2564.59	2569.41	2574.05	2578.52	2582.83	2586.96	2590.94	2594.77	2598.44	2601.97	2605.35	2608.58	2611.66	2614.6	2617.38	2620.03
2.15	2265.21	2279.68	2293.72	2307.35	2320.57	2333.39	2345.82	2357.87	2369.54	2380.86	2391.81	2402.42	2412.69	2422.63	2432.25	2441.55	2450.55	2459.25	2467.67	2475.8	2483.67	2491.27	2498.62	2505.71	2512.57	2519.19	2525.59	2531.76	2537.73	2543.48	2549.04	2554.4	2559.58	2564.57	2569.38	2574.02	2578.48	2582.77	2586.9	2590.86	2594.67	2598.33	2601.82	2605.17	2608.37	2611.41	2614.3	2617.05	2619.64
2.14	2265.29	2279.73	2293.75	2307.37	2320.58	2333.41	2345.85	2357.91	2369.6	2380.93	2391.91	2402.54	2412.84	2422.8	2432.44	2441.76	2450.78	2459.49	2467.92	2476.05	2483.91	2491.5	2498.83	2505.91	2512.74	2519.34	2525.7	2531.85	2537.78	2543.51	2549.05	2554.4	2559.56	2564.54	2569.35	2573.97	2578.43	2582.71	2586.82	2590.77	2594.56	2598.19	2601.66	2604.97	2608.12	2611.13	2613.97	2616.67	2619.21
2.13	2265.38	2279.79	2293.79	2307.4	2320.61	2333.44	2345.89	2357.96	2369.67	2381.02	2392.02	2402.67	2412.99	2422.97	2432.63	2441.97	2451.01	2459.73	2468.16	2476.3	2484.16	2491.73	2499.05	2506.1	2512.9	2519.47	2525.81	2531.93	2537.83	2543.54	2549.05	2554.38	2559.53	2564.5	2569.3	2573.92	2578.36	2582.63	2586.73	2590.67	2594.43	2598.03	2601.47	2604.74	2607.85	2610.8	2613.6	2616.25	2618.74
2.12	2265.48	2279.87	2293.86	2307.46	2320.66	2333.49	2345.95	2358.03	2369.76	2381.13	2392.14	2402.82	2413.15	2423.15	2432.83	2442.19	2451.23	2459.97	2468.4	2476.54	2484.39	2491.96	2499.25	2506.28	2513.06	2519.6	2525.91	2531.99	2537.87	2543.55	2549.05	2554.36	2559.5	2564.46	2569.24	2573.85	2578.28	2582.54	2586.63	2590.54	2594.28	2597.85	2601.25	2604.48	2607.54	2610.44	2613.19	2615.78	2618.21
2.11	2265.63	2280	2293.97	2307.55	2320.76	2333.59	2346.05	2358.14	2369.88	2381.26	2392.29	2402.98	2413.33	2423.35	2433.04	2442.41	2451.46	2460.2	2468.64	2476.77	2484.61	2492.17	2499.44	2506.45	2513.2	2519.71	2525.99	2532.05	2537.9	2543.56	2549.03	2554.33	2559.45	2564.4	2569.17	2573.77	2578.2	2582.44	2586.51	2590.4	2594.11	2597.64	2601	2604.18	2607.19	2610.04	2612.72	2615.25	2617.62
2.1	2265.83	2280.18	2294.13	2307.71	2320.91	2333.73	2346.19	2358.29	2370.03	2381.42	2392.46	2403.16	2413.52	2423.55	2433.24	2442.62	2451.68	2460.42	2468.86	2476.99	2484.82	2492.35	2499.61	2506.6	2513.33	2519.81	2526.07	2532.1	2537.93	2543.56	2549.01	2554.29	2559.4	2564.34	2569.1	2573.69	2578.09	2582.32	2586.37	2590.23	2593.91	2597.4	2600.71	2603.84	2606.8	2609.59	2612.21	2614.67	2616.97
2.09	2266.1	2280.42	2294.36	2307.93	2321.12	2333.94	2346.39	2358.49	2370.23	2381.62	2392.66	2403.37	2413.73	2423.76	2433.46	2442.83	2451.89	2460.63	2469.06	2477.18	2485	2492.52	2499.76	2506.73	2513.43	2519.9	2526.13	2532.14	2537.94	2543.55	2548.99	2554.25	2559.35	2564.27	2569.02	2573.59	2577.98	2582.18	2586.2	2590.04	2593.68	2597.13	2600.39	2603.46	2606.36	2609.08	2611.63	2614.02	2616.25
2.08	2266.43	2280.73	2294.66	2308.21	2321.39	2334.2	2346.65	2358.74	2370.48	2381.86	2392.9	2403.6	2413.96	2423.98	2433.68	2443.05	2452.09	2460.83	2469.24	2477.35	2485.16	2492.67	2499.89	2506.83	2513.52	2519.96	2526.17	2532.16	2537.95	2543.54	2548.96	2554.2	2559.28	2564.19	2568.92	2573.47	2577.84	2582.02	2586.02	2589.81	2593.41	2596.81	2600.01	2603.03	2605.86	2608.51	2610.99	2613.3	2615.46
2.07	2266.81	2281.1	2295.01	2308.55	2321.72	2334.52	2346.96	2359.04	2370.76	2382.14	2393.17	2403.85	2414.2	2424.21	2433.9	2443.25	2452.29	2461.01	2469.41	2477.51	2485.3	2492.79	2499.99	2506.92	2513.59	2520.02	2526.21	2532.18	2537.95	2543.52	2548.92	2554.15	2559.21	2564.1	2568.81	2573.34	2577.68	2581.84	2585.79	2589.55	2593.1	2596.44	2599.59	2602.53	2605.29	2607.87	2610.27	2612.5	2614.58
2.06	2267.23	2281.51	2295.42	2308.95	2322.1	2334.89	2347.31	2359.38	2371.09	2382.45	2393.46	2404.13	2414.46	2424.46	2434.12	2443.46	2452.48	2461.18	2469.57	2477.65	2485.42	2492.9	2500.08	2507	2513.65	2520.06	2526.23	2532.19	2537.94	2543.49	2548.87	2554.09	2559.13	2564	2568.68	2573.18	2577.5	2581.61	2585.53	2589.24	2592.73	2596.02	2599.09	2601.96	2604.65	2607.14	2609.46	2611.61	2613.59
2.05	2267.69	2281.97	2295.86	2309.38	2322.53	2335.3	2347.71	2359.76	2371.45	2382.79	2393.78	2404.43	2414.73	2424.71	2434.35	2443.67	2452.67	2461.35	2469.71	2477.77	2485.53	2492.99	2500.16	2507.06	2513.7	2520.09	2526.25	2532.19	2537.92	2543.46	2548.82	2554.02	2559.04	2563.88	2568.53	2573	2577.28	2581.35	2585.21	2588.87	2592.3	2595.52	2598.52	2601.31	2603.91	2606.32	2608.55	2610.61	2612.5
2.04	2268.17	2282.45	2296.35	2309.86	2322.99	2335.75	2348.14	2360.17	2371.84	2383.15	2394.12	2404.74	2415.02	2424.97	2434.59	2443.88	2452.85	2461.5	2469.85	2477.88	2485.62	2493.06	2500.22	2507.1	2513.73	2520.11	2526.26	2532.19	2537.9	2543.43	2548.77	2553.94	2558.93	2563.74	2568.36	2572.79	2577.02	2581.04	2584.85	2588.44	2591.81	2594.95	2597.86	2600.57	2603.08	2605.4	2607.53	2609.49	2611.29
2.03	2268.68	2282.97	2296.86	2310.37	2323.49	2336.24	2348.61	2360.62	2372.26	2383.55	2394.48	2405.07	2415.32	2425.24	2434.82	2444.08	2453.02	2461.65	2469.97	2477.98	2485.7	2493.12	2500.27	2507.14	2513.76	2520.13	2526.26	2532.18	2537.88	2543.39	2548.71	2553.85	2558.81	2563.58	2568.16	2572.54	2576.72	2580.68	2584.42	2587.94	2591.23	2594.29	2597.12	2599.73	2602.14	2604.36	2606.39	2608.25	2609.95
2.02	2269.19	2283.49	2297.4	2310.9	2324.02	2336.75	2349.1	2361.09	2372.71	2383.96	2394.87	2405.42	2415.64	2425.52	2435.07	2444.29	2453.2	2461.79	2470.08	2478.07	2485.77	2493.17	2500.31	2507.17	2513.78	2520.14	2526.27	2532.17	2537.86	2543.35	2548.64	2553.75	2558.67	2563.4	2567.93	2572.25	2576.37	2580.26	2583.93	2587.37	2590.57	2593.53	2596.26	2598.77	2601.08	2603.19	2605.12	2606.87	2608.47
2.01	2269.71	2284.03	2297.95	2311.46	2324.57	2337.29	2349.62	2361.58	2373.17	2384.4	2395.27	2405.79	2415.96	2425.8	2435.31	2444.5	2453.37	2461.93	2470.19	2478.15	2485.82	2493.22	2500.34	2507.19	2513.79	2520.15	2526.27	2532.16	2537.83	2543.3	2548.57	2553.64	2558.52	2563.2	2567.67	2571.92	2575.96	2579.78	2583.36	2586.71	2589.81	2592.67	2595.3	2597.7	2599.89	2601.89	2603.71	2605.35	2606.84
2	2270.22	2284.57	2298.5	2312.02	2325.13	2337.84	2350.16	2362.1	2373.66	2384.85	2395.68	2406.16	2416.3	2426.09	2435.56	2444.7	2453.54	2462.06	2470.29	2478.22	2485.87	2493.25	2500.36	2507.21	2513.81	2520.16	2526.27	2532.15	2537.81	2543.25	2548.49	2553.52	2558.35	2562.97	2567.37	2571.55	2575.5	2579.22	2582.71	2585.95	2588.95	2591.7	2594.21	2596.49	2598.57	2600.45	2602.14	2603.67	2605.05
1.99	2270.71	2285.11	2299.06	2312.6	2325.71	2338.41	2350.72	2362.63	2374.16	2385.32	2396.11	2406.55	2416.64	2426.39	2435.81	2444.91	2453.7	2462.19	2470.38	2478.29	2485.92	2493.28	2500.38	2507.23	2513.82	2520.16	2526.27	2532.14	2537.78	2543.2	2548.4	2553.39	2558.16	2562.7	2567.03	2571.12	2574.98	2578.59	2581.97	2585.1	2587.98	2590.6	2592.98	2595.14	2597.09	2598.84	2600.42	2601.82	2603.08
1.98	2271.2	2285.63	2299.62	2313.17	2326.29	2338.99	2351.28	2363.17	2374.67	2385.8	2396.55	2406.94	2416.99	2426.69	2436.07	2445.13	2453.87	2462.32	2470.48	2478.36	2485.97	2493.31	2500.4	2507.24	2513.83	2520.17	2526.27	2532.13	2537.75	2543.14	2548.3	2553.23	2557.93	2562.39	2566.62	2570.62	2574.37	2577.87	2581.12	2584.12	2586.87	2589.36	2591.61	2593.64	2595.45	2597.07	2598.52	2599.8	2600.94
1.97	2271.67	2286.15	2300.17	2313.73	2326.86	2339.56	2351.84	2363.71	2375.18	2386.27	2396.99	2407.34	2417.34	2427.01	2436.34	2445.35	2454.05	2462.46	2470.59	2478.44	2486.02	2493.35	2500.43	2507.26	2513.85	2520.18	2526.26	2532.1	2537.7	2543.05	2548.15	2553.02	2557.64	2562.02	2566.14	2570.02	2573.65	2577.02	2580.14	2583.01	2585.62	2587.97	2590.08	2591.96	2593.63	2595.12	2596.43	2597.59	2598.6
1.96	2272.14	2286.66	2300.7	2314.28	2327.42	2340.11	2352.38	2364.23	2375.68	2386.74	2397.42	2407.74	2417.7	2427.32	2436.61	2445.58	2454.25	2462.62	2470.71	2478.53	2486.09	2493.41	2500.47	2507.29	2513.86	2520.18	2526.25	2532.06	2537.62	2542.92	2547.96	2552.75	2557.28	2561.55	2565.56	2569.31	2572.81	2576.04	2579.02	2581.73	2584.19	2586.39	2588.35	2590.09	2591.62	2592.97	2594.15	2595.18	2596.08
1.95	2272.6	2287.15	2301.22	2314.81	2327.95	2340.64	2352.9	2364.73	2376.16	2387.2	2397.85	2408.14	2418.06	2427.65	2436.9	2445.84	2454.47	2462.8	2470.86	2478.65	2486.19	2493.48	2500.53	2507.33	2513.88	2520.18	2526.21	2531.99	2537.5	2542.74	2547.71	2552.4	2556.83	2560.98	2564.86	2568.47	2571.81	2574.9	2577.72	2580.28	2582.58	2584.62	2586.43	2588.02	2589.41	2590.62	2591.66	2592.57	2593.34
1.94	2273.06	2287.63	2301.71	2315.31	2328.45	2341.13	2353.38	2365.21	2376.62	2387.63	2398.26	2408.52	2418.42	2427.98	2437.2	2446.11	2454.71	2463.01	2471.04	2478.81	2486.32	2493.59	2500.61	2507.39	2513.91	2520.17	2526.16	2531.89	2537.33	2542.5	2547.38	2551.96	2556.26	2560.28	2564.01	2567.47	2570.65	2573.57	2576.22	2578.61	2580.75	2582.63	2584.29	2585.73	2586.97	2588.04	2588.96	2589.74	2590.4
1.93	2273.52	2288.09	2302.17	2315.77	2328.9	2341.58	2353.82	2365.64	2377.04	2388.04	2398.66	2408.9	2418.78	2428.32	2437.52	2446.4	2454.98	2463.26	2471.27	2479	2486.49	2493.73	2500.72	2507.46	2513.94	2520.15	2526.09	2531.74	2537.11	2542.18	2546.95	2551.41	2555.57	2559.43	2563	2566.29	2569.3	2572.04	2574.52	2576.73	2578.69	2580.41	2581.91	2583.2	2584.3	2585.23	2586.02	2586.68	2587.24
1.92	2273.98	2288.53	2302.6	2316.18	2329.31	2341.98	2354.21	2366.02	2377.42	2388.41	2399.02	2409.26	2419.13	2428.66	2437.86	2446.73	2455.29	2463.55	2471.53	2479.25	2486.7	2493.91	2500.86	2507.55	2513.98	2520.12	2525.99	2531.55	2536.82	2541.78	2546.42	2550.73	2554.73	2558.42	2561.82	2564.92	2567.74	2570.29	2572.57	2574.6	2576.39	2577.94	2579.28	2580.41	2581.37	2582.18	2582.84	2583.39	2583.85
1.91	2274.45	2288.96	2302.99	2316.55	2329.65	2342.31	2354.54	2366.34	2377.74	2388.74	2399.36	2409.6	2419.48	2429.02	2438.21	2447.08	2455.64	2463.89	2471.86	2479.55	2486.97	2494.14	2501.04	2507.67	2514.02	2520.09	2525.85	2531.31	2536.45	2541.27	2545.76	2549.91	2553.73	2557.23	2560.42	2563.32	2565.94	2568.29	2570.37	2572.21	2573.82	2575.2	2576.37	2577.36	2578.19	2578.87	2579.42	2579.86	2580.22
1.9	2274.92	2289.36	2303.33	2316.85	2329.92	2342.57	2354.79	2366.6	2378.01	2389.02	2399.66	2409.92	2419.82	2429.38	2438.59	2447.47	2456.04	2464.29	2472.25	2479.91	2487.3	2494.42	2501.26	2507.82	2514.08	2520.03	2525.68	2531.01	2536	2540.66	2544.97	2548.93	2552.54	2555.83	2558.81	2561.49	2563.89	2566.02	2567.9	2569.54	2570.95	2572.16	2573.18	2574.03	2574.72	2575.28	2575.73	2576.08	2576.35
1.89	2275.4	2289.74	2303.63	2317.09	2330.13	2342.75	2354.97	2366.78	2378.21	2389.25	2399.92	2410.22	2420.16	2429.75	2438.99	2447.9	2456.48	2464.74	2472.7	2480.34	2487.69	2494.76	2501.52	2507.98	2514.13	2519.96	2525.46	2530.63	2535.45	2539.91	2544.02	2547.76	2551.15	2554.21	2556.95	2559.39	2561.56	2563.46	2565.12	2566.56	2567.78	2568.82	2569.68	2570.39	2570.97	2571.42	2571.77	2572.03	2572.23
1.88	2275.9	2290.1	2303.9	2317.29	2330.28	2342.88	2355.09	2366.92	2378.37	2389.45	2400.16	2410.5	2420.49	2430.12	2439.41	2448.35	2456.96	2465.23	2473.18	2480.81	2488.11	2495.11	2501.78	2508.13	2514.14	2519.82	2525.15	2530.13	2534.75	2539	2542.88	2546.38	2549.53	2552.33	2554.82	2557.02	2558.94	2560.61	2562.04	2563.27	2564.3	2565.17	2565.88	2566.46	2566.92	2567.27	2567.53	2567.72	2567.85
1.87	2276.4	2290.47	2304.16	2317.48	2330.42	2343	2355.21	2367.05	2378.52	2389.64	2400.39	2410.79	2420.83	2430.51	2439.84	2448.82	2457.45	2465.73	2473.67	2481.26	2488.51	2495.42	2501.99	2508.2	2514.06	2519.56	2524.7	2529.46	2533.86	2537.87	2541.5	2544.75	2547.63	2550.18	2552.4	2554.34	2556.01	2557.44	2558.65	2559.67	2560.51	2561.21	2561.78	2562.23	2562.58	2562.84	2563.03	2563.15	2563.23
1.86	2276.92	2290.85	2304.44	2317.68	2330.58	2343.13	2355.34	2367.19	2378.7	2389.85	2400.65	2411.1	2421.19	2430.91	2440.28	2449.29	2457.94	2466.22	2474.13	2481.68	2488.86	2495.66	2502.09	2508.15	2513.83	2519.13	2524.05	2528.58	2532.73	2536.48	2539.85	2542.83	2545.44	2547.71	2549.67	2551.34	2552.76	2553.95	2554.94	2555.75	2556.41	2556.95	2557.38	2557.71	2557.96	2558.14	2558.26	2558.32	2558.35
1.85	2277.46	2291.25	2304.74	2317.92	2330.78	2343.31	2355.52	2367.39	2378.92	2390.11	2400.95	2411.44	2421.57	2431.33	2440.73	2449.75	2458.4	2466.66	2474.53	2482.01	2489.09	2495.77	2502.05	2507.93	2513.4	2518.48	2523.15	2527.43	2531.31	2534.79	2537.88	2540.57	2542.9	2544.9	2546.59	2548	2549.17	2550.13	2550.89	2551.5	2551.99	2552.38	2552.68	2552.9	2553.06	2553.16	2553.22	2553.23	2553.22
1.84	2278	2291.7	2305.11	2318.23	2331.06	2343.58	2355.78	2367.67	2379.22	2390.44	2401.31	2411.83	2421.98	2431.76	2441.17	2450.19	2458.81	2467.03	2474.84	2482.22	2489.18	2495.71	2501.81	2507.47	2512.72	2517.55	2521.96	2525.96	2529.56	2532.75	2535.55	2537.96	2540	2541.72	2543.15	2544.3	2545.23	2545.96	2546.51	2546.94	2547.26	2547.5	2547.68	2547.8	2547.88	2547.91	2547.91	2547.88	2547.84
1.83	2278.56	2292.19	2305.55	2318.64	2331.44	2343.96	2356.17	2368.07	2379.64	2390.87	2401.75	2412.28	2422.44	2432.22	2441.6	2450.58	2459.15	2467.3	2475.01	2482.28	2489.08	2495.43	2501.31	2506.74	2511.73	2516.29	2520.41	2524.12	2527.42	2530.31	2532.81	2534.93	2536.7	2538.15	2539.31	2540.22	2540.92	2541.43	2541.79	2542.04	2542.2	2542.32	2542.38	2542.42	2542.42	2542.39	2542.34	2542.28	2542.2
1.82	2279.14	2292.74	2306.08	2319.16	2331.97	2344.49	2356.71	2368.61	2380.19	2391.42	2402.3	2412.81	2422.95	2432.69	2442.02	2450.93	2459.41	2467.45	2475.03	2482.13	2488.75	2494.88	2500.52	2505.68	2510.39	2514.65	2518.47	2521.86	2524.85	2527.44	2529.64	2531.47	2532.96	2534.14	2535.06	2535.74	2536.22	2536.53	2536.72	2536.8	2536.83	2536.83	2536.8	2536.75	2536.68	2536.6	2536.51	2536.41	2536.31
1.81	2279.74	2293.36	2306.73	2319.84	2332.67	2345.2	2357.43	2369.34	2380.9	2392.12	2402.97	2413.44	2423.51	2433.18	2442.42	2451.22	2459.57	2467.45	2474.85	2481.75	2488.14	2494.01	2499.37	2504.24	2508.64	2512.57	2516.07	2519.14	2521.8	2524.08	2525.98	2527.52	2528.75	2529.68	2530.37	2530.83	2531.12	2531.26	2531.28	2531.23	2531.14	2531.03	2530.92	2530.8	2530.67	2530.55	2530.42	2530.29	2530.17
1.8	2280.35	2294.07	2307.52	2320.69	2333.57	2346.14	2358.38	2370.28	2381.82	2392.99	2403.78	2414.17	2424.15	2433.69	2442.79	2451.43	2459.6	2467.27	2474.44	2481.09	2487.21	2492.78	2497.83	2502.37	2506.42	2510.01	2513.16	2515.9	2518.23	2520.18	2521.79	2523.06	2524.03	2524.74	2525.21	2525.49	2525.61	2525.59	2525.49	2525.32	2525.12	2524.93	2524.75	2524.57	2524.4	2524.23	2524.07	2523.92	2523.77
1.79	2280.98	2294.87	2308.46	2321.74	2334.69	2347.3	2359.56	2371.44	2382.95	2394.05	2404.75	2415.02	2424.84	2434.22	2443.12	2451.55	2459.47	2466.89	2473.77	2480.12	2485.92	2491.15	2495.84	2500.01	2503.7	2506.92	2509.71	2512.09	2514.09	2515.73	2517.04	2518.05	2518.78	2519.28	2519.57	2519.69	2519.66	2519.53	2519.31	2519.06	2518.78	2518.53	2518.28	2518.06	2517.85	2517.65	2517.46	2517.29	2517.12
1.78	2281.63	2295.75	2309.53	2322.94	2335.99	2348.66	2360.92	2372.79	2384.23	2395.24	2405.8	2415.91	2425.54	2434.7	2443.36	2451.51	2459.14	2466.24	2472.8	2478.79	2484.22	2489.07	2493.38	2497.16	2500.45	2503.29	2505.71	2507.73	2509.38	2510.71	2511.74	2512.49	2513.01	2513.32	2513.46	2513.44	2513.3	2513.06	2512.77	2512.45	2512.12	2511.81	2511.53	2511.27	2511.02	2510.8	2510.59	2510.39	2510.2
1.77	2282.3	2296.7	2310.69	2324.27	2337.42	2350.14	2362.41	2374.23	2385.59	2396.47	2406.86	2416.77	2426.17	2435.06	2443.42	2451.25	2458.54	2465.28	2471.46	2477.07	2482.09	2486.53	2490.42	2493.79	2496.67	2499.11	2501.14	2502.8	2504.12	2505.14	2505.89	2506.42	2506.74	2506.88	2506.87	2506.74	2506.51	2506.21	2505.86	2505.49	2505.12	2504.78	2504.47	2504.18	2503.91	2503.67	2503.43	2503.22	2503.01
1.76	2282.99	2297.7	2311.93	2325.68	2338.94	2351.7	2363.96	2375.71	2386.95	2397.67	2407.86	2417.52	2426.64	2435.22	2443.25	2450.72	2457.62	2463.96	2469.72	2474.9	2479.49	2483.49	2486.94	2489.88	2492.35	2494.38	2496.03	2497.33	2498.31	2499.03	2499.53	2499.83	2499.97	2499.97	2499.84	2499.62	2499.32	2498.96	2498.57	2498.18	2497.79	2497.43	2497.1	2496.79	2496.51	2496.24	2495.99	2495.76	2495.53
1.75	2283.7	2298.73	2313.21	2327.12	2340.48	2353.27	2365.49	2377.15	2388.25	2398.77	2408.72	2418.1	2426.9	2435.12	2442.77	2449.83	2456.31	2462.21	2467.52	2472.24	2476.37	2479.92	2482.92	2485.42	2487.47	2489.1	2490.36	2491.3	2491.97	2492.4	2492.65	2492.75	2492.72	2492.59	2492.37	2492.07	2491.72	2491.33	2490.92	2490.51	2490.12	2489.75	2489.41	2489.09	2488.79	2488.52	2488.25	2488	2487.75
1.74	2284.43	2299.79	2314.5	2328.56	2341.99	2354.79	2366.95	2378.49	2389.4	2399.69	2409.36	2418.41	2426.85	2434.68	2441.91	2448.53	2454.55	2459.98	2464.81	2469.06	2472.71	2475.79	2478.34	2480.4	2482.02	2483.25	2484.14	2484.74	2485.1	2485.26	2485.28	2485.19	2485.02	2484.77	2484.47	2484.12	2483.73	2483.32	2482.91	2482.5	2482.1	2481.73	2481.39	2481.07	2480.77	2480.48	2480.2	2479.93	2479.67
1.73	2285.18	2300.84	2315.77	2329.96	2343.44	2356.2	2368.27	2379.64	2390.33	2400.35	2409.7	2418.39	2426.43	2433.83	2440.6	2446.75	2452.29	2457.22	2461.55	2465.3	2468.47	2471.08	2473.17	2474.79	2476	2476.84	2477.37	2477.65	2477.71	2477.62	2477.42	2477.17	2476.86	2476.52	2476.15	2475.76	2475.35	2474.94	2474.53	2474.13	2473.74	2473.38	2473.04	2472.72	2472.42	2472.12	2471.83	2471.55	2471.27
1.72	2285.95	2301.89	2316.99	2331.27	2344.76	2357.45	2369.38	2380.55	2390.98	2400.67	2409.66	2417.95	2425.56	2432.5	2438.78	2444.43	2449.45	2453.87	2457.69	2460.93	2463.61	2465.74	2467.38	2468.58	2469.39	2469.86	2470.05	2470.02	2469.82	2469.49	2469.1	2468.69	2468.28	2467.85	2467.43	2467.01	2466.59	2466.18	2465.78	2465.4	2465.03	2464.68	2464.35	2464.03	2463.73	2463.43	2463.13	2462.84	2462.54
1.71	2286.75	2302.9	2318.13	2332.46	2345.9	2358.48	2370.21	2381.13	2391.25	2400.59	2409.18	2417.03	2424.16	2430.61	2436.38	2441.5	2445.99	2449.88	2453.17	2455.9	2458.09	2459.76	2460.96	2461.75	2462.18	2462.31	2462.19	2461.87	2461.42	2460.89	2460.33	2459.79	2459.28	2458.79	2458.32	2457.88	2457.46	2457.06	2456.68	2456.31	2455.97	2455.63	2455.31	2455	2454.7	2454.39	2454.09	2453.79	2453.47
1.7	2287.56	2303.87	2319.17	2333.47	2346.81	2359.21	2370.71	2381.33	2391.09	2400.03	2408.17	2415.54	2422.17	2428.09	2433.32	2437.9	2441.84	2445.19	2447.95	2450.18	2451.88	2453.1	2453.88	2454.29	2454.37	2454.18	2453.77	2453.21	2452.54	2451.83	2451.12	2450.47	2449.87	2449.33	2448.83	2448.38	2447.96	2447.57	2447.21	2446.87	2446.54	2446.23	2445.92	2445.62	2445.31	2445.01	2444.7	2444.38	2444.06
1.69	2288.39	2304.78	2320.07	2334.28	2347.44	2359.61	2370.8	2381.06	2390.41	2398.9	2406.55	2413.41	2419.5	2424.87	2429.54	2433.55	2436.94	2439.74	2441.98	2443.71	2444.94	2445.73	2446.12	2446.17	2445.93	2445.46	2444.81	2444.03	2443.18	2442.32	2441.49	2440.75	2440.09	2439.5	2438.98	2438.52	2438.1	2437.73	2437.39	2437.07	2436.76	2436.46	2436.16	2435.86	2435.56	2435.26	2434.94	2434.62	2434.28
[truncated: 91 more rows]
[truncated: 114 more columns]

## Sheet: Figure 3b
	sym	asym	d1	d2
1.7	2408.17	2477.5	2415.36	2471.8
1.71	2417.03	2487.07	2425.13	2480.71
1.72	2425.56	2496.44	2434.59	2489.4
1.73	2433.83	2505.54	2443.77	2497.86
1.74	2441.91	2514.35	2452.68	2506.07
1.75	2449.83	2522.83	2461.33	2514.02
[truncated: 35 more rows]

## Sheet: Figure 3c
	sym	asym	d1	d2
[truncated: 41 more rows]

[truncated: 41 more sheets: Figure 3d, Figure 4a, Figure 4b, Figure 4c, Figure 4d, Figure 4e, Figure 5a, Figure 5b, Figure 5c, Figure 5d, Figure S1, Figure S2a, Figure S2b, Figure S2c, Figure S2d, Figure S3a, Figure S3b, Figure S4a, Figure S4b, Figure S4c …]
